# Supplementary material for: Mechanism of assembly, activation and lysine selection by the SIN3B histone deacetylase complex
Source: Nat Commun. 2023 May 3;14:2556. doi: 10.1038/s41467-023-38276-0 (PMC10156912; doi:10.1038/s41467-023-38276-0)
Supplement: Supplementary file 4 — Supplementary Data 1 [file 41467_2023_38276_MOESM4_ESM.xlsx]

## Sheet: Proteins-peptides
Supplementary Data 1. Crosslinking mass spectrometry data
Checked	Protein FDR Confidence: Combined	Master	Accession	Description	Exp. q-value: Combined	Sum PEP Score	Coverage [%]	# Peptides	# Isoforms	# Crosslinks	# CSMs	# PSMs	# Unique Peptides	# AAs	MW [kDa]	calc. pI	Score Sequest HT: Sequest HT	# Peptides (by Search Engine): Sequest HT	Found in Sample: [S1] F1: Sample	# Protein Groups	Modifications
FALSE	High	Master Protein	O75182-2	Isoform 2 of Paired amphipathic helix protein Sin3b OS=Homo sapiens OX=9606 GN=SIN3B	0	4736.22	84	137	673	752	1532	11137	137	1130	129.3	6.98	43441.4	137	High	1	Phospho [S31(99.3); S57(100); S74(100); S76(100); S87(100); S122(100); S159(100); S209(100); S229(100); S253(100); S279(100); S378(99.2); S381(100); T427(100); S433(99.6); T446(100); S591(99.5); S608(100); S612(100); S680(100); S796(100); S808(100); Y815(99); S830(100); T935(100); T946(100); S971(99.1); S1039(100); S1085(100)]
	Checked	Confidence	Annotated Sequence	Modifications	Qvality PEP	Qvality q-value	# Protein Groups	# Proteins	# Isoforms	# PSMs	Master Protein Accessions	Positions in Master Proteins	Modifications in Master Proteins	# Missed Cleavages	Theo. MH+ [Da]	Found in Sample: [S1] F1: Sample	Confidence (by Search Engine): Sequest HT	Percolator q-Value (by Search Engine): Sequest HT	Percolator PEP (by Search Engine): Sequest HT	XCorr (by Search Engine): Sequest HT
	FALSE	High	[K].AKEEEWREAQQGFNK.[I]		0.00131028	0.000218718	1	1	1	1	O75182-2	O75182-2 [544-558]		2	1849.88	High	High	3.582e-05	2.61e-06	3.47
	FALSE	High	[R].AKQVQPLVLLR.[H]		0.00545044	0.000218718	1	1	1	4	O75182-2	O75182-2 [1052-1062]		1	1264.81	High	High	3.582e-05	3.332e-05	3.76
	FALSE	High	[R].AKQVQPLVLLR.[H]	1xDSSO Hydrolyzed [K2]	0.00981222	0.000218718	1	1	1	3	O75182-2	O75182-2 [1052-1062]		1	1440.82	High	High	3.582e-05	9.539e-05	2.45
	FALSE	High	[R].AKQVQPLVLLR.[H]	1xDSSO Tris [K2]	0.00260129	0.000218718	1	1	1	6	O75182-2	O75182-2 [1052-1062]		1	1543.89	High	High	3.582e-05	8.886e-06	3.28
	FALSE	High	[R].ALPKTYQQPK.[C]		0.111997	0.00148854	1	1	1	2	O75182-2	O75182-2 [403-412]		1	1173.66	High	High	0.0002674	0.008406	2.4
	FALSE	High	[R].ALPKTYQQPK.[C]	1xDSSO Hydrolyzed [K4]	0.218025	0.005095	1	1	1	1	O75182-2	O75182-2 [403-412]		1	1349.68	High	High	0.001014	0.03106	1.64
	FALSE	High	[K].ALRSKSLLNEIESVYDEHQEQHSEGR.[S]	1xDeamidated [N9]; 1xPhospho [S/Y]	0.000471549	0.000218718	1	1	2	2	O75182-2	O75182-2 [586-611]		2	3135.44	High	High	3.582e-05	4.207e-07	4.99
	FALSE	High	[K].ALRSKSLLNEIESVYDEHQEQHSEGR.[S]	1xDeamidated [N9]; 1xDSSO Hydrolyzed [K5]	0.0525507	0.000443929	1	1	1	1	O75182-2	O75182-2 [586-611]		2	3231.49	High	High	7.128e-05	0.002019	3.23
	FALSE	High	[K].ALRSKSLLNEIESVYDEHQEQHSEGR.[S]	1xDSSO Hydrolyzed [K5]; 1xPhospho [S4(99.1)]	0.00652273	0.000218718	1	1	2	2	O75182-2	O75182-2 [586-611]	O75182-2 1xPhospho [S589(99.1)]	2	3310.47	High	High	3.582e-05	4.6e-05	2.47
	FALSE	High	[K].APEIIESLKK.[N]		0.000389788	0.000218718	1	1	1	7	O75182-2	O75182-2 [520-529]		1	1127.67	High	High	3.582e-05	2.992e-07	2.75
	FALSE	High	[K].APEIIESLKKNPVTAVPVVLK.[R]		0.000185653	0.000218718	1	1	1	1	O75182-2	O75182-2 [520-540]		2	2245.35	High	High	3.582e-05	7.994e-08	4.78
	FALSE	High	[K].APEIIESLKKNPVTAVPVVLK.[R]	2xDSSO Hydrolyzed [K9; K10]	0.000258439	0.000218718	1	1	1	2	O75182-2	O75182-2 [520-540]		2	2597.38	High	High	3.582e-05	1.438e-07	4.02
	FALSE	High	[K].APEIIESLKKNPVTAVPVVLK.[R]	1xDSSO Tris [K9]; 1xDSSO Hydrolyzed [K10]	0.189737	0.00391339	1	1	1	1	O75182-2	O75182-2 [520-540]		2	2700.44	High	High	0.0008028	0.02342	2.19
	FALSE	High	[K].AYLKSLDHQAVNFK.[Q]	1xDSSO Hydrolyzed [K4]	0.000576198	0.000218718	1	1	1	12	O75182-2	O75182-2 [567-580]		1	1809.88	High	High	3.582e-05	6.015e-07	2.87
	FALSE	High	[K].AYLKSLDHQAVNFK.[Q]	1xDeamidated [Q/N]; 1xDSSO Hydrolyzed [K4]	0.00453102	0.000218718	1	1	2	6	O75182-2	O75182-2 [567-580]		1	1810.87	High	High	3.582e-05	2.388e-05	3.5
	FALSE	High	[K].AYLKSLDHQAVNFK.[Q]	1xDSSO Tris [K4]	0.0082851	0.000218718	1	1	1	5	O75182-2	O75182-2 [567-580]		1	1912.95	High	High	3.582e-05	7.069e-05	2.06
	FALSE	High	[K].AYLKSLDHQAVNFK.[Q]	1xDeamidated [N12]; 1xDSSO Tris [K4]	0.133048	0.00167905	1	1	1	1	O75182-2	O75182-2 [567-580]		1	1913.93	High	High	0.0002957	0.01163	2.83
	FALSE	High	[R].CEDERFELDVVLETNLATIR.[V]	1xCarbamidomethyl [C1]	6.22111e-10	0.000218718	1	1	1	203	O75182-2	O75182-2 [455-474]		1	2422.19	High	High	3.582e-05	6.305e-16	6.12
	FALSE	High	[R].CEDERFELDVVLETNLATIR.[V]	1xCarbamidomethyl [C1]; 1xDeamidated [N15]	1.25893e-08	0.000218718	1	1	1	84	O75182-2	O75182-2 [455-474]		1	2423.18	High	High	3.582e-05	3.088e-15	4.77
	FALSE	High	[R].CIALFNQELVSGSELLQLVSPFLGK.[F]	1xCarbamidomethyl [C1]	1.55771e-12	0.000218718	1	1	1	56	O75182-2	O75182-2 [330-354]		0	2762.48	High	High	3.582e-05	6.305e-16	8.65
	FALSE	High	[R].CIALFNQELVSGSELLQLVSPFLGK.[F]	1xCarbamidomethyl [C1]; 1xDeamidated [Q/N]	3.98963e-11	0.000218718	1	1	3	33	O75182-2	O75182-2 [330-354]		0	2763.46	High	High	3.582e-05	6.305e-16	7.49
	FALSE	High	[R].CIALFNQELVSGSELLQLVSPFLGK.[F]	1xPhospho [S]	0.169648	0.00332855	1	1	1	4	O75182-2	O75182-2 [330-354]		0	2785.42	High	High	0.0006481	0.0188	1.92
	FALSE	High	[R].CMADENCFKVMFLQR.[K]	2xCarbamidomethyl [C1; C7]	2.55566e-06	0.000218718	1	1	1	2	O75182-2	O75182-2 [914-928]		1	1948.85	High	High	3.582e-05	3.823e-11	4.49
	FALSE	High	[K].CSGRTAICKEVLNDTWVSFPSWSEDSTFVSSK.[K]	1xCarbamidomethyl [C8]; 1xDeamidated [N13]	0.0696125	0.000871757	1	1	1	1	O75182-2	O75182-2 [413-444]		2	3624.66	High	High	0.0001378	0.003425	3.13
	FALSE	High	[K].CSGRTAICKEVLNDTWVSFPSWSEDSTFVSSK.[K]	2xCarbamidomethyl [C1; C8]	0.000103801	0.000218718	1	1	1	2	O75182-2	O75182-2 [413-444]		2	3680.7	High	High	3.582e-05	2.814e-08	3.89
	FALSE	High	[K].CSGRTAICKEVLNDTWVSFPSWSEDSTFVSSK.[K]	1xDSSO Hydrolyzed [K9]	0.00153032	0.000218718	1	1	1	1	O75182-2	O75182-2 [413-444]		2	3742.67	High	High	3.582e-05	3.453e-06	3.79
	FALSE	High	[K].DLSIAAVGKYGTLQEFSFFDK.[V]		0.0503293	0.000443929	1	1	1	1	O75182-2	O75182-2 [293-313]		1	2336.18	High	High	7.128e-05	0.001864	1.9
	FALSE	High	[K].DLSIAAVGKYGTLQEFSFFDK.[V]	1xDSSO Hydrolyzed [K9]	2.76907e-06	0.000218718	1	1	1	15	O75182-2	O75182-2 [293-313]		1	2512.2	High	High	3.582e-05	4.415e-11	6.04
	FALSE	High	[K].DLSIAAVGKYGTLQEFSFFDK.[V]	1xDeamidated [Q14]; 1xDSSO Hydrolyzed [K9]	0.000909015	0.000218718	1	1	1	5	O75182-2	O75182-2 [293-313]		1	2513.18	High	High	3.582e-05	1.351e-06	3.39
	FALSE	High	[K].DLSIAAVGKYGTLQEFSFFDK.[V]	1xDSSO Tris [K9]	0.000516057	0.000218718	1	1	1	2	O75182-2	O75182-2 [293-313]		1	2615.26	High	High	3.582e-05	4.928e-07	2.85
	FALSE	High	[K].DLSIAAVGKYGTLQEFSFFDKVR.[R]		2.48919e-08	0.000218718	1	1	1	1	O75182-2	O75182-2 [293-315]		2	2591.35	High	High	3.582e-05	9.888e-15	6.63
	FALSE	High	[K].DLSIAAVGKYGTLQEFSFFDKVR.[R]	1xDSSO Hydrolyzed [K]	5.06898e-05	0.000218718	1	1	2	5	O75182-2	O75182-2 [293-315]		2	2767.36	High	High	3.582e-05	7.869e-09	4.02
	FALSE	High	[K].EDKPQVPLESDSVEFNNAISYVNK.[I]		4.46305e-12	0.000218718	1	1	1	143	O75182-2	O75182-2 [148-171]		0	2722.32	High	High	3.582e-05	6.305e-16	8.06
	FALSE	High	[K].EDKPQVPLESDSVEFNNAISYVNK.[I]	1xDeamidated [N/Q]	4.67504e-10	0.000218718	1	1	4	122	O75182-2	O75182-2 [148-171]		0	2723.3	High	High	3.582e-05	6.305e-16	8.3
	FALSE	High	[K].EDKPQVPLESDSVEFNNAISYVNK.[I]	2xDeamidated [N/Q]	2.01664e-08	0.000218718	1	1	2	34	O75182-2	O75182-2 [148-171]		0	2724.29	High	High	3.582e-05	6.744e-15	6.31
	FALSE	High	[K].EDKPQVPLESDSVEFNNAISYVNK.[I]	1xPhospho [S/Y]	0.00131028	0.000218718	1	1	1	4	O75182-2	O75182-2 [148-171]		0	2802.29	High	High	3.582e-05	2.596e-06	4.18
	FALSE	High	[K].EDKPQVPLESDSVEFNNAISYVNK.[I]	1xDeamidated [N/Q]; 1xPhospho [S/Y]	0.000123087	0.000218718	1	1	3	3	O75182-2	O75182-2 [148-171]		0	2803.27	High	High	3.582e-05	3.845e-08	5.47
	FALSE	High	[K].EDKPQVPLESDSVEFNNAISYVNK.[I]	1xDSSO Hydrolyzed [K]	2.47531e-05	0.000218718	1	1	2	12	O75182-2	O75182-2 [148-171]		0	2898.33	High	High	3.582e-05	2.195e-09	5.84
	FALSE	High	[K].EDKPQVPLESDSVEFNNAISYVNK.[I]	1xDeamidated [Q/N]; 1xDSSO Hydrolyzed [K]	0.000309538	0.000218718	1	1	4	13	O75182-2	O75182-2 [148-171]		0	2899.32	High	High	3.582e-05	1.983e-07	4.82
	FALSE	High	[K].EDKPQVPLESDSVEFNNAISYVNK.[I]	1xDSSO Tris [K3]	0.000886529	0.000218718	1	1	1	4	O75182-2	O75182-2 [148-171]		0	3001.4	High	High	3.582e-05	1.294e-06	3.74
	FALSE	High	[K].EDKPQVPLESDSVEFNNAISYVNK.[I]	1xDeamidated [N/Q]; 1xDSSO Tris [K3]	0.00308352	0.000218718	1	1	2	6	O75182-2	O75182-2 [148-171]		0	3002.38	High	High	3.582e-05	1.204e-05	2.64
	FALSE	High	[K].EDKPQVPLESDSVEFNNAISYVNKIK.[T]	1xDeamidated [N23]	0.011676	0.000218718	1	1	1	1	O75182-2	O75182-2 [148-173]		1	2964.48	High	High	3.582e-05	0.0001306	3.05
	FALSE	High	[K].EDKPQVPLESDSVEFNNAISYVNKIK.[T]	2xDeamidated [N17; N23]	0.000264997	0.000218718	1	1	1	4	O75182-2	O75182-2 [148-173]		1	2965.47	High	High	3.582e-05	1.505e-07	3.85
	FALSE	High	[K].EDKPQVPLESDSVEFNNAISYVNKIK.[T]	1xDSSO Hydrolyzed [K24]	7.77628e-06	0.000218718	1	1	1	14	O75182-2	O75182-2 [148-173]		1	3139.51	High	High	3.582e-05	2.785e-10	4.38
	FALSE	High	[K].EDKPQVPLESDSVEFNNAISYVNKIK.[T]	1xDeamidated [N]; 1xDSSO Hydrolyzed [K24]	3.64806e-06	0.000218718	1	1	3	10	O75182-2	O75182-2 [148-173]		1	3140.5	High	High	3.582e-05	7.218e-11	5
	FALSE	High	[K].EDKPQVPLESDSVEFNNAISYVNKIK.[T]	1xDSSO Tris [K24]	0.254668	0.00645925	1	1	1	2	O75182-2	O75182-2 [148-173]		1	3242.58	High	High	0.001284	0.04278	1.44
	FALSE	High	[K].EDKPQVPLESDSVEFNNAISYVNKIKTR.[F]	1xDSSO Hydrolyzed [K26]	0.277947	0.00819864	1	1	1	1	O75182-2	O75182-2 [148-175]		2	3396.66	High	High	0.00155	0.05139	3.05
	FALSE	High	[K].EDKPQVPLESDSVEFNNAISYVNKIKTR.[F]	1xDeamidated [N16]; 1xDSSO Hydrolyzed [K26]	0.000602776	0.000218718	1	1	1	1	O75182-2	O75182-2 [148-175]		2	3397.65	High	High	3.582e-05	6.492e-07	3.74
	FALSE	High	[K].EDKPQVPLESDSVEFNNAISYVNKIKTR.[F]	2xDSSO Hydrolyzed [K24; K26]	0.0123313	0.000218718	1	1	1	3	O75182-2	O75182-2 [148-175]		2	3572.68	High	High	3.582e-05	0.0001444	3.94
	FALSE	High	[K].EDQGTIHQLLHQFVPSLFFSQQLDLGASEESADEDR.[D]		2.34086e-10	0.000218718	1	1	1	14	O75182-2	O75182-2 [650-685]		0	4086.93	High	High	3.582e-05	6.305e-16	8.83
	FALSE	High	[K].EDQGTIHQLLHQFVPSLFFSQQLDLGASEESADEDR.[D]	1xDeamidated [Q]	1.50314e-09	0.000218718	1	1	2	16	O75182-2	O75182-2 [650-685]		0	4087.92	High	High	3.582e-05	6.305e-16	6.99
	FALSE	High	[K].EDQGTIHQLLHQFVPSLFFSQQLDLGASEESADEDR.[D]	2xDeamidated [Q21; Q]	1.55883e-07	0.000218718	1	1	2	12	O75182-2	O75182-2 [650-685]		0	4088.9	High	High	3.582e-05	2.601e-13	6.83
	FALSE	High	[K].EDQGTIHQLLHQFVPSLFFSQQLDLGASEESADEDR.[D]	1xDeamidated [Q]; 1xPhospho [S31(100)]	1.5984e-07	0.000218718	1	1	2	2	O75182-2	O75182-2 [650-685]	O75182-2 1xPhospho [S680(100)]	0	4167.88	High	High	3.582e-05	2.72e-13	8.4
	FALSE	High	[K].EDQGTIHQLLHQFVPSLFFSQQLDLGASEESADEDRDSPQGQTTDPSER.[K]		2.7655e-08	0.000218718	1	1	1	16	O75182-2	O75182-2 [650-698]		1	5485.53	High	High	3.582e-05	1.19e-14	7.02
	FALSE	High	[K].EDQGTIHQLLHQFVPSLFFSQQLDLGASEESADEDRDSPQGQTTDPSER.[K]	1xDeamidated [Q]	6.26401e-11	0.000218718	1	1	4	43	O75182-2	O75182-2 [650-698]		1	5486.52	High	High	3.582e-05	6.305e-16	6.92
	FALSE	High	[K].EDQGTIHQLLHQFVPSLFFSQQLDLGASEESADEDRDSPQGQTTDPSER.[K]	2xDeamidated [Q]	2.86425e-08	0.000218718	1	1	3	34	O75182-2	O75182-2 [650-698]		1	5487.5	High	High	3.582e-05	1.261e-14	7.11
	FALSE	High	[K].EDQGTIHQLLHQFVPSLFFSQQLDLGASEESADEDRDSPQGQTTDPSER.[K]	1xPhospho [S/T]	3.16039e-07	0.000218718	1	1	1	6	O75182-2	O75182-2 [650-698]		1	5565.5	High	High	3.582e-05	9.127e-13	9.51
	FALSE	High	[K].EDQGTIHQLLHQFVPSLFFSQQLDLGASEESADEDRDSPQGQTTDPSER.[K]	1xDeamidated [Q]; 1xPhospho [S/T]	1.60137e-08	0.000218718	1	1	4	15	O75182-2	O75182-2 [650-698]		1	5566.48	High	High	3.582e-05	4.485e-15	9.64
	FALSE	High	[K].EEEWREAQQGFNK.[I]		0.188125	0.00391339	1	1	1	1	O75182-2	O75182-2 [546-558]		1	1650.75	High	High	0.0008028	0.02315	3.2
	FALSE	High	[K].EFKSQSIDTPGVIR.[R]		0.000786099	0.000218718	1	1	1	5	O75182-2	O75182-2 [71-84]		1	1576.83	High	High	3.582e-05	1.043e-06	3.56
	FALSE	High	[K].EFKSQSIDTPGVIR.[R]	1xDSSO Hydrolyzed [K3]	0.00197543	0.000218718	1	1	1	13	O75182-2	O75182-2 [71-84]		1	1752.85	High	High	3.582e-05	5.434e-06	2.8
	FALSE	High	[K].EFKSQSIDTPGVIR.[R]	1xDeamidated [Q5]; 1xDSSO Hydrolyzed [K3]	0.00288941	0.000218718	1	1	1	1	O75182-2	O75182-2 [71-84]		1	1753.83	High	High	3.582e-05	1.069e-05	3.45
	FALSE	High	[K].EFKSQSIDTPGVIR.[R]	1xDSSO Tris [K3]	0.0117342	0.000218718	1	1	1	14	O75182-2	O75182-2 [71-84]		1	1855.91	High	High	3.582e-05	0.0001319	2.36
	FALSE	High	[K].EFKSQSIDTPGVIR.[R]	1xDeamidated [Q5]; 1xDSSO Tris [K3]	0.0750797	0.000871757	1	1	1	1	O75182-2	O75182-2 [71-84]		1	1856.89	High	High	0.0001378	0.003939	2.14
	FALSE	High	[K].EFKSQSIDTPGVIRR.[V]	1xDSSO Hydrolyzed [K3]	0.153405	0.00229922	1	1	1	1	O75182-2	O75182-2 [71-85]		2	1908.95	High	High	0.0003919	0.01544	2.45
	FALSE	High	[R].EKGSDPAMELR.[L]		0.00340784	0.000218718	1	1	1	11	O75182-2	O75182-2 [793-803]		1	1232.59	High	High	3.582e-05	1.439e-05	3.34
	FALSE	High	[R].EKGSDPAMELR.[L]	1xPhospho [S4(100)]	0.0295242	0.000218718	1	1	1	2	O75182-2	O75182-2 [793-803]	O75182-2 1xPhospho [S796(100)]	1	1312.56	High	High	3.582e-05	0.0007005	3.64
	FALSE	High	[R].EKGSDPAMELR.[L]	1xDSSO Tris [K2]	0.050815	0.000443929	1	1	1	1	O75182-2	O75182-2 [793-803]		1	1511.67	High	High	7.128e-05	0.001907	2.49
	FALSE	High	[R].EIDYASCKR.[I]	1xDSSO Tris [K8]	0.210872	0.00489587	1	1	1	1	O75182-2	O75182-2 [388-396]		1	1363.59	High	High	0.000953	0.02904	2.51
	FALSE	High	[K].ELSFAPPMSDRSGDGISR.[E]	1xPhospho [S12(100)]	0.00116189	0.000218718	1	1	2	5	O75182-2	O75182-2 [370-387]	O75182-2 1xPhospho [S381(100)]	1	2001.87	High	High	3.582e-05	2.098e-06	4.45
	FALSE	High	[R].EMFTIHAYVGFTMDK.[L]		7.02124e-05	0.000218718	1	1	1	288	O75182-2	O75182-2 [842-856]		0	1789.83	High	High	3.582e-05	1.403e-08	3.6
	FALSE	High	[R].EMFTIHAYVGFTMDKLVQNIAR.[Q]	1xDeamidated [Q18]	1.30969e-05	0.000218718	1	1	1	2	O75182-2	O75182-2 [842-863]		1	2585.29	High	High	3.582e-05	7.058e-10	3.06
	FALSE	High	[R].EMFTIHAYVGFTMDKLVQNIAR.[Q]	1xDSSO Hydrolyzed [K15]	0.000101232	0.000218718	1	1	1	18	O75182-2	O75182-2 [842-863]		1	2760.32	High	High	3.582e-05	2.699e-08	3.85
	FALSE	High	[R].EMFTIHAYVGFTMDKLVQNIAR.[Q]	1xDeamidated [Q18]; 1xDSSO Hydrolyzed [K15]	0.00014966	0.000218718	1	1	1	12	O75182-2	O75182-2 [842-863]		1	2761.3	High	High	3.582e-05	5.429e-08	4.03
	FALSE	High	[R].EMFTIHAYVGFTMDKLVQNIAR.[Q]	1xDSSO Tris [K15]	0.00272108	0.000218718	1	1	1	1	O75182-2	O75182-2 [842-863]		1	2863.38	High	High	3.582e-05	9.655e-06	2.8
	FALSE	High	[R].EQYEKAYLKSLDHQAVNFK.[Q]	1xDSSO Hydrolyzed [K5]	0.237724	0.00546864	1	1	1	1	O75182-2	O75182-2 [562-580]		2	2487.19	High	High	0.001102	0.03701	2.72
	FALSE	High	[R].EQYEKAYLKSLDHQAVNFK.[Q]	1xDeamidated [Q2]; 1xDSSO Hydrolyzed [K9]	0.18257	0.00371697	1	1	1	2	O75182-2	O75182-2 [562-580]		2	2488.17	High	High	0.0007409	0.02167	2.08
	FALSE	High	[R].EQYEKAYLKSLDHQAVNFK.[Q]	2xDSSO Hydrolyzed [K5; K9]	0.0279772	0.000218718	1	1	1	3	O75182-2	O75182-2 [562-580]		2	2663.2	High	High	3.582e-05	0.0006328	3.04
	FALSE	High	[R].EQYEKAYLKSLDHQAVNFK.[Q]	1xDSSO Tris [K9]; 1xDSSO Hydrolyzed [K5]	0.0257405	0.000218718	1	1	1	1	O75182-2	O75182-2 [562-580]		2	2766.26	High	High	3.582e-05	0.0005475	2.83
	FALSE	High	[R].EQYEKAYLKSLDHQAVNFK.[Q]	2xDSSO Tris [K5; K9]	0.0765086	0.000871757	1	1	1	1	O75182-2	O75182-2 [562-580]		2	2869.33	High	High	0.0001378	0.004071	2.19
	FALSE	High	[K].EREKLLCEGR.[R]	1xCarbamidomethyl [C7]; 1xDSSO Hydrolyzed [K4]	0.192997	0.00431817	1	1	1	1	O75182-2	O75182-2 [782-791]		2	1465.68	High	High	0.0008655	0.02437	2.51
	FALSE	High	[K].EVLNDTWVSFPSWSEDSTFVSSK.[K]		2.36005e-09	0.000218718	1	1	1	61	O75182-2	O75182-2 [422-444]		0	2647.22	High	High	3.582e-05	6.305e-16	7.57
	FALSE	High	[K].EVLNDTWVSFPSWSEDSTFVSSK.[K]	1xDeamidated [N4]	3.002e-09	0.000218718	1	1	1	34	O75182-2	O75182-2 [422-444]		0	2648.2	High	High	3.582e-05	6.305e-16	7.86
	FALSE	High	[K].EVLNDTWVSFPSWSEDSTFVSSK.[K]	1xPhospho [S12(99.6)]	2.0705e-06	0.000218718	1	1	3	5	O75182-2	O75182-2 [422-444]	O75182-2 1xPhospho [S433(99.6)]	0	2727.19	High	High	3.582e-05	2.615e-11	6.62
	FALSE	High	[K].EVLNDTWVSFPSWSEDSTFVSSKK.[T]	1xDeamidated [N4]	1.84266e-08	0.000218718	1	1	1	1	O75182-2	O75182-2 [422-445]		1	2776.3	High	High	3.582e-05	5.78e-15	5.72
	FALSE	High	[K].EVLNDTWVSFPSWSEDSTFVSSKK.[T]	1xPhospho [S/T]	0.00476308	0.000218718	1	1	1	2	O75182-2	O75182-2 [422-445]		1	2855.28	High	High	3.582e-05	2.619e-05	2.65
	FALSE	High	[K].EVLNDTWVSFPSWSEDSTFVSSKK.[T]	1xDeamidated [N4]; 1xPhospho [S/T]	0.127767	0.00167905	1	1	1	2	O75182-2	O75182-2 [422-445]		1	2856.27	High	High	0.0002957	0.01078	1.9
	FALSE	High	[K].EVLNDTWVSFPSWSEDSTFVSSKK.[T]	1xDSSO Hydrolyzed [K23]	0.00214012	0.000218718	1	1	1	10	O75182-2	O75182-2 [422-445]		1	2951.33	High	High	3.582e-05	6.263e-06	5.32
	FALSE	High	[K].EVLNDTWVSFPSWSEDSTFVSSKK.[T]	1xDeamidated [N4]; 1xDSSO Hydrolyzed [K23]	0.00410015	0.000218718	1	1	1	4	O75182-2	O75182-2 [422-445]		1	2952.31	High	High	3.582e-05	1.996e-05	3.99
	FALSE	High	[K].EVLNDTWVSFPSWSEDSTFVSSKK.[T]	1xDSSO Tris [K]	0.0479667	0.000218718	1	1	2	3	O75182-2	O75182-2 [422-445]		1	3054.39	High	High	3.582e-05	0.001704	3.6
	FALSE	High	[K].EVLNDTWVSFPSWSEDSTFVSSKKTPYEEQLHR.[C]	2xDSSO Hydrolyzed [K23; K24]	5.63163e-05	0.000218718	1	1	1	2	O75182-2	O75182-2 [422-454]		2	4280.9	High	High	3.582e-05	9.5e-09	5.97
	FALSE	High	[K].EVLNDTWVSFPSWSEDSTFVSSKKTPYEEQLHR.[C]	1xDSSO Tris [K24]; 1xDSSO Hydrolyzed [K23]	0.119379	0.00167905	1	1	1	1	O75182-2	O75182-2 [422-454]		2	4383.96	High	High	0.0002957	0.009455	1.66
	FALSE	High	[R].FELDVVLETNLATIR.[V]		1.91093e-06	0.000218718	1	1	1	88	O75182-2	O75182-2 [460-474]		0	1732.95	High	High	3.582e-05	2.279e-11	5.05
	FALSE	High	[R].FELDVVLETNLATIR.[V]	1xDeamidated [N10]	3.65953e-05	0.000218718	1	1	1	10	O75182-2	O75182-2 [460-474]		0	1733.93	High	High	3.582e-05	4.406e-09	2.72
	FALSE	High	[R].FGSDPATYNGFLEIMK.[E]		7.16773e-08	0.000218718	1	1	1	18	O75182-2	O75182-2 [55-70]		0	1789.85	High	High	3.582e-05	6.473e-14	6.63
	FALSE	High	[R].FGSDPATYNGFLEIMK.[E]	1xDeamidated [N9]	6.58226e-08	0.000218718	1	1	1	20	O75182-2	O75182-2 [55-70]		0	1790.83	High	High	3.582e-05	5.598e-14	6.63
	FALSE	High	[R].FGSDPATYNGFLEIMK.[E]	1xPhospho [S3(100)]	3.98503e-05	0.000218718	1	1	2	6	O75182-2	O75182-2 [55-70]	O75182-2 1xPhospho [S57(100)]	0	1869.81	High	High	3.582e-05	5.105e-09	4.98
	FALSE	High	[R].FGSDPATYNGFLEIMK.[E]	1xDeamidated [N9]; 1xPhospho [S3(100)]	1.81411e-05	0.000218718	1	1	2	3	O75182-2	O75182-2 [55-70]	O75182-2 1xPhospho [S57(100)]	0	1870.8	High	High	3.582e-05	1.254e-09	5.1
	FALSE	High	[R].FGSDPATYNGFLEIMKEFK.[S]		3.50667e-09	0.000218718	1	1	1	17	O75182-2	O75182-2 [55-73]		1	2194.05	High	High	3.582e-05	6.305e-16	6.78
	FALSE	High	[R].FGSDPATYNGFLEIMKEFK.[S]	1xDeamidated [N9]	9.50814e-09	0.000218718	1	1	1	12	O75182-2	O75182-2 [55-73]		1	2195.04	High	High	3.582e-05	2.098e-15	5.94
	FALSE	High	[R].FGSDPATYNGFLEIMKEFK.[S]	1xDSSO Hydrolyzed [K16]	2.89143e-05	0.000218718	1	1	1	4	O75182-2	O75182-2 [55-73]		1	2370.07	High	High	3.582e-05	2.88e-09	4.85
	FALSE	High	[R].FGSDPATYNGFLEIMKEFK.[S]	1xDeamidated [N9]; 1xDSSO Hydrolyzed [K16]	5.09445e-05	0.000218718	1	1	1	4	O75182-2	O75182-2 [55-73]		1	2371.05	High	High	3.582e-05	7.917e-09	4.58
	FALSE	High	[R].FGSDPATYNGFLEIMKEFKSQSIDTPGVIR.[R]		1.24637e-08	0.000218718	1	1	1	5	O75182-2	O75182-2 [55-84]		2	3347.66	High	High	3.582e-05	3.043e-15	8.07
	FALSE	High	[R].FGSDPATYNGFLEIMKEFKSQSIDTPGVIR.[R]	1xDeamidated [Q/N]	2.92057e-05	0.000218718	1	1	2	5	O75182-2	O75182-2 [55-84]		2	3348.65	High	High	3.582e-05	2.954e-09	4.54
	FALSE	High	[R].FGSDPATYNGFLEIMKEFKSQSIDTPGVIR.[R]	2xDeamidated [N9; Q21]	0.148734	0.00229922	1	1	1	1	O75182-2	O75182-2 [55-84]		2	3349.63	High	High	0.0003919	0.01454	1.65
	FALSE	High	[R].FGSDPATYNGFLEIMKEFKSQSIDTPGVIR.[R]	2xPhospho [S20(100); S22(100)]	0.0333559	0.000218718	1	1	3	4	O75182-2	O75182-2 [55-84]	O75182-2 2xPhospho [S74(100); S76(100)]	2	3507.59	High	High	3.582e-05	0.0008774	3.26
	FALSE	High	[R].FGSDPATYNGFLEIMKEFKSQSIDTPGVIR.[R]	1xDSSO Hydrolyzed [K]	0.0053161	0.000218718	1	1	2	3	O75182-2	O75182-2 [55-84]		2	3523.68	High	High	3.582e-05	3.178e-05	5.03
	FALSE	High	[R].FGSDPATYNGFLEIMKEFKSQSIDTPGVIR.[R]	1xDeamidated [Q/N]; 1xDSSO Hydrolyzed [K]	0.00753706	0.000218718	1	1	2	2	O75182-2	O75182-2 [55-84]		2	3524.66	High	High	3.582e-05	5.98e-05	3.42
	FALSE	High	[R].FGSDPATYNGFLEIMKEFKSQSIDTPGVIR.[R]	1xDSSO Hydrolyzed [K16]; 1xPhospho [T/Y/S]	0.091413	0.00128429	1	1	1	1	O75182-2	O75182-2 [55-84]		2	3603.64	High	High	0.0002034	0.005703	2.94
	FALSE	High	[R].FGSDPATYNGFLEIMKEFKSQSIDTPGVIR.[R]	2xDSSO Hydrolyzed [K16; K19]	4.64902e-07	0.000218718	1	1	1	1	O75182-2	O75182-2 [55-84]		2	3699.69	High	High	3.582e-05	1.828e-12	7.08
	FALSE	High	[R].FGSDPATYNGFLEIMKEFKSQSIDTPGVIR.[R]	1xDSSO Tris [K19]; 1xDSSO Hydrolyzed [K16]	0.0513052	0.000443929	1	1	1	1	O75182-2	O75182-2 [55-84]		2	3802.75	High	High	7.128e-05	0.001938	3.03
	FALSE	High	[R].FGSDPATYNGFLEIMKEFKSQSIDTPGVIR.[R]	2xDSSO Tris [K16; K19]	0.269304	0.00783123	1	1	1	1	O75182-2	O75182-2 [55-84]		2	3905.82	High	High	0.001494	0.04829	2.55
	FALSE	High	[R].FKLSTHK.[M]	1xDSSO Tris [K2]	0.115109	0.00167905	1	1	1	3	O75182-2	O75182-2 [1026-1032]		1	1139.58	High	High	0.0002957	0.008811	1.03
	FALSE	High	[R].FKLSTHKMVFIVNSEDYMYR.[R]	1xPhospho [S/T/Y]	0.0984597	0.00128429	1	1	1	1	O75182-2	O75182-2 [1026-1045]		2	2588.21	High	High	0.0002363	0.006551	2.65
	FALSE	High	[R].FKLSTHKMVFIVNSEDYMYR.[R]	1xDSSO Hydrolyzed [K2]	0.00112186	0.000218718	1	1	1	1	O75182-2	O75182-2 [1026-1045]		2	2684.26	High	High	3.582e-05	1.982e-06	5.68
	FALSE	High	[R].FKLSTHKMVFIVNSEDYMYR.[R]	1xDeamidated [N13]; 1xDSSO Hydrolyzed [K2]	0.0243874	0.000218718	1	1	1	1	O75182-2	O75182-2 [1026-1045]		2	2685.24	High	High	3.582e-05	0.000497	2.19
	FALSE	High	[R].FKLSTHKMVFIVNSEDYMYR.[R]	2xDSSO Hydrolyzed [K2; K7]	0.00431023	0.000218718	1	1	1	9	O75182-2	O75182-2 [1026-1045]		2	2860.27	High	High	3.582e-05	2.191e-05	3.35
	FALSE	High	[R].FKLSTHKMVFIVNSEDYMYR.[R]	1xDSSO Tris [K]; 1xDSSO Hydrolyzed [K]	0.0112213	0.000218718	1	1	2	3	O75182-2	O75182-2 [1026-1045]		2	2963.33	High	High	3.582e-05	0.0001221	3.7
	FALSE	High	[R].FKLSTHKMVFIVNSEDYMYR.[R]	2xDSSO Tris [K2; K7]	0.0475072	0.000218718	1	1	1	1	O75182-2	O75182-2 [1026-1045]		2	3066.4	High	High	3.582e-05	0.001679	2.48
	FALSE	High	[R].FLDHPEIYR.[S]		0.00129723	0.000218718	1	1	1	367	O75182-2	O75182-2 [176-184]		0	1189.6	High	High	3.582e-05	2.552e-06	1.81
	FALSE	High	[K].FPELFAQFKSFLGVK.[E]	1xDSSO Hydrolyzed [K9]	0.065451	0.000658304	1	1	1	2	O75182-2	O75182-2 [355-369]		1	1933.98	High	High	0.0001047	0.003044	3.82
	FALSE	High	[K].FPELFAQFKSFLGVK.[E]	1xDSSO Tris [K9]	0.238695	0.00546864	1	1	1	1	O75182-2	O75182-2 [355-369]		1	2037.04	High	High	0.001102	0.03741	2.71
	FALSE	High	[K].FPELFAQFKSFLGVK.[E]	1xDeamidated [Q7]; 1xDSSO Tris [K9]	0.20477	0.00470596	1	1	1	1	O75182-2	O75182-2 [355-369]		1	2038.02	High	High	0.0009247	0.02748	1.85
	FALSE	High	[K].FPELFAQFKSFLGVKELSFAPPMSDR.[S]	1xDSSO Hydrolyzed [K9]	0.0126411	0.000218718	1	1	1	1	O75182-2	O75182-2 [355-380]		2	3164.55	High	High	3.582e-05	0.0001507	2.9
	FALSE	High	[K].FPELFAQFKSFLGVKELSFAPPMSDR.[S]	1xDeamidated [Q7]; 1xDSSO Hydrolyzed [K9]	0.0535679	0.000658304	1	1	1	1	O75182-2	O75182-2 [355-380]		2	3165.53	High	High	0.0001047	0.002094	3.02
	FALSE	High	[K].FRLDDSLGGTSEVIQR.[R]		1.80842e-06	0.000218718	1	1	1	6	O75182-2	O75182-2 [494-509]		1	1792.92	High	High	3.582e-05	2.055e-11	5.1
	FALSE	High	[K].FRLDDSLGGTSEVIQRR.[A]		0.00109411	0.000218718	1	1	1	4	O75182-2	O75182-2 [494-510]		2	1949.02	High	High	3.582e-05	1.894e-06	3.75
	FALSE	High	[K].FRLDDSLGGTSEVIQRR.[A]	1xDeamidated [Q15]	0.0100592	0.000218718	1	1	1	1	O75182-2	O75182-2 [494-510]		2	1950	High	High	3.582e-05	0.0001002	2.49
	FALSE	High	[R].GMSEEEVFTEVANLFR.[G]		1.95326e-07	0.000218718	1	1	1	55	O75182-2	O75182-2 [207-222]		0	1857.87	High	High	3.582e-05	3.872e-13	5.18
	FALSE	High	[R].GMSEEEVFTEVANLFR.[G]	1xDeamidated [N13]	2.76036e-07	0.000218718	1	1	1	12	O75182-2	O75182-2 [207-222]		0	1858.85	High	High	3.582e-05	7.174e-13	5.06
	FALSE	High	[R].GMSEEEVFTEVANLFR.[G]	1xPhospho [S3(100)]	1.61658e-05	0.000218718	1	1	1	2	O75182-2	O75182-2 [207-222]	O75182-2 1xPhospho [S209(100)]	0	1937.84	High	High	3.582e-05	1.022e-09	5.68
	FALSE	High	[R].GMSEEEVFTEVANLFRGQEDLLSEFGQFLPEAKR.[S]	1xDeamidated [Q18]; 1xPhospho [S23(100)]	0.0754346	0.000871757	1	1	1	2	O75182-2	O75182-2 [207-240]	O75182-2 1xPhospho [S229(100)]	2	3983.84	High	High	0.0001378	0.003981	2.12
	FALSE	High	[R].GQEDLLSEFGQFLPEAK.[R]		3.34576e-08	0.000218718	1	1	1	59	O75182-2	O75182-2 [223-239]		0	1907.94	High	High	3.582e-05	1.664e-14	5.37
	FALSE	High	[R].GQEDLLSEFGQFLPEAK.[R]	1xDeamidated [Q]	0.00195575	0.000218718	1	1	2	8	O75182-2	O75182-2 [223-239]		0	1908.92	High	High	3.582e-05	5.352e-06	3.76
	FALSE	High	[R].GQEDLLSEFGQFLPEAK.[R]	1xPhospho [S7(100)]	0.06271	0.000658304	1	1	1	2	O75182-2	O75182-2 [223-239]	O75182-2 1xPhospho [S229(100)]	0	1987.9	High	High	0.0001047	0.002814	2.3
	FALSE	High	[R].GQEDLLSEFGQFLPEAKR.[S]		2.24757e-07	0.000218718	1	1	1	6	O75182-2	O75182-2 [223-240]		1	2064.04	High	High	3.582e-05	5.005e-13	6.07
	FALSE	High	[R].GQEDLLSEFGQFLPEAKR.[S]	1xDeamidated [Q2]	0.000873306	0.000218718	1	1	1	1	O75182-2	O75182-2 [223-240]		1	2065.02	High	High	3.582e-05	1.268e-06	3.29
	FALSE	High	[R].GQEDLLSEFGQFLPEAKR.[S]	1xDSSO Hydrolyzed [K17]	0.000174816	0.000218718	1	1	1	21	O75182-2	O75182-2 [223-240]		1	2240.05	High	High	3.582e-05	7.16e-08	3.54
	FALSE	High	[R].GQEDLLSEFGQFLPEAKR.[S]	1xDeamidated [Q11]; 1xDSSO Hydrolyzed [K17]	0.00513354	0.000218718	1	1	1	5	O75182-2	O75182-2 [223-240]		1	2241.04	High	High	3.582e-05	2.987e-05	2.7
	FALSE	High	[R].GQEDLLSEFGQFLPEAKR.[S]	1xDSSO Tris [K17]	0.121566	0.00167905	1	1	1	7	O75182-2	O75182-2 [223-240]		1	2343.12	High	High	0.0002957	0.009833	3.04
	FALSE	High	[R].GQEDLLSEFGQFLPEAKRSLFTGNGPCEMHSVQK.[N]		0.197136	0.00450839	1	1	1	1	O75182-2	O75182-2 [223-256]		2	3779.82	High	High	0.0008953	0.02529	2.33
	FALSE	High	[R].GQEDLLSEFGQFLPEAKRSLFTGNGPCEMHSVQK.[N]	1xCarbamidomethyl [C27]; 1xDSSO Hydrolyzed [K17]	0.0484305	0.000218718	1	1	1	1	O75182-2	O75182-2 [223-256]		2	4012.85	High	High	3.582e-05	0.001746	3.2
	FALSE	High	[K].GQVIMTIELLDTEEAQTEDPVEVQHLAR.[Y]		5.93902e-12	0.000218718	1	1	1	284	O75182-2	O75182-2 [930-957]		0	3164.58	High	High	3.582e-05	6.305e-16	7.95
	FALSE	High	[K].GQVIMTIELLDTEEAQTEDPVEVQHLAR.[Y]	1xDeamidated [Q]	2.38826e-10	0.000218718	1	1	3	169	O75182-2	O75182-2 [930-957]		0	3165.56	High	High	3.582e-05	6.305e-16	6.28
	FALSE	High	[K].GQVIMTIELLDTEEAQTEDPVEVQHLAR.[Y]	2xDeamidated [Q16; Q]	2.06398e-07	0.000218718	1	1	2	49	O75182-2	O75182-2 [930-957]		0	3166.55	High	High	3.582e-05	4.281e-13	3.89
	FALSE	High	[K].GQVIMTIELLDTEEAQTEDPVEVQHLAR.[Y]	1xPhospho [T17(99.4)]	8.75906e-08	0.000218718	1	1	3	19	O75182-2	O75182-2 [930-957]	O75182-2 1xPhospho [T946(99.4)]	0	3244.54	High	High	3.582e-05	9.307e-14	5.37
	FALSE	High	[K].GQVIMTIELLDTEEAQTEDPVEVQHLAR.[Y]	1xDeamidated [Q]; 1xPhospho [T17(99.3)]	3.77834e-06	0.000218718	1	1	4	18	O75182-2	O75182-2 [930-957]	O75182-2 1xPhospho [T946(99.3)]	0	3245.53	High	High	3.582e-05	7.676e-11	4.21
	FALSE	High	[K].GQVIMTIELLDTEEAQTEDPVEVQHLARYVEQYVGTEGASSSPTEGFLLKPVFLQR.[N]	1xDeamidated [Q55]; 1xPhospho [T/Y/S]	0.148077	0.00229922	1	1	1	1	O75182-2	O75182-2 [930-985]		1	6329.09	High	High	0.0003919	0.01442	3.24
	FALSE	High	[K].GSDPAMELRLKQPSEVELEEYYPAFLDMVR.[S]		0.00772715	0.000218718	1	1	1	1	O75182-2	O75182-2 [795-824]		2	3512.71	High	High	3.582e-05	6.256e-05	3.39
	FALSE	High	[K].GSDPAMELRLKQPSEVELEEYYPAFLDMVR.[S]	1xDeamidated [Q12]	0.0194446	0.000218718	1	1	1	3	O75182-2	O75182-2 [795-824]		2	3513.69	High	High	3.582e-05	0.0003289	2.85
	FALSE	High	[R].GTKDLSIAAVGK.[Y]		0.0484305	0.000218718	1	1	1	2	O75182-2	O75182-2 [290-301]		1	1159.67	High	High	3.582e-05	0.001737	2.91
	FALSE	High	[R].GTKDLSIAAVGKYGTLQEFSFFDK.[V]	2xDSSO Hydrolyzed [K3; K12]	6.8732e-07	0.000218718	1	1	1	11	O75182-2	O75182-2 [290-313]		2	2974.37	High	High	3.582e-05	3.68e-12	5.65
	FALSE	High	[R].GTKDLSIAAVGKYGTLQEFSFFDK.[V]	1xDSSO Tris [K]; 1xDSSO Hydrolyzed [K]	5.43746e-05	0.000218718	1	1	2	8	O75182-2	O75182-2 [290-313]		2	3077.44	High	High	3.582e-05	8.889e-09	4.26
	FALSE	High	[R].GTKDLSIAAVGKYGTLQEFSFFDK.[V]	2xDSSO Tris [K3; K12]	0.049609	0.000443929	1	1	1	1	O75182-2	O75182-2 [290-313]		2	3180.5	High	High	7.128e-05	0.001821	3.13
	FALSE	High	[R].GTLCRAKQVQPLVLLR.[H]	1xCarbamidomethyl [C4]; 1xDSSO Hydrolyzed [K7]	0.0021725	0.000218718	1	1	1	2	O75182-2	O75182-2 [1047-1062]		2	2028.11	High	High	3.582e-05	6.45e-06	3.43
	FALSE	High	[R].HHQHFEEWHSR.[W]		1.31702e-08	0.000218718	1	1	1	193	O75182-2	O75182-2 [1063-1073]		0	1529.68	High	High	3.582e-05	3.287e-15	6.31
	FALSE	High	[R].HHQHFEEWHSR.[W]	1xDeamidated [Q3]	1.83239e-05	0.000218718	1	1	1	12	O75182-2	O75182-2 [1063-1073]		0	1530.66	High	High	3.582e-05	1.286e-09	3.85
	FALSE	High	[R].KGQVIMTIELLDTEEAQTEDPVEVQHLAR.[Y]		1.52411e-17	0.000218718	1	1	1	427	O75182-2	O75182-2 [929-957]		1	3292.67	High	High	3.582e-05	6.305e-16	10.79
	FALSE	High	[R].KGQVIMTIELLDTEEAQTEDPVEVQHLAR.[Y]	1xDeamidated [Q]	1.83316e-16	0.000218718	1	1	3	201	O75182-2	O75182-2 [929-957]		1	3293.66	High	High	3.582e-05	6.305e-16	6.51
	FALSE	High	[R].KGQVIMTIELLDTEEAQTEDPVEVQHLAR.[Y]	2xDeamidated [Q17; Q]	4.88446e-12	0.000218718	1	1	2	50	O75182-2	O75182-2 [929-957]		1	3294.64	High	High	3.582e-05	6.305e-16	5.82
	FALSE	High	[R].KGQVIMTIELLDTEEAQTEDPVEVQHLAR.[Y]	1xPhospho [T18(100)]	9.92123e-13	0.000218718	1	1	3	21	O75182-2	O75182-2 [929-957]	O75182-2 1xPhospho [T946(100)]	1	3372.64	High	High	3.582e-05	6.305e-16	8.51
	FALSE	High	[R].KGQVIMTIELLDTEEAQTEDPVEVQHLAR.[Y]	1xDeamidated [Q]; 1xPhospho [T18(100)]	7.25343e-09	0.000218718	1	1	4	9	O75182-2	O75182-2 [929-957]	O75182-2 1xPhospho [T946(100)]	1	3373.62	High	High	3.582e-05	1.447e-15	9.01
	FALSE	High	[R].KGQVIMTIELLDTEEAQTEDPVEVQHLAR.[Y]	2xPhospho [T7(100); T13(100)]	0.0204277	0.000218718	1	1	1	2	O75182-2	O75182-2 [929-957]	O75182-2 2xPhospho [T935(100); T941(100)]	1	3452.61	High	High	3.582e-05	0.0003588	3.26
	FALSE	High	[R].KGQVIMTIELLDTEEAQTEDPVEVQHLAR.[Y]	1xDSSO Hydrolyzed [K1]	1.906e-10	0.000218718	1	1	1	241	O75182-2	O75182-2 [929-957]		1	3468.69	High	High	3.582e-05	6.305e-16	8.79
	FALSE	High	[R].KGQVIMTIELLDTEEAQTEDPVEVQHLAR.[Y]	1xDeamidated [Q]; 1xDSSO Hydrolyzed [K1]	1.66999e-09	0.000218718	1	1	2	130	O75182-2	O75182-2 [929-957]		1	3469.67	High	High	3.582e-05	6.305e-16	8.51
	FALSE	High	[R].KGQVIMTIELLDTEEAQTEDPVEVQHLAR.[Y]	1xDSSO Hydrolyzed [K1]; 1xPhospho [T7(100)]	6.72423e-06	0.000218718	1	1	3	13	O75182-2	O75182-2 [929-957]	O75182-2 1xPhospho [T935(100)]	1	3548.65	High	High	3.582e-05	2.146e-10	6.3
	FALSE	High	[R].KGQVIMTIELLDTEEAQTEDPVEVQHLAR.[Y]	1xDSSO Tris [K1]	1.1051e-08	0.000218718	1	1	1	54	O75182-2	O75182-2 [929-957]		1	3571.75	High	High	3.582e-05	2.586e-15	8.69
	FALSE	High	[R].KGQVIMTIELLDTEEAQTEDPVEVQHLAR.[Y]	1xDeamidated [Q]; 1xDSSO Tris [K1]	3.31239e-08	0.000218718	1	1	2	44	O75182-2	O75182-2 [929-957]		1	3572.73	High	High	3.582e-05	1.635e-14	6.04
	FALSE	High	[R].KGQVIMTIELLDTEEAQTEDPVEVQHLAR.[Y]	1xDSSO Tris [K1]; 1xPhospho [T18(100)]	0.0121491	0.000218718	1	1	3	4	O75182-2	O75182-2 [929-957]	O75182-2 1xPhospho [T946(100)]	1	3651.72	High	High	3.582e-05	0.000141	2.82
	FALSE	High	[R].KKPAPGPHSSPPEEK.[G]		4.44962e-05	0.000218718	1	1	1	22	O75182-2	O75182-2 [699-713]		1	1585.83	High	High	3.582e-05	6.227e-09	3.62
	FALSE	High	[R].KKPAPGPHSSPPEEK.[G]	1xPhospho [S]	0.00071115	0.000218718	1	1	3	26	O75182-2	O75182-2 [699-713]		1	1665.8	High	High	3.582e-05	8.72e-07	4.4
	FALSE	High	[R].KKPAPGPHSSPPEEK.[G]	1xDSSO Hydrolyzed [K]	4.73435e-06	0.000218718	1	1	2	95	O75182-2	O75182-2 [699-713]		1	1761.85	High	High	3.582e-05	1.146e-10	5.05
	FALSE	High	[R].KKPAPGPHSSPPEEK.[G]	1xDSSO Hydrolyzed [K2]; 1xPhospho [S]	0.0119695	0.000218718	1	1	2	31	O75182-2	O75182-2 [699-713]		1	1841.81	High	High	3.582e-05	0.0001362	4.29
	FALSE	High	[R].KKPAPGPHSSPPEEK.[G]	1xDSSO Tris [K2]	0.00845173	0.000218718	1	1	1	16	O75182-2	O75182-2 [699-713]		1	1864.91	High	High	3.582e-05	7.315e-05	3.03
	FALSE	High	[R].KKPAPGPHSSPPEEK.[G]	2xDSSO Hydrolyzed [K1; K2]	0.00599248	0.000218718	1	1	1	16	O75182-2	O75182-2 [699-713]		1	1937.86	High	High	3.582e-05	3.957e-05	2.89
	FALSE	High	[R].KKPAPGPHSSPPEEK.[G]	1xDSSO Tris [K2]; 1xPhospho [S]	0.0362327	0.000218718	1	1	2	14	O75182-2	O75182-2 [699-713]		1	1944.88	High	High	3.582e-05	0.001016	2.71
	FALSE	High	[R].KKPAPGPHSSPPEEK.[G]	1xDSSO Tris [K]; 1xDSSO Hydrolyzed [K]	0.0374859	0.000218718	1	1	2	9	O75182-2	O75182-2 [699-713]		1	2040.93	High	High	3.582e-05	0.001088	2.79
	FALSE	High	[R].KKPAPGPHSSPPEEK.[G]	2xDSSO Tris [K1; K2]	0.180231	0.00371697	1	1	1	2	O75182-2	O75182-2 [699-713]		1	2143.99	High	High	0.0007409	0.02113	1.81
	FALSE	High	[K].KNPVTAVPVVLK.[R]		0.000175695	0.000218718	1	1	1	88	O75182-2	O75182-2 [529-540]		1	1264.8	High	High	3.582e-05	7.253e-08	3.62
	FALSE	High	[K].KNPVTAVPVVLK.[R]	1xDeamidated [N2]	0.20477	0.00470596	1	1	1	3	O75182-2	O75182-2 [529-540]		1	1265.78	High	High	0.0009247	0.0275	2.24
	FALSE	High	[K].KNPVTAVPVVLK.[R]	1xDSSO Hydrolyzed [K1]	0.00349411	0.000218718	1	1	1	2	O75182-2	O75182-2 [529-540]		1	1440.81	High	High	3.582e-05	1.507e-05	3.06
	FALSE	High	[K].KNPVTAVPVVLK.[R]	1xDSSO Tris [K1]	0.0510595	0.000443929	1	1	1	1	O75182-2	O75182-2 [529-540]		1	1543.88	High	High	7.128e-05	0.001922	2.26
	FALSE	High	[K].KNPVTAVPVVLKR.[L]		0.000439602	0.000218718	1	1	1	5	O75182-2	O75182-2 [529-541]		2	1420.9	High	High	3.582e-05	3.72e-07	4.46
	FALSE	High	[K].KNPVTAVPVVLKR.[L]	1xDeamidated [N2]	0.195472	0.00450839	1	1	1	1	O75182-2	O75182-2 [529-541]		2	1421.88	High	High	0.0008655	0.02493	2.84
	FALSE	High	[K].KNPVTAVPVVLKR.[L]	1xDSSO Hydrolyzed [K12]	0.00302245	0.000218718	1	1	1	11	O75182-2	O75182-2 [529-541]		2	1596.91	High	High	3.582e-05	1.165e-05	2.72
	FALSE	High	[K].KNPVTAVPVVLKR.[L]	2xDSSO Hydrolyzed [K1; K12]	0.285676	0.00858521	1	1	1	2	O75182-2	O75182-2 [529-541]		2	1772.93	High	High	0.001609	0.05468	3.06
	FALSE	High	[K].KPAPGPHSSPPEEK.[G]		9.86041e-07	0.000218718	1	1	1	3	O75182-2	O75182-2 [700-713]		0	1457.74	High	High	3.582e-05	6.982e-12	5.07
	FALSE	High	[K].KPAPGPHSSPPEEK.[G]	1xDSSO Hydrolyzed [K1]	0.00219435	0.000218718	1	1	1	18	O75182-2	O75182-2 [700-713]		0	1633.75	High	High	3.582e-05	6.52e-06	3.93
	FALSE	High	[K].KPAPGPHSSPPEEK.[G]	1xDSSO Tris [K1]	0.000590815	0.000218718	1	1	1	6	O75182-2	O75182-2 [700-713]		0	1736.82	High	High	3.582e-05	6.29e-07	3.62
	FALSE	High	[K].KTPYEEQLHR.[C]		9.40792e-06	0.000218718	1	1	1	231	O75182-2	O75182-2 [445-454]		1	1300.66	High	High	3.582e-05	3.905e-10	4.31
	FALSE	High	[K].KTPYEEQLHR.[C]	1xDeamidated [Q7]	0.176389	0.00371697	1	1	1	3	O75182-2	O75182-2 [445-454]		1	1301.65	High	High	0.0007102	0.02022	1.24
	FALSE	High	[K].KTPYEEQLHR.[C]	1xPhospho [T2(100)]	0.000301878	0.000218718	1	1	1	1	O75182-2	O75182-2 [445-454]	O75182-2 1xPhospho [T446(100)]	1	1380.63	High	High	3.582e-05	1.905e-07	5.29
	FALSE	High	[K].KTPYEEQLHR.[C]	1xDSSO Hydrolyzed [K1]	0.00738835	0.000218718	1	1	1	6	O75182-2	O75182-2 [445-454]		1	1476.68	High	High	3.582e-05	5.773e-05	3.03
	FALSE	High	[K].KTPYEEQLHR.[C]	1xDSSO Tris [K1]	0.0252402	0.000218718	1	1	1	2	O75182-2	O75182-2 [445-454]		1	1579.74	High	High	3.582e-05	0.0005275	2.43
	FALSE	High	[R].LDDSLGGTSEVIQR.[R]		1.56375e-06	0.000218718	1	1	1	30	O75182-2	O75182-2 [496-509]		0	1489.75	High	High	3.582e-05	1.595e-11	4.39
	FALSE	High	[R].LDDSLGGTSEVIQR.[R]	1xDeamidated [Q13]	0.0231038	0.000218718	1	1	1	1	O75182-2	O75182-2 [496-509]		0	1490.73	High	High	3.582e-05	0.00045	2.36
	FALSE	High	[R].LDDSLGGTSEVIQRR.[A]		0.00339085	0.000218718	1	1	1	2	O75182-2	O75182-2 [496-510]		1	1645.85	High	High	3.582e-05	1.426e-05	4.23
	FALSE	High	[R].IDIPKNGKLNIQSPLTSQENSHNHGDGAEDFK.[Q]	1xDeamidated [N/Q]	3.00973e-05	0.000218718	1	1	3	4	O75182-2	O75182-2 [110-141]		2	3504.7	High	High	3.582e-05	3.092e-09	6.32
	FALSE	High	[R].IDIPKNGKLNIQSPLTSQENSHNHGDGAEDFK.[Q]	2xDeamidated [N6; N10]	0.00168304	0.000218718	1	1	1	3	O75182-2	O75182-2 [110-141]		2	3505.68	High	High	3.582e-05	4.075e-06	5.1
	FALSE	High	[R].IDIPKNGKLNIQSPLTSQENSHNHGDGAEDFK.[Q]	1xDSSO Hydrolyzed [K8]	0.0429308	0.000218718	1	1	1	1	O75182-2	O75182-2 [110-141]		2	3679.73	High	High	3.582e-05	0.001394	4.5
	FALSE	High	[R].IDIPKNGKLNIQSPLTSQENSHNHGDGAEDFK.[Q]	1xDeamidated [N/Q]; 1xDSSO Hydrolyzed [K]	0.000403704	0.000218718	1	1	2	3	O75182-2	O75182-2 [110-141]		2	3680.71	High	High	3.582e-05	3.179e-07	5.38
	FALSE	High	[R].IDIPKNGKLNIQSPLTSQENSHNHGDGAEDFK.[Q]	1xDeamidated [N6]; 1xDSSO Tris [K8]	0.0533119	0.000658304	1	1	1	1	O75182-2	O75182-2 [110-141]		2	3783.78	High	High	0.0001047	0.002076	3.12
	FALSE	High	[R].IDIPKNGKLNIQSPLTSQENSHNHGDGAEDFK.[Q]	2xDSSO Hydrolyzed [K5; K8]	3.98503e-05	0.000218718	1	1	1	13	O75182-2	O75182-2 [110-141]		2	3855.74	High	High	3.582e-05	5.117e-09	6.42
	FALSE	High	[R].IDIPKNGKLNIQSPLTSQENSHNHGDGAEDFK.[Q]	1xDSSO Tris [K8]; 1xDSSO Hydrolyzed [K5]	0.000895456	0.000218718	1	1	1	7	O75182-2	O75182-2 [110-141]		2	3958.81	High	High	3.582e-05	1.317e-06	4.36
	FALSE	High	[R].IDIPKNGKLNIQSPLTSQENSHNHGDGAEDFK.[Q]	2xDSSO Tris [K5; K8]	0.264006	0.0074367	1	1	1	1	O75182-2	O75182-2 [110-141]		2	4061.87	High	High	0.001403	0.04599	2.19
	FALSE	High	[R].LKAKEEEWR.[E]		0.0362327	0.000218718	1	1	1	2	O75182-2	O75182-2 [542-550]		2	1188.64	High	High	3.582e-05	0.001022	2.2
	FALSE	High	[R].LKAKEEEWR.[E]	1xDSSO Hydrolyzed [K2]	0.0783307	0.000871757	1	1	1	1	O75182-2	O75182-2 [542-550]		2	1364.65	High	High	0.0001378	0.004261	2.32
	FALSE	High	[R].LKQPSEVELEEYYPAFLDMVR.[S]		4.63439e-08	0.000218718	1	1	1	154	O75182-2	O75182-2 [804-824]		1	2556.27	High	High	3.582e-05	2.976e-14	6.31
	FALSE	High	[R].LKQPSEVELEEYYPAFLDMVR.[S]	1xDeamidated [Q3]	2.56851e-06	0.000218718	1	1	1	62	O75182-2	O75182-2 [804-824]		1	2557.25	High	High	3.582e-05	3.84e-11	4.6
	FALSE	High	[R].LKQPSEVELEEYYPAFLDMVR.[S]	1xPhospho [S5(100)]	3.60031e-07	0.000218718	1	1	2	20	O75182-2	O75182-2 [804-824]	O75182-2 1xPhospho [S808(100)]	1	2636.24	High	High	3.582e-05	1.155e-12	7.15
	FALSE	High	[R].LKQPSEVELEEYYPAFLDMVR.[S]	1xDeamidated [Q3]; 1xPhospho [S5(100)]	0.000205227	0.000218718	1	1	2	10	O75182-2	O75182-2 [804-824]	O75182-2 1xPhospho [S808(100)]	1	2637.22	High	High	3.582e-05	9.522e-08	4.57
	FALSE	High	[R].LKQPSEVELEEYYPAFLDMVR.[S]	1xDSSO Hydrolyzed [K2]	6.73676e-07	0.000218718	1	1	1	14	O75182-2	O75182-2 [804-824]		1	2732.28	High	High	3.582e-05	3.542e-12	7
	FALSE	High	[R].LKQPSEVELEEYYPAFLDMVR.[S]	1xDeamidated [Q3]; 1xDSSO Hydrolyzed [K2]	7.93377e-06	0.000218718	1	1	1	3	O75182-2	O75182-2 [804-824]		1	2733.27	High	High	3.582e-05	2.89e-10	4.53
	FALSE	High	[R].LKQPSEVELEEYYPAFLDMVR.[S]	1xDSSO Tris [K2]	1.58745e-06	0.000218718	1	1	1	3	O75182-2	O75182-2 [804-824]		1	2835.35	High	High	3.582e-05	1.637e-11	4.87
	FALSE	High	[R].LKQPSEVELEEYYPAFLDMVR.[S]	1xDeamidated [Q3]; 1xDSSO Tris [K2]	5.83273e-05	0.000218718	1	1	1	4	O75182-2	O75182-2 [804-824]		1	2836.33	High	High	3.582e-05	1.015e-08	4.35
	FALSE	High	[K].LNIQSPLTSQENSHNHGDGAEDFK.[Q]		8.33084e-08	0.000218718	1	1	1	279	O75182-2	O75182-2 [118-141]		0	2638.21	High	High	3.582e-05	8.509e-14	7.64
	FALSE	High	[K].LNIQSPLTSQENSHNHGDGAEDFK.[Q]	1xDeamidated [N/Q]	3.41988e-09	0.000218718	1	1	5	180	O75182-2	O75182-2 [118-141]		0	2639.2	High	High	3.582e-05	6.305e-16	9.24
	FALSE	High	[K].LNIQSPLTSQENSHNHGDGAEDFK.[Q]	2xDeamidated [Q/N]	2.97206e-09	0.000218718	1	1	4	54	O75182-2	O75182-2 [118-141]		0	2640.18	High	High	3.582e-05	6.305e-16	9.32
	FALSE	High	[K].LNIQSPLTSQENSHNHGDGAEDFK.[Q]	1xPhospho [S5(100)]	6.03337e-07	0.000218718	1	1	3	49	O75182-2	O75182-2 [118-141]	O75182-2 1xPhospho [S122(100)]	0	2718.18	High	High	3.582e-05	2.912e-12	9.36
	FALSE	High	[K].LNIQSPLTSQENSHNHGDGAEDFK.[Q]	1xDeamidated [Q/N]; 1xPhospho [S5(100)]	4.24793e-07	0.000218718	1	1	8	30	O75182-2	O75182-2 [118-141]	O75182-2 1xPhospho [S122(100)]	0	2719.16	High	High	3.582e-05	1.55e-12	8.8
	FALSE	High	[K].LNIQSPLTSQENSHNHGDGAEDFK.[Q]	2xPhospho [S5(100); T/S]	3.77126e-05	0.000218718	1	1	1	2	O75182-2	O75182-2 [118-141]	O75182-2 2xPhospho [S122(100); T/S]	0	2798.15	High	High	3.582e-05	4.623e-09	6.38
	FALSE	High	[K].LNIQSPLTSQENSHNHGDGAEDFKQQVPYK.[E]	2xPhospho [S5(100); T/S/Y]	0.262956	0.00723986	1	1	1	1	O75182-2	O75182-2 [118-147]	O75182-2 2xPhospho [S122(100); T/S/Y]	1	3541.54	High	High	0.001403	0.04595	2.49
	FALSE	High	[K].LNIQSPLTSQENSHNHGDGAEDFKQQVPYK.[E]	1xDSSO Hydrolyzed [K24]	0.0322368	0.000218718	1	1	1	13	O75182-2	O75182-2 [118-147]		1	3557.62	High	High	3.582e-05	0.0008212	3.19
	FALSE	High	[K].LNIQSPLTSQENSHNHGDGAEDFKQQVPYK.[E]	1xDeamidated [Q/N]; 1xDSSO Hydrolyzed [K24]	0.0157996	0.000218718	1	1	4	22	O75182-2	O75182-2 [118-147]		1	3558.61	High	High	3.582e-05	0.0002257	4.57
	FALSE	High	[K].LNIQSPLTSQENSHNHGDGAEDFKQQVPYK.[E]	1xDSSO Hydrolyzed [K24]; 1xPhospho [S5(100)]	0.21712	0.005095	1	1	1	2	O75182-2	O75182-2 [118-147]	O75182-2 1xPhospho [S122(100)]	1	3637.59	High	High	0.0009842	0.0308	3.74
	FALSE	High	[K].LNIQSPLTSQENSHNHGDGAEDFKQQVPYK.[E]	1xDSSO Tris [K24]	0.228175	0.00528725	1	1	1	2	O75182-2	O75182-2 [118-147]		1	3660.69	High	High	0.001043	0.03411	2.41
	FALSE	High	[K].LNIQSPLTSQENSHNHGDGAEDFKQQVPYK.[E]	1xDeamidated [Q/N]; 1xDSSO Tris [K24]	0.141014	0.00167905	1	1	2	3	O75182-2	O75182-2 [118-147]		1	3661.67	High	High	0.0002957	0.01312	2.9
	FALSE	High	[K].LNIQSPLTSQENSHNHGDGAEDFKQQVPYKEDKPQVPLESDSVEFNNAISYVNK.[I]	2xPhospho [T/S/Y]	0.0015849	0.000218718	1	1	1	20	O75182-2	O75182-2 [118-171]		2	6244.84	High	High	3.582e-05	3.661e-06	5.97
	FALSE	High	[K].LNIQSPLTSQENSHNHGDGAEDFKQQVPYKEDKPQVPLESDSVEFNNAISYVNK.[I]	1xDSSO Hydrolyzed [K]	0.00017049	0.000218718	1	1	3	10	O75182-2	O75182-2 [118-171]		2	6260.93	High	High	3.582e-05	6.825e-08	7.6
	FALSE	High	[K].LNIQSPLTSQENSHNHGDGAEDFKQQVPYKEDKPQVPLESDSVEFNNAISYVNK.[I]	1xDeamidated [N/Q]; 1xDSSO Hydrolyzed [K]	0.00037447	0.000218718	1	1	11	22	O75182-2	O75182-2 [118-171]		2	6261.91	High	High	3.582e-05	2.775e-07	6.31
	FALSE	High	[K].LNIQSPLTSQENSHNHGDGAEDFKQQVPYKEDKPQVPLESDSVEFNNAISYVNK.[I]	1xDSSO Hydrolyzed [K24]; 1xPhospho [S5(99.9)]	0.179457	0.00371697	1	1	1	1	O75182-2	O75182-2 [118-171]	O75182-2 1xPhospho [S122(99.9)]	2	6340.89	High	High	0.0007409	0.02102	4.8
	FALSE	High	[K].LNIQSPLTSQENSHNHGDGAEDFKQQVPYKEDKPQVPLESDSVEFNNAISYVNK.[I]	1xDSSO Tris [K]	0.00140544	0.000218718	1	1	2	3	O75182-2	O75182-2 [118-171]		2	6363.99	High	High	3.582e-05	2.966e-06	4.82
	FALSE	High	[K].LNIQSPLTSQENSHNHGDGAEDFKQQVPYKEDKPQVPLESDSVEFNNAISYVNK.[I]	1xDeamidated [Q/N]; 1xDSSO Tris [K]	0.00133012	0.000218718	1	1	5	5	O75182-2	O75182-2 [118-171]		2	6364.97	High	High	3.582e-05	2.679e-06	5.88
	FALSE	High	[K].LNIQSPLTSQENSHNHGDGAEDFKQQVPYKEDKPQVPLESDSVEFNNAISYVNK.[I]	2xDSSO Hydrolyzed [K30; K]	0.000370736	0.000218718	1	1	2	5	O75182-2	O75182-2 [118-171]		2	6436.94	High	High	3.582e-05	2.749e-07	5.25
	FALSE	High	[K].LNIQSPLTSQENSHNHGDGAEDFKQQVPYKEDKPQVPLESDSVEFNNAISYVNK.[I]	1xDSSO Tris [K]; 1xPhospho [S/T/Y]	0.00240117	0.000218718	1	1	2	2	O75182-2	O75182-2 [118-171]		2	6443.96	High	High	3.582e-05	7.665e-06	5.61
	FALSE	High	[K].LNIQSPLTSQENSHNHGDGAEDFKQQVPYKEDKPQVPLESDSVEFNNAISYVNK.[I]	1xDSSO Tris [K]; 1xDSSO Hydrolyzed [K]	0.00174307	0.000218718	1	1	2	2	O75182-2	O75182-2 [118-171]		2	6540	High	High	3.582e-05	4.321e-06	6.32
	FALSE	High	[K].LPVHVEDALTYLDQVK.[I]		6.39914e-09	0.000218718	1	1	1	191	O75182-2	O75182-2 [37-52]		0	1839.99	High	High	3.582e-05	1.214e-15	6.18
	FALSE	High	[K].LPVHVEDALTYLDQVK.[I]	1xDeamidated [Q14]	0.000318986	0.000218718	1	1	1	20	O75182-2	O75182-2 [37-52]		0	1840.97	High	High	3.582e-05	2.087e-07	3.15
	FALSE	High	[K].LPVHVEDALTYLDQVK.[I]	1xPhospho [T10(100)]	0.212642	0.00489587	1	1	1	1	O75182-2	O75182-2 [37-52]	O75182-2 1xPhospho [T46(100)]	0	1919.95	High	High	0.000953	0.02945	1.71
	FALSE	High	[K].LPVHVEDALTYLDQVKIR.[F]		7.77068e-11	0.000218718	1	1	1	8	O75182-2	O75182-2 [37-54]		1	2109.17	High	High	3.582e-05	6.305e-16	8.02
	FALSE	High	[K].LPVHVEDALTYLDQVKIR.[F]	1xDeamidated [Q14]	0.0488987	0.000218718	1	1	1	1	O75182-2	O75182-2 [37-54]		1	2110.15	High	High	3.582e-05	0.001766	2.04
	FALSE	High	[K].LPVHVEDALTYLDQVKIR.[F]	1xDSSO Hydrolyzed [K16]	2.33953e-07	0.000218718	1	1	1	29	O75182-2	O75182-2 [37-54]		1	2285.18	High	High	3.582e-05	5.373e-13	5.04
	FALSE	High	[K].LPVHVEDALTYLDQVKIR.[F]	1xDeamidated [Q14]; 1xDSSO Hydrolyzed [K16]	7.2265e-07	0.000218718	1	1	1	11	O75182-2	O75182-2 [37-54]		1	2286.17	High	High	3.582e-05	4.014e-12	4.83
	FALSE	High	[K].LPVHVEDALTYLDQVKIR.[F]	1xDSSO Tris [K16]	0.000539862	0.000218718	1	1	1	1	O75182-2	O75182-2 [37-54]		1	2388.25	High	High	3.582e-05	5.376e-07	3.56
	FALSE	High	[K].IRFGSDPATYNGFLEIMK.[E]		2.77423e-07	0.000218718	1	1	1	2	O75182-2	O75182-2 [53-70]		1	2059.03	High	High	3.582e-05	7.248e-13	6.39
	FALSE	High	[K].IRFGSDPATYNGFLEIMK.[E]	1xDeamidated [N11]	8.27378e-07	0.000218718	1	1	1	2	O75182-2	O75182-2 [53-70]		1	2060.02	High	High	3.582e-05	5.087e-12	5.35
	FALSE	High	[K].IRFGSDPATYNGFLEIMK.[E]	1xPhospho [S5(100)]	5.86204e-05	0.000218718	1	1	1	1	O75182-2	O75182-2 [53-70]	O75182-2 1xPhospho [S57(100)]	1	2139	High	High	3.582e-05	1.023e-08	6.41
	FALSE	High	[K].IRFGSDPATYNGFLEIMKEFK.[S]		9.50271e-06	0.000218718	1	1	1	2	O75182-2	O75182-2 [53-73]		2	2463.24	High	High	3.582e-05	3.968e-10	7.42
	FALSE	High	[K].IRFGSDPATYNGFLEIMKEFK.[S]	1xDeamidated [N11]	5.04363e-05	0.000218718	1	1	1	1	O75182-2	O75182-2 [53-73]		2	2464.22	High	High	3.582e-05	7.785e-09	5.06
	FALSE	High	[K].IRFGSDPATYNGFLEIMKEFK.[S]	1xPhospho [S5(100)]	4.85451e-06	0.000218718	1	1	1	1	O75182-2	O75182-2 [53-73]	O75182-2 1xPhospho [S57(100)]	2	2543.2	High	High	3.582e-05	1.195e-10	6.73
	FALSE	High	[K].IRFGSDPATYNGFLEIMKEFK.[S]	1xDeamidated [N11]; 1xPhospho [S5(100)]	0.000561942	0.000218718	1	1	1	1	O75182-2	O75182-2 [53-73]	O75182-2 1xPhospho [S57(100)]	2	2544.19	High	High	3.582e-05	5.772e-07	4.06
	FALSE	High	[K].LRGTKDLSIAAVGK.[Y]	1xDSSO Hydrolyzed [K5]	0.109965	0.00148854	1	1	1	1	O75182-2	O75182-2 [288-301]		2	1604.87	High	High	0.0002674	0.008082	2.76
	FALSE	High	[K].LSTHKMVFIVNSEDYMYR.[R]	1xDSSO Hydrolyzed [K5]	7.68416e-05	0.000218718	1	1	1	19	O75182-2	O75182-2 [1028-1045]		1	2409.09	High	High	3.582e-05	1.655e-08	5.92
	FALSE	High	[K].LSTHKMVFIVNSEDYMYR.[R]	1xDeamidated [N11]; 1xDSSO Hydrolyzed [K5]	0.00151507	0.000218718	1	1	1	18	O75182-2	O75182-2 [1028-1045]		1	2410.08	High	High	3.582e-05	3.368e-06	4.54
	FALSE	High	[K].LSTHKMVFIVNSEDYMYR.[R]	1xDSSO Tris [K5]	0.000450755	0.000218718	1	1	1	7	O75182-2	O75182-2 [1028-1045]		1	2512.16	High	High	3.582e-05	3.896e-07	4.13
	FALSE	High	[K].LSTHKMVFIVNSEDYMYR.[R]	1xDeamidated [N11]; 1xDSSO Tris [K5]	0.00122156	0.000218718	1	1	1	5	O75182-2	O75182-2 [1028-1045]		1	2513.14	High	High	3.582e-05	2.296e-06	3.42
	FALSE	High	[R].LVGVESACDVDCR.[F]	2xCarbamidomethyl [C8; C12]	4.33949e-05	0.000218718	1	1	1	1	O75182-2	O75182-2 [1013-1025]		0	1479.66	High	High	3.582e-05	5.961e-09	3.86
	FALSE	High	[K].LVQNIARQLHHLVSDDVCLK.[V]	1xCarbamidomethyl [C18]	0.070608	0.000871757	1	1	1	2	O75182-2	O75182-2 [857-876]		1	2358.27	High	High	0.0001378	0.003495	2
	FALSE	High	[R].IYGDKAPEIIESLK.[K]		8.88635e-05	0.000218718	1	1	1	21	O75182-2	O75182-2 [515-528]		1	1575.86	High	High	3.582e-05	2.136e-08	4.37
	FALSE	High	[R].IYGDKAPEIIESLK.[K]	1xDSSO Hydrolyzed [K5]	0.000244577	0.000218718	1	1	1	10	O75182-2	O75182-2 [515-528]		1	1751.88	High	High	3.582e-05	1.307e-07	3.27
	FALSE	High	[R].IYGDKAPEIIESLK.[K]	1xDSSO Tris [K5]	0.0235627	0.000218718	1	1	1	3	O75182-2	O75182-2 [515-528]		1	1854.94	High	High	3.582e-05	0.0004633	2.39
	FALSE	High	[R].IYGDKAPEIIESLKK.[N]		0.000104847	0.000218718	1	1	1	8	O75182-2	O75182-2 [515-529]		2	1703.96	High	High	3.582e-05	2.887e-08	4.72
	FALSE	High	[R].IYGDKAPEIIESLKK.[N]	1xDSSO Hydrolyzed [K5]	0.0106774	0.000218718	1	1	1	3	O75182-2	O75182-2 [515-529]		2	1879.97	High	High	3.582e-05	0.0001109	2.76
	FALSE	High	[R].MAPEDQEKFR.[L]		0.00765055	0.000218718	1	1	1	3	O75182-2	O75182-2 [486-495]		1	1250.58	High	High	3.582e-05	6.125e-05	3.14
	FALSE	High	[R].MAPEDQEKFRLDDSLGGTSEVIQR.[R]		0.000370736	0.000218718	1	1	1	4	O75182-2	O75182-2 [486-509]		2	2721.31	High	High	3.582e-05	2.737e-07	4.06
	FALSE	High	[R].MAPEDQEKFRLDDSLGGTSEVIQR.[R]	1xDeamidated [Q6]	0.0117926	0.000218718	1	1	1	1	O75182-2	O75182-2 [486-509]		2	2722.3	High	High	3.582e-05	0.0001336	2.36
	FALSE	High	[K].MVFIVNSEDYMYR.[R]		5.57545e-05	0.000218718	1	1	1	12	O75182-2	O75182-2 [1033-1045]		0	1666.76	High	High	3.582e-05	9.325e-09	3.76
	FALSE	High	[K].MVFIVNSEDYMYR.[R]	1xDeamidated [N6]	9.94121e-06	0.000218718	1	1	1	3	O75182-2	O75182-2 [1033-1045]		0	1667.74	High	High	3.582e-05	4.3e-10	4.38
	FALSE	High	[K].MVFIVNSEDYMYR.[R]	1xDeamidated [N6]; 1xPhospho [S7(100)]	0.119379	0.00167905	1	1	1	4	O75182-2	O75182-2 [1033-1045]	O75182-2 1xPhospho [S1039(100)]	0	1747.71	High	High	0.0002957	0.0095	1.92
	FALSE	High	[K].MVFIVNSEDYMYRR.[G]		0.00405938	0.000218718	1	1	1	2	O75182-2	O75182-2 [1033-1046]		1	1822.86	High	High	3.582e-05	1.967e-05	3.46
	FALSE	High	[K].NGKLNIQSPLTSQENSHNHGDGAEDFK.[Q]		6.31178e-07	0.000218718	1	1	1	6	O75182-2	O75182-2 [115-141]		1	2937.37	High	High	3.582e-05	3.16e-12	5.67
	FALSE	High	[K].NGKLNIQSPLTSQENSHNHGDGAEDFK.[Q]	1xDeamidated [N/Q]	5.65275e-07	0.000218718	1	1	2	4	O75182-2	O75182-2 [115-141]		1	2938.36	High	High	3.582e-05	2.576e-12	5.9
	FALSE	High	[K].NGKLNIQSPLTSQENSHNHGDGAEDFK.[Q]	2xDeamidated [N5; N15]	0.00542331	0.000218718	1	1	1	1	O75182-2	O75182-2 [115-141]		1	2939.34	High	High	3.582e-05	3.304e-05	3.2
	FALSE	High	[K].NGKLNIQSPLTSQENSHNHGDGAEDFK.[Q]	1xDSSO Hydrolyzed [K3]	8.56923e-07	0.000218718	1	1	1	62	O75182-2	O75182-2 [115-141]		1	3113.39	High	High	3.582e-05	5.429e-12	6.64
	FALSE	High	[K].NGKLNIQSPLTSQENSHNHGDGAEDFK.[Q]	1xDeamidated [N/Q]; 1xDSSO Hydrolyzed [K3]	1.77252e-06	0.000218718	1	1	6	125	O75182-2	O75182-2 [115-141]		1	3114.37	High	High	3.582e-05	1.989e-11	6.08
	FALSE	High	[K].NGKLNIQSPLTSQENSHNHGDGAEDFK.[Q]	1xDSSO Hydrolyzed [K3]; 1xPhospho [S8(100)]	5.32953e-05	0.000218718	1	1	1	5	O75182-2	O75182-2 [115-141]	O75182-2 1xPhospho [S122(100)]	1	3193.35	High	High	3.582e-05	8.628e-09	8.03
	FALSE	High	[K].NGKLNIQSPLTSQENSHNHGDGAEDFK.[Q]	1xDSSO Tris [K3]	0.000184725	0.000218718	1	1	1	12	O75182-2	O75182-2 [115-141]		1	3216.45	High	High	3.582e-05	7.922e-08	3.65
	FALSE	High	[K].NGKLNIQSPLTSQENSHNHGDGAEDFK.[Q]	1xDeamidated [N/Q]; 1xDSSO Tris [K3]	2.21687e-05	0.000218718	1	1	5	31	O75182-2	O75182-2 [115-141]		1	3217.43	High	High	3.582e-05	1.801e-09	4.35
	FALSE	High	[K].NGKLNIQSPLTSQENSHNHGDGAEDFK.[Q]	1xDSSO Tris [K3]; 1xPhospho [S8(100)]	0.000686642	0.000218718	1	1	1	5	O75182-2	O75182-2 [115-141]	O75182-2 1xPhospho [S122(100)]	1	3296.42	High	High	3.582e-05	8.254e-07	3.81
	FALSE	High	[K].NGKLNIQSPLTSQENSHNHGDGAEDFKQQVPYK.[E]	2xDSSO Hydrolyzed [K3; K27]	0.0872484	0.00108235	1	1	1	2	O75182-2	O75182-2 [115-147]		2	4032.8	High	High	0.0001709	0.005201	4.8
	FALSE	High	[K].NPVTAVPVVLKR.[L]		0.000317392	0.000218718	1	1	1	3	O75182-2	O75182-2 [530-541]		1	1292.8	High	High	3.582e-05	2.067e-07	4.26
	FALSE	High	[K].NPVTAVPVVLKR.[L]	1xDSSO Hydrolyzed [K11]	0.0350201	0.000218718	1	1	1	4	O75182-2	O75182-2 [530-541]		1	1468.82	High	High	3.582e-05	0.0009594	2.99
	FALSE	High	[R].QLHHLVSDDVCLK.[V]	1xCarbamidomethyl [C11]	1.32288e-05	0.000218718	1	1	1	265	O75182-2	O75182-2 [864-876]		0	1563.79	High	High	3.582e-05	7.186e-10	4.39
	FALSE	High	[R].QLHHLVSDDVCLK.[V]	1xCarbamidomethyl [C11]; 1xDeamidated [Q1]	0.00206645	0.000218718	1	1	1	23	O75182-2	O75182-2 [864-876]		0	1564.78	High	High	3.582e-05	5.878e-06	3.45
	FALSE	High	[R].QLHHLVSDDVCLK.[V]	1xDSSO Tris [K13]	0.0543432	0.000658304	1	1	1	1	O75182-2	O75182-2 [864-876]		0	1785.85	High	High	0.0001047	0.002146	2.27
	FALSE	High	[R].QLHHLVSDDVCLKVVELYLNEK.[K]	1xCarbamidomethyl [C11]	1.4057e-08	0.000218718	1	1	1	10	O75182-2	O75182-2 [864-885]		1	2651.39	High	High	3.582e-05	3.582e-15	6.45
	FALSE	High	[R].QLHHLVSDDVCLKVVELYLNEK.[K]	1xCarbamidomethyl [C11]; 1xDeamidated [Q1]	5.99203e-06	0.000218718	1	1	1	5	O75182-2	O75182-2 [864-885]		1	2652.37	High	High	3.582e-05	1.752e-10	6.78
	FALSE	High	[R].QLHHLVSDDVCLKVVELYLNEK.[K]	1xCarbamidomethyl [C11]; 1xDSSO Hydrolyzed [K13]	1.1156e-05	0.000218718	1	1	1	18	O75182-2	O75182-2 [864-885]		1	2827.4	High	High	3.582e-05	5.288e-10	5.91
	FALSE	High	[R].QLHHLVSDDVCLKVVELYLNEK.[K]	1xCarbamidomethyl [C11]; 1xDSSO Tris [K13]	3.58689e-05	0.000218718	1	1	1	6	O75182-2	O75182-2 [864-885]		1	2930.46	High	High	3.582e-05	4.258e-09	5.21
	FALSE	High	[R].QLHHLVSDDVCLKVVELYLNEKK.[R]	1xDeamidated [N20]	0.222593	0.00528725	1	1	1	1	O75182-2	O75182-2 [864-886]		2	2723.44	High	High	0.001043	0.0324	3.39
	FALSE	High	[R].QILEDAAALISYYVK.[R]		5.68116e-07	0.000218718	1	1	1	44	O75182-2	O75182-2 [628-642]		0	1696.92	High	High	3.582e-05	2.608e-12	5.55
	FALSE	High	[R].QILEDAAALISYYVK.[R]	1xDeamidated [Q1]	0.0102612	0.000218718	1	1	1	1	O75182-2	O75182-2 [628-642]		0	1697.9	High	High	3.582e-05	0.0001041	2.37
	FALSE	High	[R].QILEDAAALISYYVKR.[Q]	1xDSSO Hydrolyzed [K15]	2.89143e-05	0.000218718	1	1	1	20	O75182-2	O75182-2 [628-643]		1	2029.03	High	High	3.582e-05	2.893e-09	3.26
	FALSE	High	[R].QILEDAAALISYYVKR.[Q]	1xDSSO Tris [K15]	0.0813311	0.00108235	1	1	1	3	O75182-2	O75182-2 [628-643]		1	2132.09	High	High	0.0001709	0.004586	2.1
	FALSE	High	[K].QLLEYRTEK.[E]		0.10359	0.00148854	1	1	1	2	O75182-2	O75182-2 [773-781]		1	1179.64	High	High	0.0002674	0.007196	2.19
	FALSE	High	[R].QPAIQKEDQGTIHQLLHQFVPSLFFSQQLDLGASEESADEDR.[D]	1xDeamidated [Q18]	0.128345	0.00167905	1	1	1	1	O75182-2	O75182-2 [644-685]		1	4753.3	High	High	0.0002957	0.0109	2.47
	FALSE	High	[R].QPAIQKEDQGTIHQLLHQFVPSLFFSQQLDLGASEESADEDR.[D]	1xDSSO Hydrolyzed [K6]	0.000137436	0.000218718	1	1	1	2	O75182-2	O75182-2 [644-685]		1	4928.33	High	High	3.582e-05	4.663e-08	5.08
	FALSE	High	[R].QPAIQKEDQGTIHQLLHQFVPSLFFSQQLDLGASEESADEDR.[D]	1xDeamidated [Q]; 1xDSSO Hydrolyzed [K6]	0.00011707	0.000218718	1	1	3	3	O75182-2	O75182-2 [644-685]		1	4929.32	High	High	3.582e-05	3.51e-08	5.06
	FALSE	High	[R].QPAIQKEDQGTIHQLLHQFVPSLFFSQQLDLGASEESADEDR.[D]	1xDeamidated [Q]; 1xDSSO Tris [K6]	0.0317685	0.000218718	1	1	2	2	O75182-2	O75182-2 [644-685]		1	5032.38	High	High	3.582e-05	0.0007982	2.18
	FALSE	High	[R].QPAIQKEDQGTIHQLLHQFVPSLFFSQQLDLGASEESADEDRDSPQGQTTDPSER.[K]	1xDeamidated [Q14]	0.00995968	0.000218718	1	1	1	1	O75182-2	O75182-2 [644-698]		2	6151.9	High	High	3.582e-05	9.802e-05	2.89
	FALSE	High	[R].QPAIQKEDQGTIHQLLHQFVPSLFFSQQLDLGASEESADEDRDSPQGQTTDPSER.[K]	2xDeamidated [Q18; Q27]	0.00274844	0.000218718	1	1	1	1	O75182-2	O75182-2 [644-698]		2	6152.89	High	High	3.582e-05	9.779e-06	4.15
	FALSE	High	[R].QPAIQKEDQGTIHQLLHQFVPSLFFSQQLDLGASEESADEDRDSPQGQTTDPSER.[K]	1xDSSO Hydrolyzed [K6]	3.93293e-06	0.000218718	1	1	1	1	O75182-2	O75182-2 [644-698]		2	6326.93	High	High	3.582e-05	8.208e-11	8.79
	FALSE	High	[R].QPAIQKEDQGTIHQLLHQFVPSLFFSQQLDLGASEESADEDRDSPQGQTTDPSER.[K]	1xDeamidated [Q28]; 1xDSSO Hydrolyzed [K6]	0.000172208	0.000218718	1	1	1	2	O75182-2	O75182-2 [644-698]		2	6327.92	High	High	3.582e-05	6.944e-08	4.81
	FALSE	High	[R].QPAIQKEDQGTIHQLLHQFVPSLFFSQQLDLGASEESADEDRDSPQGQTTDPSER.[K]	1xDSSO Hydrolyzed [K6]; 1xPhospho [S37(97.4)]	0.00137069	0.000218718	1	1	1	1	O75182-2	O75182-2 [644-698]	O75182-2 1xPhospho [S680(97.4)]	2	6406.9	High	High	3.582e-05	2.837e-06	7.23
	FALSE	High	[R].QPAIQKEDQGTIHQLLHQFVPSLFFSQQLDLGASEESADEDRDSPQGQTTDPSER.[K]	1xDeamidated [Q28]; 1xDSSO Tris [K6]	3.11721e-05	0.000218718	1	1	1	1	O75182-2	O75182-2 [644-698]		2	6430.98	High	High	3.582e-05	3.294e-09	5.42
	FALSE	High	[K].QPSEVELEEYYPAFLDMVR.[S]		7.44713e-07	0.000218718	1	1	1	66	O75182-2	O75182-2 [806-824]		0	2315.09	High	High	3.582e-05	4.235e-12	5.71
	FALSE	High	[K].QPSEVELEEYYPAFLDMVR.[S]	1xDeamidated [Q1]	6.13253e-05	0.000218718	1	1	1	19	O75182-2	O75182-2 [806-824]		0	2316.07	High	High	3.582e-05	1.106e-08	3.73
	FALSE	High	[K].QPSEVELEEYYPAFLDMVR.[S]	1xPhospho [Y10(99)]	0.00776573	0.000218718	1	1	4	10	O75182-2	O75182-2 [806-824]	O75182-2 1xPhospho [Y815(99)]	0	2395.06	High	High	3.582e-05	6.281e-05	3.52
	FALSE	High	[K].QPSEVELEEYYPAFLDMVR.[S]	1xDeamidated [Q1]; 1xPhospho [S3(98.7)]	0.0259943	0.000218718	1	1	1	2	O75182-2	O75182-2 [806-824]	O75182-2 1xPhospho [S808(98.7)]	0	2396.04	High	High	3.582e-05	0.0005564	2.4
	FALSE	High	[K].QQVPYKEDKPQVPLESDSVEFNNAISYVNK.[I]		6.29191e-08	0.000218718	1	1	1	99	O75182-2	O75182-2 [142-171]		1	3465.72	High	High	3.582e-05	5.161e-14	6.82
	FALSE	High	[K].QQVPYKEDKPQVPLESDSVEFNNAISYVNK.[I]	1xDeamidated [N/Q]	4.23456e-08	0.000218718	1	1	6	105	O75182-2	O75182-2 [142-171]		1	3466.7	High	High	3.582e-05	2.549e-14	7.51
	FALSE	High	[K].QQVPYKEDKPQVPLESDSVEFNNAISYVNK.[I]	2xDeamidated [N/Q]	9.69516e-06	0.000218718	1	1	3	53	O75182-2	O75182-2 [142-171]		1	3467.69	High	High	3.582e-05	4.097e-10	7.03
	FALSE	High	[K].QQVPYKEDKPQVPLESDSVEFNNAISYVNK.[I]	1xPhospho [S/Y]	0.0014125	0.000218718	1	1	1	4	O75182-2	O75182-2 [142-171]		1	3545.68	High	High	3.582e-05	2.983e-06	7.03
	FALSE	High	[K].QQVPYKEDKPQVPLESDSVEFNNAISYVNK.[I]	1xDeamidated [N/Q]; 1xPhospho [S18(100)]	0.000208336	0.000218718	1	1	2	3	O75182-2	O75182-2 [142-171]	O75182-2 1xPhospho [S159(100)]	1	3546.67	High	High	3.582e-05	9.755e-08	5.3
	FALSE	High	[K].QQVPYKEDKPQVPLESDSVEFNNAISYVNK.[I]	2xPhospho [Y/S]	0.00471574	0.000218718	1	1	3	31	O75182-2	O75182-2 [142-171]		1	3625.65	High	High	3.582e-05	2.571e-05	4.05
	FALSE	High	[K].QQVPYKEDKPQVPLESDSVEFNNAISYVNK.[I]	1xDSSO Hydrolyzed [K]	2.56851e-06	0.000218718	1	1	3	65	O75182-2	O75182-2 [142-171]		1	3641.73	High	High	3.582e-05	3.863e-11	6.91
	FALSE	High	[K].QQVPYKEDKPQVPLESDSVEFNNAISYVNK.[I]	1xDeamidated [N/Q]; 1xDSSO Hydrolyzed [K]	3.40084e-06	0.000218718	1	1	7	87	O75182-2	O75182-2 [142-171]		1	3642.72	High	High	3.582e-05	6.333e-11	7.45
	FALSE	High	[K].QQVPYKEDKPQVPLESDSVEFNNAISYVNK.[I]	1xDSSO Hydrolyzed [K]; 1xPhospho [S/Y]	0.0148881	0.000218718	1	1	2	2	O75182-2	O75182-2 [142-171]		1	3721.7	High	High	3.582e-05	0.0002021	3.54
	FALSE	High	[K].QQVPYKEDKPQVPLESDSVEFNNAISYVNK.[I]	1xDSSO Tris [K]	0.000153458	0.000218718	1	1	2	13	O75182-2	O75182-2 [142-171]		1	3744.79	High	High	3.582e-05	5.693e-08	5.98
	FALSE	High	[K].QQVPYKEDKPQVPLESDSVEFNNAISYVNK.[I]	1xDeamidated [Q/N]; 1xDSSO Tris [K]	8.99294e-06	0.000218718	1	1	6	19	O75182-2	O75182-2 [142-171]		1	3745.78	High	High	3.582e-05	3.589e-10	5.06
	FALSE	High	[K].QQVPYKEDKPQVPLESDSVEFNNAISYVNK.[I]	2xDSSO Hydrolyzed [K6; K9]	4.26134e-06	0.000218718	1	1	1	14	O75182-2	O75182-2 [142-171]		1	3817.75	High	High	3.582e-05	9.502e-11	5.99
	FALSE	High	[K].QQVPYKEDKPQVPLESDSVEFNNAISYVNK.[I]	1xDSSO Tris [K6]; 1xPhospho [Y/S]	0.0179675	0.000218718	1	1	1	1	O75182-2	O75182-2 [142-171]		1	3824.76	High	High	3.582e-05	0.0002856	4.06
	FALSE	High	[K].QQVPYKEDKPQVPLESDSVEFNNAISYVNK.[I]	1xDSSO Tris [K]; 1xDSSO Hydrolyzed [K]	6.22545e-05	0.000218718	1	1	2	6	O75182-2	O75182-2 [142-171]		1	3920.81	High	High	3.582e-05	1.134e-08	4.26
	FALSE	High	[K].QQVPYKEDKPQVPLESDSVEFNNAISYVNKIK.[T]	1xDSSO Hydrolyzed [K30]	0.000864599	0.000218718	1	1	1	12	O75182-2	O75182-2 [142-173]		2	3882.91	High	High	3.582e-05	1.246e-06	7.32
	FALSE	High	[K].QQVPYKEDKPQVPLESDSVEFNNAISYVNKIK.[T]	1xDeamidated [N/Q]; 1xDSSO Hydrolyzed [K30]	0.00148503	0.000218718	1	1	3	11	O75182-2	O75182-2 [142-173]		2	3883.89	High	High	3.582e-05	3.255e-06	5.48
	FALSE	High	[K].QQVPYKEDKPQVPLESDSVEFNNAISYVNKIK.[T]	1xDSSO Tris [K30]	0.131266	0.00167905	1	1	1	2	O75182-2	O75182-2 [142-173]		2	3985.97	High	High	0.0002957	0.01133	4.56
	FALSE	High	[K].QQVPYKEDKPQVPLESDSVEFNNAISYVNKIK.[T]	1xDeamidated [N23]; 1xDSSO Tris [K30]	0.280139	0.00819864	1	1	1	1	O75182-2	O75182-2 [142-173]		2	3986.96	High	High	0.00155	0.05249	3.39
	FALSE	High	[K].QQVPYKEDKPQVPLESDSVEFNNAISYVNKIK.[T]	2xDSSO Hydrolyzed [K9; K30]	0.0261221	0.000218718	1	1	1	3	O75182-2	O75182-2 [142-173]		2	4058.92	High	High	3.582e-05	0.0005634	5.31
	FALSE	High	[R].REKGSDPAMELR.[L]		0.00114456	0.000218718	1	1	1	1	O75182-2	O75182-2 [792-803]		2	1388.7	High	High	3.582e-05	2.045e-06	3.32
	FALSE	High	[R].REKGSDPAMELR.[L]	1xDSSO Hydrolyzed [K3]	0.00149997	0.000218718	1	1	1	6	O75182-2	O75182-2 [792-803]		2	1564.71	High	High	3.582e-05	3.33e-06	3.88
	FALSE	High	[K].RLVGVESACDVDCR.[F]	2xCarbamidomethyl [C9; C13]	3.74762e-07	0.000218718	1	1	1	8	O75182-2	O75182-2 [1012-1025]		1	1635.76	High	High	3.582e-05	1.248e-12	4.81
	FALSE	High	[K].RQPAIQKEDQGTIHQLLHQFVPSLFFSQQLDLGASEESADEDR.[D]	1xDeamidated [Q]; 1xDSSO Hydrolyzed [K7]	0.00169149	0.000218718	1	1	2	2	O75182-2	O75182-2 [643-685]		2	5085.42	High	High	3.582e-05	4.111e-06	4.92
	FALSE	High	[K].RSLFTGNGPCEMHSVQK.[N]	1xCarbamidomethyl [C10]; 1xDeamidated [N7]	0.0135501	0.000218718	1	1	1	1	O75182-2	O75182-2 [240-256]		1	1948.9	High	High	3.582e-05	0.0001717	2.43
	FALSE	High	[R].RVLKSQEVYENFLR.[C]	1xDSSO Hydrolyzed [K4]	0.0798177	0.00108235	1	1	1	1	O75182-2	O75182-2 [316-329]		2	1956.98	High	High	0.0001709	0.004413	1.86
	FALSE	High	[R].RVLKSQEVYENFLR.[C]	1xDeamidated [Q6]; 1xDSSO Hydrolyzed [K4]	0.0251166	0.000218718	1	1	1	1	O75182-2	O75182-2 [316-329]		2	1957.97	High	High	3.582e-05	0.0005211	2.35
	FALSE	High	[R].RVSQLFHEHPDLIVGFNAFLPLGYR.[I]		3.53542e-08	0.000218718	1	1	1	16	O75182-2	O75182-2 [85-109]		1	2925.55	High	High	3.582e-05	1.836e-14	7
	FALSE	High	[R].RVSQLFHEHPDLIVGFNAFLPLGYR.[I]	1xDeamidated [N17]	1.13461e-06	0.000218718	1	1	1	6	O75182-2	O75182-2 [85-109]		1	2926.54	High	High	3.582e-05	8.995e-12	6.38
	FALSE	High	[R].RVSQLFHEHPDLIVGFNAFLPLGYR.[I]	2xDeamidated [Q4; N17]	0.00340784	0.000218718	1	1	1	1	O75182-2	O75182-2 [85-109]		1	2927.52	High	High	3.582e-05	1.443e-05	2.34
	FALSE	High	[R].RVSQLFHEHPDLIVGFNAFLPLGYR.[I]	1xPhospho [S3(100)]	3.52885e-07	0.000218718	1	1	1	3	O75182-2	O75182-2 [85-109]	O75182-2 1xPhospho [S87(100)]	1	3005.52	High	High	3.582e-05	1.116e-12	7.8
	FALSE	High	[R].RVSQLFHEHPDLIVGFNAFLPLGYR.[I]	1xDeamidated [N17]; 1xPhospho [S3(100)]	0.000328724	0.000218718	1	1	1	1	O75182-2	O75182-2 [85-109]	O75182-2 1xPhospho [S87(100)]	1	3006.5	High	High	3.582e-05	2.202e-07	4.24
	FALSE	High	[R].SAPSSEPHLIFVYEDR.[Q]		4.33949e-05	0.000218718	1	1	1	304	O75182-2	O75182-2 [612-627]		0	1846.9	High	High	3.582e-05	5.964e-09	3.83
	FALSE	High	[R].SAPSSEPHLIFVYEDR.[Q]	1xPhospho [S1(100)]	0.000257147	0.000218718	1	1	3	4	O75182-2	O75182-2 [612-627]	O75182-2 1xPhospho [S612(100)]	0	1926.86	High	High	3.582e-05	1.425e-07	4.87
	FALSE	High	[R].SFLEILHTYQK.[E]		0.000573318	0.000218718	1	1	1	66	O75182-2	O75182-2 [185-195]		0	1378.74	High	High	3.582e-05	5.944e-07	3.51
	FALSE	High	[R].SFLEILHTYQKEQLNTR.[G]		7.93377e-06	0.000218718	1	1	1	4	O75182-2	O75182-2 [185-201]		1	2120.11	High	High	3.582e-05	2.881e-10	5.28
	FALSE	High	[R].SFLEILHTYQKEQLNTR.[G]	1xDSSO Hydrolyzed [K11]	0.00441925	0.000218718	1	1	1	75	O75182-2	O75182-2 [185-201]		1	2296.13	High	High	3.582e-05	2.292e-05	3.43
	FALSE	High	[R].SFLEILHTYQKEQLNTR.[G]	1xDeamidated [Q/N]; 1xDSSO Hydrolyzed [K11]	2.97037e-06	0.000218718	1	1	2	36	O75182-2	O75182-2 [185-201]		1	2297.11	High	High	3.582e-05	4.987e-11	5.27
	FALSE	High	[R].SFLEILHTYQKEQLNTR.[G]	1xDSSO Tris [K11]	0.0570058	0.000658304	1	1	1	15	O75182-2	O75182-2 [185-201]		1	2399.19	High	High	0.0001047	0.002356	1.88
	FALSE	High	[R].SFLEILHTYQKEQLNTR.[G]	1xDeamidated [Q/N]; 1xDSSO Tris [K11]	0.0805711	0.00108235	1	1	2	7	O75182-2	O75182-2 [185-201]		1	2400.18	High	High	0.0001709	0.004473	3.17
	FALSE	High	[K].SFLGVKELSFAPPMSDR.[S]		1.07175e-05	0.000218718	1	1	1	4	O75182-2	O75182-2 [364-380]		1	1880.96	High	High	3.582e-05	4.941e-10	5.72
	FALSE	High	[K].SFLGVKELSFAPPMSDR.[S]	1xDSSO Hydrolyzed [K6]	4.41351e-06	0.000218718	1	1	1	29	O75182-2	O75182-2 [364-380]		1	2056.97	High	High	3.582e-05	1.013e-10	4.25
	FALSE	High	[K].SFLGVKELSFAPPMSDR.[S]	1xDSSO Hydrolyzed [K6]; 1xPhospho [S9(99.1)]	0.253646	0.00645925	1	1	1	1	O75182-2	O75182-2 [364-380]	O75182-2 1xPhospho [S372(99.1)]	1	2136.94	High	High	0.001284	0.04265	2.52
	FALSE	High	[K].SFLGVKELSFAPPMSDR.[S]	1xDSSO Tris [K6]	0.00112186	0.000218718	1	1	1	8	O75182-2	O75182-2 [364-380]		1	2160.04	High	High	3.582e-05	1.974e-06	3.4
	FALSE	High	[K].SFLGVKELSFAPPMSDRSGDGISR.[E]	1xDSSO Hydrolyzed [K6]; 1xPhospho [S15(99.2)]	0.00553266	0.000218718	1	1	2	2	O75182-2	O75182-2 [364-387]	O75182-2 1xPhospho [S378(99.2)]	2	2809.26	High	High	3.582e-05	3.424e-05	5.22
	FALSE	High	[R].SGSAGHEKLPVHVEDALTYLDQVK.[I]		4.37198e-09	0.000218718	1	1	1	4	O75182-2	O75182-2 [29-52]		1	2593.33	High	High	3.582e-05	7.205e-16	7.47
	FALSE	High	[R].SGSAGHEKLPVHVEDALTYLDQVK.[I]	1xDeamidated [Q22]	4.38321e-05	0.000218718	1	1	1	1	O75182-2	O75182-2 [29-52]		1	2594.31	High	High	3.582e-05	6.049e-09	3.78
	FALSE	High	[R].SGSAGHEKLPVHVEDALTYLDQVK.[I]	1xDSSO Hydrolyzed [K8]	0.000707596	0.000218718	1	1	1	27	O75182-2	O75182-2 [29-52]		1	2769.34	High	High	3.582e-05	8.642e-07	4.7
	FALSE	High	[R].SGSAGHEKLPVHVEDALTYLDQVK.[I]	1xDeamidated [Q22]; 1xDSSO Hydrolyzed [K8]	0.0222121	0.000218718	1	1	1	2	O75182-2	O75182-2 [29-52]		1	2770.32	High	High	3.582e-05	0.0004186	2.57
	FALSE	High	[R].SGSAGHEKLPVHVEDALTYLDQVK.[I]	1xDSSO Hydrolyzed [K8]; 1xPhospho [S3(99.3)]	0.00735162	0.000218718	1	1	2	8	O75182-2	O75182-2 [29-52]	O75182-2 1xPhospho [S31(99.3)]	1	2849.31	High	High	3.582e-05	5.686e-05	3.77
	FALSE	High	[R].SGSAGHEKLPVHVEDALTYLDQVK.[I]	1xDSSO Tris [K8]	0.000367039	0.000218718	1	1	1	16	O75182-2	O75182-2 [29-52]		1	2872.4	High	High	3.582e-05	2.688e-07	4.22
	FALSE	High	[R].SGSAGHEKLPVHVEDALTYLDQVK.[I]	1xDSSO Tris [K8]; 1xPhospho [S/T/Y]	0.0253644	0.000218718	1	1	1	3	O75182-2	O75182-2 [29-52]		1	2952.37	High	High	3.582e-05	0.0005325	3.35
	FALSE	High	[R].SKSLLNEIESVYDEHQEQHSEGR.[S]		3.74065e-06	0.000218718	1	1	1	5	O75182-2	O75182-2 [589-611]		1	2714.27	High	High	3.582e-05	7.532e-11	5.39
	FALSE	High	[R].SKSLLNEIESVYDEHQEQHSEGR.[S]	1xDeamidated [Q/N]	0.0355349	0.000218718	1	1	2	2	O75182-2	O75182-2 [589-611]		1	2715.25	High	High	3.582e-05	0.0009838	1.93
	FALSE	High	[R].SKSLLNEIESVYDEHQEQHSEGR.[S]	1xPhospho [S3(99.5)]	9.25557e-08	0.000218718	1	1	1	7	O75182-2	O75182-2 [589-611]	O75182-2 1xPhospho [S591(99.5)]	1	2794.23	High	High	3.582e-05	1.026e-13	8.39
	FALSE	High	[R].SKSLLNEIESVYDEHQEQHSEGR.[S]	1xDeamidated [N6]; 1xPhospho [S3(99.5)]	3.37319e-07	0.000218718	1	1	2	4	O75182-2	O75182-2 [589-611]	O75182-2 1xPhospho [S591(99.5)]	1	2795.22	High	High	3.582e-05	1.032e-12	6.01
	FALSE	High	[R].SKSLLNEIESVYDEHQEQHSEGR.[S]	2xPhospho [S3(100); S20(100)]	0.0901446	0.00128429	1	1	1	2	O75182-2	O75182-2 [589-611]	O75182-2 2xPhospho [S591(100); S608(100)]	1	2874.2	High	High	0.0002034	0.005562	4.35
	FALSE	High	[R].SKSLLNEIESVYDEHQEQHSEGR.[S]	1xDSSO Hydrolyzed [K2]	1.10162e-09	0.000218718	1	1	1	92	O75182-2	O75182-2 [589-611]		1	2890.28	High	High	3.582e-05	6.305e-16	8.21
	FALSE	High	[R].SKSLLNEIESVYDEHQEQHSEGR.[S]	1xDeamidated [N6]; 1xDSSO Hydrolyzed [K2]	3.76159e-09	0.000218718	1	1	1	41	O75182-2	O75182-2 [589-611]		1	2891.26	High	High	3.582e-05	6.305e-16	7.86
	FALSE	High	[R].SKSLLNEIESVYDEHQEQHSEGR.[S]	1xDSSO Hydrolyzed [K2]; 1xPhospho [S20(100)]	1.09345e-05	0.000218718	1	1	5	12	O75182-2	O75182-2 [589-611]	O75182-2 1xPhospho [S608(100)]	1	2970.25	High	High	3.582e-05	5.089e-10	4.3
	FALSE	High	[R].SKSLLNEIESVYDEHQEQHSEGR.[S]	1xDSSO Tris [K2]	1.50984e-06	0.000218718	1	1	1	34	O75182-2	O75182-2 [589-611]		1	2993.34	High	High	3.582e-05	1.487e-11	6.78
	FALSE	High	[R].SKSLLNEIESVYDEHQEQHSEGR.[S]	1xDeamidated [N6]; 1xDSSO Tris [K2]	3.20231e-06	0.000218718	1	1	1	17	O75182-2	O75182-2 [589-611]		1	2994.33	High	High	3.582e-05	5.683e-11	5.29
	FALSE	High	[R].SKSLLNEIESVYDEHQEQHSEGR.[S]	1xDSSO Tris [K2]; 1xPhospho [S3(100)]	0.000567602	0.000218718	1	1	4	5	O75182-2	O75182-2 [589-611]	O75182-2 1xPhospho [S591(100)]	1	3073.31	High	High	3.582e-05	5.876e-07	3.55
	FALSE	High	[K].SLDHQAVNFK.[Q]		0.00319337	0.000218718	1	1	1	162	O75182-2	O75182-2 [571-580]		0	1158.59	High	High	3.582e-05	1.281e-05	2.76
	FALSE	High	[K].SLDHQAVNFK.[Q]	1xDeamidated [N/Q]	0.00153032	0.000218718	1	1	2	24	O75182-2	O75182-2 [571-580]		0	1159.57	High	High	3.582e-05	3.445e-06	3.86
	FALSE	High	[K].SLDHQAVNFKQNDTK.[A]	1xDeamidated [N12]	0.000646576	0.000218718	1	1	1	1	O75182-2	O75182-2 [571-585]		1	1745.85	High	High	3.582e-05	7.368e-07	4.3
	FALSE	High	[K].SLDHQAVNFKQNDTK.[A]	1xDSSO Hydrolyzed [K10]	0.00281805	0.000218718	1	1	1	7	O75182-2	O75182-2 [571-585]		1	1920.88	High	High	3.582e-05	1.022e-05	4.22
	FALSE	High	[K].SLDHQAVNFKQNDTK.[A]	1xDSSO Tris [K10]	0.138519	0.00167905	1	1	1	2	O75182-2	O75182-2 [571-585]		1	2023.94	High	High	0.0002957	0.01264	2.24
	FALSE	High	[K].SLDHQAVNFKQNDTK.[A]	1xDeamidated [N]; 1xDSSO Tris [K10]	0.0572788	0.000658304	1	1	2	3	O75182-2	O75182-2 [571-585]		1	2024.92	High	High	0.0001047	0.002381	2.74
	FALSE	High	[K].SLDHQAVNFKQNDTKALR.[S]	2xDSSO Hydrolyzed [K10; K15]	0.0162757	0.000218718	1	1	1	3	O75182-2	O75182-2 [571-588]		2	2437.11	High	High	3.582e-05	0.0002382	3.59
	FALSE	High	[K].SLDHQAVNFKQNDTKALR.[S]	1xDSSO Tris [K10]; 1xDSSO Hydrolyzed [K15]	0.274682	0.00819864	1	1	1	4	O75182-2	O75182-2 [571-588]		2	2540.18	High	High	0.00155	0.05009	2.89
	FALSE	High	[R].SLFTGNGPCEMHSVQK.[N]	1xCarbamidomethyl [C9]	6.59075e-06	0.000218718	1	1	1	83	O75182-2	O75182-2 [241-256]		0	1791.82	High	High	3.582e-05	2.069e-10	4.35
	FALSE	High	[R].SLFTGNGPCEMHSVQK.[N]	1xCarbamidomethyl [C9]; 1xDeamidated [N/Q]	3.62982e-06	0.000218718	1	1	2	74	O75182-2	O75182-2 [241-256]		0	1792.8	High	High	3.582e-05	7.145e-11	3.91
	FALSE	High	[R].SLFTGNGPCEMHSVQK.[N]	1xPhospho [S13(100)]	0.0543432	0.000658304	1	1	2	4	O75182-2	O75182-2 [241-256]	O75182-2 1xPhospho [S253(100)]	0	1814.76	High	High	0.0001047	0.002149	2.4
	FALSE	High	[R].SLFTGNGPCEMHSVQK.[N]	1xCarbamidomethyl [C9]; 1xPhospho [S/T]	0.0105194	0.000218718	1	1	1	1	O75182-2	O75182-2 [241-256]		0	1871.78	High	High	3.582e-05	0.0001085	2.62
	FALSE	High	[R].SLFTGNGPCEMHSVQKNEHDK.[T]	1xCarbamidomethyl [C9]; 1xDeamidated [N17]	0.123789	0.00167905	1	1	1	2	O75182-2	O75182-2 [241-261]		1	2416.07	High	High	0.0002957	0.01016	2.22
	FALSE	High	[R].SLFTGNGPCEMHSVQKNEHDK.[T]	1xCarbamidomethyl [C9]; 1xDSSO Hydrolyzed [K16]	0.156818	0.00250322	1	1	1	6	O75182-2	O75182-2 [241-261]		1	2591.1	High	High	0.0004557	0.01614	3.11
	FALSE	High	[R].SLFTGNGPCEMHSVQKNEHDK.[T]	1xCarbamidomethyl [C9]; 1xDSSO Tris [K16]	0.183355	0.00371697	1	1	1	4	O75182-2	O75182-2 [241-261]		1	2694.16	High	High	0.0007409	0.02194	2.26
	FALSE	High	[R].SLFTGNGPCEMHSVQKNEHDKTPEHSR.[K]	1xCarbamidomethyl [C9]; 1xDeamidated [N17]	0.00176944	0.000218718	1	1	1	2	O75182-2	O75182-2 [241-267]		2	3123.4	High	High	3.582e-05	4.47e-06	3.72
	FALSE	High	[R].SLFTGNGPCEMHSVQKNEHDKTPEHSR.[K]	1xCarbamidomethyl [C9]; 1xDSSO Hydrolyzed [K]	0.0439803	0.000218718	1	1	2	19	O75182-2	O75182-2 [241-267]		2	3298.43	High	High	3.582e-05	0.001449	4.2
	FALSE	High	[R].SLFTGNGPCEMHSVQKNEHDKTPEHSR.[K]	1xCarbamidomethyl [C9]; 1xDSSO Tris [K16]	0.0288109	0.000218718	1	1	1	7	O75182-2	O75182-2 [241-267]		2	3401.49	High	High	3.582e-05	0.000669	4.64
	FALSE	High	[R].SLLEGSIDPTQYEDTLR.[E]		1.33449e-07	0.000218718	1	1	1	42	O75182-2	O75182-2 [825-841]		0	1936.95	High	High	3.582e-05	1.969e-13	5.01
	FALSE	High	[R].SLLEGSIDPTQYEDTLR.[E]	1xDeamidated [Q11]	1.20271e-05	0.000218718	1	1	1	5	O75182-2	O75182-2 [825-841]		0	1937.93	High	High	3.582e-05	6.04e-10	3.9
	FALSE	High	[R].SLLEGSIDPTQYEDTLR.[E]	1xPhospho [S6(100)]	0.0237955	0.000218718	1	1	2	6	O75182-2	O75182-2 [825-841]	O75182-2 1xPhospho [S830(100)]	0	2016.92	High	High	3.582e-05	0.0004748	2.58
	FALSE	High	[R].SLLEGSIDPTQYEDTLREMFTIHAYVGFTMDK.[L]		1.01107e-06	0.000218718	1	1	1	3	O75182-2	O75182-2 [825-856]		1	3707.76	High	High	3.582e-05	7.324e-12	7.22
	FALSE	High	[R].SLLEGSIDPTQYEDTLREMFTIHAYVGFTMDK.[L]	1xDeamidated [Q11]	1.68586e-06	0.000218718	1	1	1	3	O75182-2	O75182-2 [825-856]		1	3708.74	High	High	3.582e-05	1.81e-11	6.78
	FALSE	High	[K].SLLNEIESVYDEHQEQHSEGR.[S]		5.4782e-09	0.000218718	1	1	1	231	O75182-2	O75182-2 [591-611]		0	2499.14	High	High	3.582e-05	9.856e-16	6.36
	FALSE	High	[K].SLLNEIESVYDEHQEQHSEGR.[S]	1xDeamidated [N/Q]	2.9517e-08	0.000218718	1	1	2	103	O75182-2	O75182-2 [591-611]		0	2500.12	High	High	3.582e-05	1.341e-14	6.96
	FALSE	High	[K].SLLNEIESVYDEHQEQHSEGR.[S]	2xDeamidated [Q14; N/Q]	3.20231e-06	0.000218718	1	1	2	25	O75182-2	O75182-2 [591-611]		0	2501.11	High	High	3.582e-05	5.714e-11	5.75
	FALSE	High	[K].SLLNEIESVYDEHQEQHSEGR.[S]	1xPhospho [S18(100)]	8.3727e-08	0.000218718	1	1	4	22	O75182-2	O75182-2 [591-611]	O75182-2 1xPhospho [S608(100)]	0	2579.1	High	High	3.582e-05	8.577e-14	7.96
	FALSE	High	[K].SLLNEIESVYDEHQEQHSEGR.[S]	1xDeamidated [N4]; 1xPhospho [S18(100)]	3.55777e-06	0.000218718	1	1	4	9	O75182-2	O75182-2 [591-611]	O75182-2 1xPhospho [S608(100)]	0	2580.09	High	High	3.582e-05	6.869e-11	7.11
	FALSE	High	[K].SQSIDTPGVIRR.[V]		0.0468258	0.000218718	1	1	1	3	O75182-2	O75182-2 [74-85]		1	1328.73	High	High	3.582e-05	0.00163	2.8
	FALSE	High	[R].SRPSLLRPVSAPAK.[K]		0.00352922	0.000218718	1	1	1	82	O75182-2	O75182-2 [270-283]		0	1478.88	High	High	3.582e-05	1.529e-05	3.13
	FALSE	High	[R].SRPSLLRPVSAPAK.[K]	1xPhospho [S4(100)]	0.068306	0.000871757	1	1	2	2	O75182-2	O75182-2 [270-283]	O75182-2 1xPhospho [S270(100)]	0	1558.85	High	High	0.0001378	0.003287	3.02
	FALSE	High	[R].SRPSLLRPVSAPAK.[K]	2xPhospho [S4(100); S10(100)]	0.132452	0.00167905	1	1	1	1	O75182-2	O75182-2 [270-283]	O75182-2 2xPhospho [S273(100); S279(100)]	0	1638.81	High	High	0.0002957	0.01155	3.46
	FALSE	High	[R].SRPSLLRPVSAPAKK.[K]	1xPhospho [S10(100)]	0.103113	0.00148854	1	1	1	2	O75182-2	O75182-2 [270-284]	O75182-2 1xPhospho [S279(100)]	1	1686.94	High	High	0.0002674	0.007161	3.38
	FALSE	High	[R].TAICKEVLNDTWVSFPSWSEDSTFVSSK.[K]	1xCarbamidomethyl [C4]	1.56174e-08	0.000218718	1	1	1	4	O75182-2	O75182-2 [417-444]		1	3220.51	High	High	3.582e-05	4.307e-15	7.63
	FALSE	High	[R].TAICKEVLNDTWVSFPSWSEDSTFVSSK.[K]	1xCarbamidomethyl [C4]; 1xDeamidated [N9]	0.0123927	0.000218718	1	1	1	2	O75182-2	O75182-2 [417-444]		1	3221.5	High	High	3.582e-05	0.000146	2.87
	FALSE	High	[R].TAICKEVLNDTWVSFPSWSEDSTFVSSK.[K]	1xCarbamidomethyl [C4]; 1xPhospho [T11(100)]	4.01258e-06	0.000218718	1	1	3	6	O75182-2	O75182-2 [417-444]	O75182-2 1xPhospho [T427(100)]	1	3300.48	High	High	3.582e-05	8.53e-11	5.25
	FALSE	High	[R].TAICKEVLNDTWVSFPSWSEDSTFVSSK.[K]	2xPhospho [T11(100); S14(100)]	0.0225425	0.000218718	1	1	1	1	O75182-2	O75182-2 [417-444]	O75182-2 2xPhospho [T427(100); S430(100)]	1	3323.43	High	High	3.582e-05	0.0004282	3.3
	FALSE	High	[R].TAICKEVLNDTWVSFPSWSEDSTFVSSK.[K]	1xCarbamidomethyl [C4]; 1xDSSO Hydrolyzed [K5]	2.9517e-08	0.000218718	1	1	1	39	O75182-2	O75182-2 [417-444]		1	3396.53	High	High	3.582e-05	1.334e-14	7.2
	FALSE	High	[R].TAICKEVLNDTWVSFPSWSEDSTFVSSK.[K]	1xDSSO Hydrolyzed [K5]; 1xPhospho [T11(99.2)]	9.58022e-05	0.000218718	1	1	3	14	O75182-2	O75182-2 [417-444]	O75182-2 1xPhospho [T427(99.2)]	1	3419.47	High	High	3.582e-05	2.447e-08	3.68
	FALSE	High	[R].TAICKEVLNDTWVSFPSWSEDSTFVSSK.[K]	1xDSSO Tris [K5]	0.0513052	0.000443929	1	1	1	1	O75182-2	O75182-2 [417-444]		1	3442.57	High	High	7.128e-05	0.001936	2.84
	FALSE	High	[R].TAICKEVLNDTWVSFPSWSEDSTFVSSK.[K]	1xCarbamidomethyl [C4]; 1xDSSO Tris [K5]	9.99117e-06	0.000218718	1	1	1	9	O75182-2	O75182-2 [417-444]		1	3499.59	High	High	3.582e-05	4.346e-10	5.4
	FALSE	High	[R].TAICKEVLNDTWVSFPSWSEDSTFVSSK.[K]	1xDSSO Tris [K5]; 1xPhospho [T/S]	2.69549e-05	0.000218718	1	1	2	4	O75182-2	O75182-2 [417-444]		1	3522.54	High	High	3.582e-05	2.546e-09	4.93
	FALSE	High	[K].TLCETVHVHGLPVTR.[Y]	1xCarbamidomethyl [C3]	3.15452e-06	0.000218718	1	1	1	289	O75182-2	O75182-2 [1104-1118]		0	1718.9	High	High	3.582e-05	5.536e-11	4.02
	FALSE	High	[K].TLCETVHVHGLPVTR.[Y]	1xPhospho [T]	0.0317685	0.000218718	1	1	2	2	O75182-2	O75182-2 [1104-1118]		0	1741.85	High	High	3.582e-05	0.0007986	2.49
	FALSE	High	[K].TPYEEQLHR.[C]		5.01842e-05	0.000218718	1	1	1	108	O75182-2	O75182-2 [446-454]		0	1172.57	High	High	3.582e-05	7.746e-09	3.67
	FALSE	High	[K].TPYEEQLHR.[C]	1xDeamidated [Q6]	0.00386149	0.000218718	1	1	1	5	O75182-2	O75182-2 [446-454]		0	1173.55	High	High	3.582e-05	1.79e-05	2.17
	FALSE	High	[K].TPYEEQLHRCEDER.[F]	1xCarbamidomethyl [C10]	0.168179	0.00332855	1	1	1	1	O75182-2	O75182-2 [446-459]		1	1861.81	High	High	0.0006163	0.01843	1.33
	FALSE	High	[K].TPYEEQLHRCEDERFELDVVLETNLATIR.[V]	1xCarbamidomethyl [C10]; 1xDeamidated [Q6]	0.000466847	0.000218718	1	1	1	1	O75182-2	O75182-2 [446-474]		2	3576.73	High	High	3.582e-05	4.118e-07	4.74
	FALSE	High	[R].VLKSQEVYENFLR.[C]		7.97364e-06	0.000218718	1	1	1	8	O75182-2	O75182-2 [317-329]		1	1624.87	High	High	3.582e-05	2.899e-10	5.76
	FALSE	High	[R].VLKSQEVYENFLR.[C]	1xDSSO Hydrolyzed [K3]	0.0021725	0.000218718	1	1	1	5	O75182-2	O75182-2 [317-329]		1	1800.88	High	High	3.582e-05	6.414e-06	3.36
	FALSE	High	[R].VLKSQEVYENFLR.[C]	1xDeamidated [N/Q]; 1xDSSO Hydrolyzed [K3]	0.0102103	0.000218718	1	1	2	2	O75182-2	O75182-2 [317-329]		1	1801.87	High	High	3.582e-05	0.0001029	3.3
	FALSE	High	[R].VLKSQEVYENFLR.[C]	1xDSSO Tris [K3]	0.0164376	0.000218718	1	1	1	3	O75182-2	O75182-2 [317-329]		1	1903.95	High	High	3.582e-05	0.0002424	2.69
	FALSE	High	[R].VLKSQEVYENFLRCIALFNQELVSGSELLQLVSPFLGK.[F]	1xCarbamidomethyl [C14]; 1xDSSO Hydrolyzed [K3]	0.00129075	0.000218718	1	1	1	1	O75182-2	O75182-2 [317-354]		2	4544.35	High	High	3.582e-05	2.538e-06	3.66
	FALSE	High	[R].VSQLFHEHPDLIVGFNAFLPLGYR.[I]		1.34272e-13	0.000218718	1	1	1	171	O75182-2	O75182-2 [86-109]		0	2769.45	High	High	3.582e-05	6.305e-16	10.8
	FALSE	High	[R].VSQLFHEHPDLIVGFNAFLPLGYR.[I]	1xDeamidated [N/Q]	2.99426e-13	0.000218718	1	1	2	109	O75182-2	O75182-2 [86-109]		0	2770.44	High	High	3.582e-05	6.305e-16	5.79
	FALSE	High	[R].VSQLFHEHPDLIVGFNAFLPLGYR.[I]	2xDeamidated [Q3; N16]	4.41603e-09	0.000218718	1	1	1	35	O75182-2	O75182-2 [86-109]		0	2771.42	High	High	3.582e-05	7.296e-16	5.96
	FALSE	High	[R].VSQLFHEHPDLIVGFNAFLPLGYR.[I]	1xPhospho [S2(100)]	0.000659664	0.000218718	1	1	1	5	O75182-2	O75182-2 [86-109]	O75182-2 1xPhospho [S87(100)]	0	2849.42	High	High	3.582e-05	7.667e-07	5.3
	FALSE	High	[R].VSQLFHEHPDLIVGFNAFLPLGYR.[I]	1xDeamidated [N16]; 1xPhospho [S2(100)]	0.190548	0.00391339	1	1	1	1	O75182-2	O75182-2 [86-109]	O75182-2 1xPhospho [S87(100)]	0	2850.4	High	High	0.0008028	0.02363	1.93
	FALSE	High	[R].VSQLFHEHPDLIVGFNAFLPLGYRIDIPK.[N]		1.07914e-06	0.000218718	1	1	1	2	O75182-2	O75182-2 [86-114]		1	3335.79	High	High	3.582e-05	8.232e-12	6.84
	FALSE	High	[R].VSQLFHEHPDLIVGFNAFLPLGYRIDIPK.[N]	1xDeamidated [N16]	6.78322e-08	0.000218718	1	1	1	2	O75182-2	O75182-2 [86-114]		1	3336.78	High	High	3.582e-05	5.913e-14	6.04
	FALSE	High	[K].VVELYLNEKK.[R]		0.174872	0.00371697	1	1	1	2	O75182-2	O75182-2 [877-886]		1	1234.7	High	High	0.0007102	0.01994	3.07
	FALSE	High	[R].WGRSGSAGHEKLPVHVEDALTYLDQVK.[I]	1xDeamidated [Q25]; 1xDSSO Hydrolyzed [K11]	0.00523708	0.000218718	1	1	1	1	O75182-2	O75182-2 [26-52]		2	3169.53	High	High	3.582e-05	3.106e-05	2.71
	FALSE	High	[R].WLEDNVTVEAASLVQDWLMGEEDEDMVPCK.[T]	1xCarbamidomethyl [C29]	4.49128e-10	0.000218718	1	1	1	42	O75182-2	O75182-2 [1074-1103]		0	3508.56	High	High	3.582e-05	6.305e-16	6.33
	FALSE	High	[R].WLEDNVTVEAASLVQDWLMGEEDEDMVPCK.[T]	1xCarbamidomethyl [C29]; 1xDeamidated [Q/N]	1.29978e-09	0.000218718	1	1	2	23	O75182-2	O75182-2 [1074-1103]		0	3509.54	High	High	3.582e-05	6.305e-16	6.59
	FALSE	High	[R].WLEDNVTVEAASLVQDWLMGEEDEDMVPCK.[T]	1xPhospho [S12(100)]	0.00122156	0.000218718	1	1	1	1	O75182-2	O75182-2 [1074-1103]	O75182-2 1xPhospho [S1085(100)]	0	3531.5	High	High	3.582e-05	2.292e-06	4.75
	FALSE	High	[R].WLEDNVTVEAASLVQDWLMGEEDEDMVPCK.[T]	1xCarbamidomethyl [C29]; 1xDSSO Hydrolyzed [K30]	0.181008	0.00371697	1	1	1	1	O75182-2	O75182-2 [1074-1103]		0	3684.57	High	High	0.0007409	0.02138	2.52
	FALSE	High	[K].YGTLQEFSFFDKVR.[R]		7.69872e-06	0.000218718	1	1	1	10	O75182-2	O75182-2 [302-315]		1	1736.86	High	High	3.582e-05	2.724e-10	4.11
	FALSE	High	[K].YGTLQEFSFFDKVR.[R]	1xDeamidated [Q5]	0.00493253	0.000218718	1	1	1	2	O75182-2	O75182-2 [302-315]		1	1737.85	High	High	3.582e-05	2.787e-05	2.87
	FALSE	High	[K].YGTLQEFSFFDKVR.[R]	1xDSSO Hydrolyzed [K12]	0.000847447	0.000218718	1	1	1	4	O75182-2	O75182-2 [302-315]		1	1912.88	High	High	3.582e-05	1.196e-06	3.56
	FALSE	High	[K].YGTLQEFSFFDKVRR.[V]		0.000154229	0.000218718	1	1	1	11	O75182-2	O75182-2 [302-316]		2	1892.97	High	High	3.582e-05	5.72e-08	4.25
	FALSE	High	[K].YGTLQEFSFFDKVRR.[V]	1xDeamidated [Q5]	0.00207682	0.000218718	1	1	1	1	O75182-2	O75182-2 [302-316]		2	1893.95	High	High	3.582e-05	5.941e-06	4.02
	FALSE	High	[R].YVEQYVGTEGASSSPTEGFLLKPVFLQR.[N]		7.22127e-12	0.000218718	1	1	1	232	O75182-2	O75182-2 [958-985]		0	3102.58	High	High	3.582e-05	6.305e-16	5.82
	FALSE	High	[R].YVEQYVGTEGASSSPTEGFLLKPVFLQR.[N]	1xDeamidated [Q]	1.49285e-08	0.000218718	1	1	2	123	O75182-2	O75182-2 [958-985]		0	3103.56	High	High	3.582e-05	3.942e-15	4.71
	FALSE	High	[R].YVEQYVGTEGASSSPTEGFLLKPVFLQR.[N]	2xDeamidated [Q4; Q27]	2.43837e-05	0.000218718	1	1	1	24	O75182-2	O75182-2 [958-985]		0	3104.55	High	High	3.582e-05	2.13e-09	2.66
	FALSE	High	[R].YVEQYVGTEGASSSPTEGFLLKPVFLQR.[N]	1xPhospho [S14(99.1)]	8.27848e-10	0.000218718	1	1	5	164	O75182-2	O75182-2 [958-985]	O75182-2 1xPhospho [S971(99.1)]	0	3182.54	High	High	3.582e-05	6.305e-16	10.97
	FALSE	High	[R].YVEQYVGTEGASSSPTEGFLLKPVFLQR.[N]	1xDeamidated [Q]; 1xPhospho [S14(99.2)]	4.38578e-08	0.000218718	1	1	6	77	O75182-2	O75182-2 [958-985]	O75182-2 1xPhospho [S971(99.2)]	0	3183.53	High	High	3.582e-05	2.704e-14	5.98
	FALSE	High	[R].YVEQYVGTEGASSSPTEGFLLKPVFLQR.[N]	2xPhospho [S14(97.9); T/S/Y]	5.83273e-05	0.000218718	1	1	2	19	O75182-2	O75182-2 [958-985]	O75182-2 2xPhospho [S971(97.9); T/S/Y]	0	3262.51	High	High	3.582e-05	1.01e-08	4.6
	FALSE	High	[R].YVEQYVGTEGASSSPTEGFLLKPVFLQR.[N]	1xDSSO Hydrolyzed [K22]	3.92055e-07	0.000218718	1	1	1	34	O75182-2	O75182-2 [958-985]		0	3278.59	High	High	3.582e-05	1.345e-12	5.49
	FALSE	High	[R].YVEQYVGTEGASSSPTEGFLLKPVFLQR.[N]	1xDeamidated [Q]; 1xDSSO Hydrolyzed [K22]	0.00186027	0.000218718	1	1	2	20	O75182-2	O75182-2 [958-985]		0	3279.58	High	High	3.582e-05	4.886e-06	2.36
	FALSE	High	[R].YVEQYVGTEGASSSPTEGFLLKPVFLQR.[N]	1xDSSO Hydrolyzed [K22]; 1xPhospho [S/T/Y]	3.86697e-05	0.000218718	1	1	2	16	O75182-2	O75182-2 [958-985]		0	3358.56	High	High	3.582e-05	4.839e-09	3.79
	FALSE	High	[R].YVEQYVGTEGASSSPTEGFLLKPVFLQR.[N]	1xDSSO Tris [K22]	2.20991e-06	0.000218718	1	1	1	10	O75182-2	O75182-2 [958-985]		0	3381.66	High	High	3.582e-05	2.952e-11	5.27
	FALSE	High	[R].YVEQYVGTEGASSSPTEGFLLKPVFLQR.[N]	1xDeamidated [Q]; 1xDSSO Tris [K22]	0.000269012	0.000218718	1	1	2	7	O75182-2	O75182-2 [958-985]		0	3382.64	High	High	3.582e-05	1.545e-07	3.04
	FALSE	High	[R].YVEQYVGTEGASSSPTEGFLLKPVFLQR.[N]	1xDSSO Tris [K22]; 1xPhospho [S/T/Y]	8.66642e-05	0.000218718	1	1	3	8	O75182-2	O75182-2 [958-985]		0	3461.62	High	High	3.582e-05	2.049e-08	4.08
	FALSE	High	[R].YVEQYVGTEGASSSPTEGFLLKPVFLQRNLKK.[F]	1xDSSO Hydrolyzed [K22]	0.000186586	0.000218718	1	1	1	2	O75182-2	O75182-2 [958-989]		2	3761.91	High	High	3.582e-05	8.026e-08	4.95
	FALSE	High	[R].YVEQYVGTEGASSSPTEGFLLKPVFLQRNLKK.[F]	1xDeamidated [N29]; 1xDSSO Hydrolyzed [K22]	2.01548e-05	0.000218718	1	1	1	3	O75182-2	O75182-2 [958-989]		2	3762.89	High	High	3.582e-05	1.513e-09	4.88
FALSE	High	Master Protein	Q16576	Histone-binding protein RBBP7 OS=Homo sapiens OX=9606 GN=RBBP7 PE=1 SV=1	0	2549.58	95	38	213	71	177	4971	35	425	47.8	5.05	21495.7	38	High	1	Phospho [S95(98.4); T143(100); S163(100); S183(97.1); T223(100); S226(100); S279(100); S354(100); T373(100)]
	Checked	Confidence	Annotated Sequence	Modifications	Qvality PEP	Qvality q-value	# Protein Groups	# Proteins	# Isoforms	# PSMs	Master Protein Accessions	Positions in Master Proteins	Modifications in Master Proteins	# Missed Cleavages	Theo. MH+ [Da]	Found in Sample: [S1] F1: Sample	Confidence (by Search Engine): Sequest HT	Percolator q-Value (by Search Engine): Sequest HT	Percolator PEP (by Search Engine): Sequest HT	XCorr (by Search Engine): Sequest HT
	FALSE	High	[K].AIFTGHSAVVEDVAWHLLHESLFGSVADDQK.[L]		1.07159e-13	0.000218718	1	1	1	171	Q16576	Q16576 [220-250]		0	3378.68	High	High	3.582e-05	6.305e-16	7.82
	FALSE	High	[K].AIFTGHSAVVEDVAWHLLHESLFGSVADDQK.[L]	1xDeamidated [Q30]	1.3022e-10	0.000218718	1	1	1	53	Q16576	Q16576 [220-250]		0	3379.66	High	High	3.582e-05	6.305e-16	4.95
	FALSE	High	[K].AIFTGHSAVVEDVAWHLLHESLFGSVADDQK.[L]	1xPhospho [S21(96.7)]	0.0435576	0.000218718	1	1	2	3	Q16576	Q16576 [220-250]	Q16576 1xPhospho [S240(96.7)]	0	3458.64	High	High	3.582e-05	0.001431	2.14
	FALSE	High	[K].DEIFQVHWSPHNETILASSGTDR.[R]		5.62769e-10	0.000218718	1	1	1	45	Q16576	Q16576 [317-339]		0	2639.25	High	High	3.582e-05	6.305e-16	7.67
	FALSE	High	[K].DEIFQVHWSPHNETILASSGTDR.[R]	1xDeamidated [N/Q]	7.64048e-10	0.000218718	1	1	2	32	Q16576	Q16576 [317-339]		0	2640.23	High	High	3.582e-05	6.305e-16	6.51
	FALSE	High	[K].DEIFQVHWSPHNETILASSGTDR.[R]	2xDeamidated [Q5; N12]	4.08096e-07	0.000218718	1	1	1	8	Q16576	Q16576 [317-339]		0	2641.22	High	High	3.582e-05	1.445e-12	4.93
	FALSE	High	[K].DYALHWLVLGTHTSDEQNHLVVAR.[V]		6.25593e-13	0.000218718	1	1	1	447	Q16576	Q16576 [59-82]		0	2774.4	High	High	3.582e-05	6.305e-16	8.37
	FALSE	High	[K].DYALHWLVLGTHTSDEQNHLVVAR.[V]	1xDeamidated [Q/N]	1.0872e-10	0.000218718	1	1	2	159	Q16576	Q16576 [59-82]		0	2775.38	High	High	3.582e-05	6.305e-16	7.82
	FALSE	High	[K].DYALHWLVLGTHTSDEQNHLVVAR.[V]	2xDeamidated [Q17; N18]	2.42758e-08	0.000218718	1	1	1	27	Q16576	Q16576 [59-82]		0	2776.37	High	High	3.582e-05	9.411e-15	6.25
	FALSE	High	[K].EGKIVDAKAIFTGHSAVVEDVAWHLLHESLFGSVADDQK.[L]	1xDeamidated [Q38]	0.0167661	0.000218718	1	1	1	1	Q16576	Q16576 [212-250]		2	4220.13	High	High	3.582e-05	0.0002505	4.07
	FALSE	High	[K].EGYGLSWNSNLSGHLLSASDDHTVCLWDINAGPK.[E]	1xCarbamidomethyl [C25]	8.67662e-11	0.000218718	1	1	1	182	Q16576	Q16576 [178-211]		0	3713.73	High	High	3.582e-05	6.305e-16	7.87
	FALSE	High	[K].EGYGLSWNSNLSGHLLSASDDHTVCLWDINAGPK.[E]	1xCarbamidomethyl [C25]; 1xDeamidated [N]	4.12442e-10	0.000218718	1	1	3	188	Q16576	Q16576 [178-211]		0	3714.71	High	High	3.582e-05	6.305e-16	6.6
	FALSE	High	[K].EGYGLSWNSNLSGHLLSASDDHTVCLWDINAGPK.[E]	1xPhospho [S/T/Y]	1.05047e-05	0.000218718	1	1	3	22	Q16576	Q16576 [178-211]		0	3736.67	High	High	3.582e-05	4.766e-10	5.85
	FALSE	High	[K].EGYGLSWNSNLSGHLLSASDDHTVCLWDINAGPK.[E]	1xDeamidated [N]; 1xPhospho [S/T/Y]	0.000542574	0.000218718	1	1	4	11	Q16576	Q16576 [178-211]		0	3737.66	High	High	3.582e-05	5.394e-07	4.51
	FALSE	High	[K].EGYGLSWNSNLSGHLLSASDDHTVCLWDINAGPK.[E]	1xCarbamidomethyl [C25]; 1xPhospho [S6(97.1)]	0.000159736	0.000218718	1	1	2	5	Q16576	Q16576 [178-211]	Q16576 1xPhospho [S183(97.1)]	0	3793.7	High	High	3.582e-05	6.122e-08	4.92
	FALSE	High	[K].EGYGLSWNSNLSGHLLSASDDHTVCLWDINAGPKEGK.[I]	1xCarbamidomethyl [C25]	2.60406e-08	0.000218718	1	1	1	5	Q16576	Q16576 [178-214]		1	4027.89	High	High	3.582e-05	1.064e-14	10.13
	FALSE	High	[K].EGYGLSWNSNLSGHLLSASDDHTVCLWDINAGPKEGK.[I]	1xCarbamidomethyl [C25]; 1xDeamidated [N]	1.88241e-06	0.000218718	1	1	3	6	Q16576	Q16576 [178-214]		1	4028.87	High	High	3.582e-05	2.219e-11	7.31
	FALSE	High	[K].EGYGLSWNSNLSGHLLSASDDHTVCLWDINAGPKEGK.[I]	1xCarbamidomethyl [C25]; 1xDSSO Hydrolyzed [K34]	0.000270363	0.000218718	1	1	1	15	Q16576	Q16576 [178-214]		1	4203.9	High	High	3.582e-05	1.561e-07	6.59
	FALSE	High	[K].EGYGLSWNSNLSGHLLSASDDHTVCLWDINAGPKEGK.[I]	1xDeamidated [N30]; 1xDSSO Tris [K34]	0.160999	0.00250322	1	1	1	1	Q16576	Q16576 [178-214]		1	4250.93	High	High	0.0004557	0.01694	2.61
	FALSE	High	[K].EGYGLSWNSNLSGHLLSASDDHTVCLWDINAGPKEGK.[I]	1xCarbamidomethyl [C25]; 1xDSSO Tris [K34]	0.0232177	0.000218718	1	1	1	2	Q16576	Q16576 [178-214]		1	4306.97	High	High	3.582e-05	0.0004528	3.74
	FALSE	High	[K].GEFGGFGSVTGKIECEIK.[I]	1xCarbamidomethyl [C15]	4.84539e-05	0.000218718	1	1	1	5	Q16576	Q16576 [102-119]		1	1914.93	High	High	3.582e-05	7.244e-09	4.82
	FALSE	High	[K].GEFGGFGSVTGKIECEIK.[I]	1xCarbamidomethyl [C15]; 1xDSSO Hydrolyzed [K12]	0.00753706	0.000218718	1	1	1	11	Q16576	Q16576 [102-119]		1	2090.94	High	High	3.582e-05	5.953e-05	2.93
	FALSE	High	[K].GEFGGFGSVTGKIECEIK.[I]	1xCarbamidomethyl [C15]; 1xDSSO Tris [K12]	0.00608283	0.000218718	1	1	1	3	Q16576	Q16576 [102-119]		1	2194	High	High	3.582e-05	4.069e-05	3.03
	FALSE	High	[K].GEFGGFGSVTGKIECEIKINHEGEVNR.[A]	1xCarbamidomethyl [C15]; 1xDSSO Hydrolyzed [K18]	0.065451	0.000658304	1	1	1	2	Q16576	Q16576 [102-128]		2	3139.45	High	High	0.0001047	0.003044	4.48
	FALSE	High	[K].GEFGGFGSVTGKIECEIKINHEGEVNR.[A]	1xCarbamidomethyl [C15]; 1xDSSO Tris [K12]	0.0893082	0.00128429	1	1	1	1	Q16576	Q16576 [102-128]		2	3242.51	High	High	0.0002034	0.005446	3.34
	FALSE	High	[R].GHQKEGYGLSWNSNLSGHLLSASDDHTVCLWDINAGPK.[E]	1xCarbamidomethyl [C29]; 1xDeamidated [N14]	3.57104e-08	0.000218718	1	1	1	4	Q16576	Q16576 [174-211]		1	4164.95	High	High	3.582e-05	1.874e-14	9.44
	FALSE	High	[R].GHQKEGYGLSWNSNLSGHLLSASDDHTVCLWDINAGPK.[E]	1xCarbamidomethyl [C29]; 1xDSSO Hydrolyzed [K4]	5.15546e-06	0.000218718	1	1	1	29	Q16576	Q16576 [174-211]		1	4339.98	High	High	3.582e-05	1.339e-10	8.72
	FALSE	High	[R].GHQKEGYGLSWNSNLSGHLLSASDDHTVCLWDINAGPK.[E]	1xCarbamidomethyl [C29]; 1xDSSO Tris [K4]	0.000200148	0.000218718	1	1	1	33	Q16576	Q16576 [174-211]		1	4443.04	High	High	3.582e-05	9.106e-08	7.47
	FALSE	High	[R].GHQKEGYGLSWNSNLSGHLLSASDDHTVCLWDINAGPKEGK.[I]	1xCarbamidomethyl [C29]; 1xDSSO Hydrolyzed [K4]	0.000488382	0.000218718	1	1	1	1	Q16576	Q16576 [174-214]		2	4654.14	High	High	3.582e-05	4.472e-07	7.18
	FALSE	High	[K].HPAKPDPSGECNPDLR.[L]	1xCarbamidomethyl [C11]	3.25268e-09	0.000218718	1	1	1	227	Q16576	Q16576 [156-171]		0	1789.83	High	High	3.582e-05	6.305e-16	5.38
	FALSE	High	[K].HPAKPDPSGECNPDLR.[L]	1xCarbamidomethyl [C11]; 1xDeamidated [N12]	2.09136e-06	0.000218718	1	1	1	25	Q16576	Q16576 [156-171]		0	1790.81	High	High	3.582e-05	2.666e-11	2.74
	FALSE	High	[K].HPAKPDPSGECNPDLR.[L]	1xPhospho [S8(100)]	0.0872484	0.00108235	1	1	1	4	Q16576	Q16576 [156-171]	Q16576 1xPhospho [S163(100)]	0	1812.77	High	High	0.0001709	0.005211	1.68
	FALSE	High	[K].HPAKPDPSGECNPDLR.[L]	1xCarbamidomethyl [C11]; 1xDSSO Hydrolyzed [K4]	5.65993e-05	0.000218718	1	1	1	39	Q16576	Q16576 [156-171]		0	1965.84	High	High	3.582e-05	9.544e-09	4.67
	FALSE	High	[K].HPAKPDPSGECNPDLR.[L]	1xCarbamidomethyl [C11]; 1xDSSO Tris [K4]	7.38214e-05	0.000218718	1	1	1	10	Q16576	Q16576 [156-171]		0	2068.91	High	High	3.582e-05	1.537e-08	3.64
	FALSE	High	[K].KNTPFLYDLVMTHALQWPSLTVQWLPEVTKPEGK.[D]		3.16628e-08	0.000218718	1	1	1	2	Q16576	Q16576 [25-58]		1	3967.08	High	High	3.582e-05	1.51e-14	8.68
	FALSE	High	[K].KNTPFLYDLVMTHALQWPSLTVQWLPEVTKPEGK.[D]	1xDeamidated [Q]	1.03346e-07	0.000218718	1	1	2	4	Q16576	Q16576 [25-58]		1	3968.07	High	High	3.582e-05	1.251e-13	8.23
	FALSE	High	[K].KNTPFLYDLVMTHALQWPSLTVQWLPEVTKPEGK.[D]	2xDeamidated [Q16; Q23]	1.50789e-08	0.000218718	1	1	1	2	Q16576	Q16576 [25-58]		1	3969.05	High	High	3.582e-05	4.022e-15	7.7
	FALSE	High	[K].KNTPFLYDLVMTHALQWPSLTVQWLPEVTKPEGK.[D]	1xDSSO Hydrolyzed [K1]	0.00584484	0.000218718	1	1	1	2	Q16576	Q16576 [25-58]		1	4143.1	High	High	3.582e-05	3.775e-05	5.77
	FALSE	High	[K].KNTPFLYDLVMTHALQWPSLTVQWLPEVTKPEGK.[D]	1xDeamidated [N/Q]; 1xDSSO Hydrolyzed [K1]	0.0636113	0.000658304	1	1	2	3	Q16576	Q16576 [25-58]		1	4144.08	High	High	0.0001047	0.002873	2.25
	FALSE	High	[K].KNTPFLYDLVMTHALQWPSLTVQWLPEVTKPEGK.[D]	1xDeamidated [Q16]; 1xDSSO Tris [K1]	0.000175695	0.000218718	1	1	1	1	Q16576	Q16576 [25-58]		1	4247.14	High	High	3.582e-05	7.205e-08	4.61
	FALSE	High	[K].IECEIKINHEGEVNR.[A]	1xCarbamidomethyl [C3]	3.18034e-05	0.000218718	1	1	1	13	Q16576	Q16576 [114-128]		1	1839.9	High	High	3.582e-05	3.419e-09	4.81
	FALSE	High	[K].IECEIKINHEGEVNR.[A]	1xCarbamidomethyl [C3]; 1xDeamidated [N8]	0.00345934	0.000218718	1	1	1	1	Q16576	Q16576 [114-128]		1	1840.89	High	High	3.582e-05	1.477e-05	2.14
	FALSE	High	[K].IECEIKINHEGEVNR.[A]	1xCarbamidomethyl [C3]; 1xDSSO Hydrolyzed [K6]	0.0015849	0.000218718	1	1	1	68	Q16576	Q16576 [114-128]		1	2015.92	High	High	3.582e-05	3.661e-06	3.39
	FALSE	High	[K].IECEIKINHEGEVNR.[A]	1xCarbamidomethyl [C3]; 1xDSSO Tris [K6]	0.00749961	0.000218718	1	1	1	24	Q16576	Q16576 [114-128]		1	2118.98	High	High	3.582e-05	5.903e-05	3.26
	FALSE	High	[K].IGEEQSAEDAEDGPPELLFIHGGHTAK.[I]		6.68959e-14	0.000218718	1	1	1	429	Q16576	Q16576 [349-375]		0	2847.34	High	High	3.582e-05	6.305e-16	7.45
	FALSE	High	[K].IGEEQSAEDAEDGPPELLFIHGGHTAK.[I]	1xDeamidated [Q5]	1.28921e-10	0.000218718	1	1	1	175	Q16576	Q16576 [349-375]		0	2848.33	High	High	3.582e-05	6.305e-16	7.2
	FALSE	High	[K].IGEEQSAEDAEDGPPELLFIHGGHTAK.[I]	1xPhospho [S6(100)]	9.47822e-10	0.000218718	1	1	2	13	Q16576	Q16576 [349-375]	Q16576 1xPhospho [S354(100)]	0	2927.31	High	High	3.582e-05	6.305e-16	8.44
	FALSE	High	[K].IGEEQSAEDAEDGPPELLFIHGGHTAK.[I]	1xDeamidated [Q5]; 1xPhospho [S6(100)]	4.59409e-06	0.000218718	1	1	2	6	Q16576	Q16576 [349-375]	Q16576 1xPhospho [S354(100)]	0	2928.29	High	High	3.582e-05	1.087e-10	4.04
	FALSE	High	[K].IGEEQSAEDAEDGPPELLFIHGGHTAK.[I]	1xDSSO Tris [K27]	1.92411e-07	0.000218718	1	1	1	1	Q16576	Q16576 [349-375]		0	3126.42	High	High	3.582e-05	3.794e-13	3.84
	FALSE	High	[K].IGEEQSAEDAEDGPPELLFIHGGHTAK.[I]	1xDeamidated [Q5]; 1xDSSO Tris [K27]	0.00141959	0.000218718	1	1	1	1	Q16576	Q16576 [349-375]		0	3127.4	High	High	3.582e-05	3.02e-06	2.5
	FALSE	High	[K].LHTFESHKDEIFQVHWSPHNETILASSGTDR.[R]		2.53777e-13	0.000218718	1	1	1	281	Q16576	Q16576 [309-339]		1	3618.74	High	High	3.582e-05	6.305e-16	9.1
	FALSE	High	[K].LHTFESHKDEIFQVHWSPHNETILASSGTDR.[R]	1xDeamidated [Q/N]	6.37076e-12	0.000218718	1	1	2	195	Q16576	Q16576 [309-339]		1	3619.72	High	High	3.582e-05	6.305e-16	7.17
	FALSE	High	[K].LHTFESHKDEIFQVHWSPHNETILASSGTDR.[R]	2xDeamidated [Q13; N20]	4.87261e-08	0.000218718	1	1	1	70	Q16576	Q16576 [309-339]		1	3620.7	High	High	3.582e-05	3.269e-14	6.43
	FALSE	High	[K].LHTFESHKDEIFQVHWSPHNETILASSGTDR.[R]	1xDSSO Hydrolyzed [K8]	1.78704e-05	0.000218718	1	1	1	32	Q16576	Q16576 [309-339]		1	3794.75	High	High	3.582e-05	1.223e-09	5.74
	FALSE	High	[K].LHTFESHKDEIFQVHWSPHNETILASSGTDR.[R]	1xDeamidated [Q/N]; 1xDSSO Hydrolyzed [K8]	9.31408e-06	0.000218718	1	1	2	23	Q16576	Q16576 [309-339]		1	3795.73	High	High	3.582e-05	3.84e-10	5.3
	FALSE	High	[K].LHTFESHKDEIFQVHWSPHNETILASSGTDR.[R]	1xDSSO Tris [K8]	0.00488351	0.000218718	1	1	1	16	Q16576	Q16576 [309-339]		1	3897.81	High	High	3.582e-05	2.747e-05	4.41
	FALSE	High	[K].LHTFESHKDEIFQVHWSPHNETILASSGTDR.[R]	1xDeamidated [N/Q]; 1xDSSO Tris [K8]	0.00179621	0.000218718	1	1	2	10	Q16576	Q16576 [309-339]		1	3898.8	High	High	3.582e-05	4.559e-06	3.54
	FALSE	High	[K].LHTFESHKDEIFQVHWSPHNETILASSGTDRR.[L]		2.72774e-06	0.000218718	1	1	1	19	Q16576	Q16576 [309-340]		2	3774.84	High	High	3.582e-05	4.266e-11	6.65
	FALSE	High	[K].LHTFESHKDEIFQVHWSPHNETILASSGTDRR.[L]	1xDeamidated [Q/N]	0.000104847	0.000218718	1	1	2	12	Q16576	Q16576 [309-340]		2	3775.82	High	High	3.582e-05	2.873e-08	6.93
	FALSE	High	[K].LHTFESHKDEIFQVHWSPHNETILASSGTDRR.[L]	2xDeamidated [Q13; N20]	8.97588e-05	0.000218718	1	1	1	4	Q16576	Q16576 [309-340]		2	3776.81	High	High	3.582e-05	2.18e-08	5.71
	FALSE	High	[K].LKLHTFESHKDEIFQVHWSPHNETILASSGTDR.[R]		0.000714722	0.000218718	1	1	1	4	Q16576	Q16576 [307-339]		2	3859.92	High	High	3.582e-05	8.871e-07	3.88
	FALSE	High	[K].LKLHTFESHKDEIFQVHWSPHNETILASSGTDR.[R]	1xDeamidated [Q/N]	4.73435e-06	0.000218718	1	1	2	4	Q16576	Q16576 [307-339]		2	3860.9	High	High	3.582e-05	1.142e-10	7.04
	FALSE	High	[K].LKLHTFESHKDEIFQVHWSPHNETILASSGTDR.[R]	2xDeamidated [Q15; N22]	0.0180565	0.000218718	1	1	1	3	Q16576	Q16576 [307-339]		2	3861.88	High	High	3.582e-05	0.0002878	3.73
	FALSE	High	[K].LKLHTFESHKDEIFQVHWSPHNETILASSGTDR.[R]	1xDSSO Hydrolyzed [K2]	0.050815	0.000443929	1	1	1	3	Q16576	Q16576 [307-339]		2	4035.93	High	High	7.128e-05	0.001897	4.52
	FALSE	High	[K].LKLHTFESHKDEIFQVHWSPHNETILASSGTDR.[R]	1xDeamidated [N/Q]; 1xDSSO Hydrolyzed [K]	0.000941455	0.000218718	1	1	2	2	Q16576	Q16576 [307-339]		2	4036.91	High	High	3.582e-05	1.447e-06	3.84
	FALSE	High	[R].LNVWDLSKIGEEQSAEDAEDGPPELLFIHGGHTAK.[I]		1.24637e-08	0.000218718	1	1	1	9	Q16576	Q16576 [341-375]		1	3802.86	High	High	3.582e-05	3.04e-15	8.22
	FALSE	High	[R].LNVWDLSKIGEEQSAEDAEDGPPELLFIHGGHTAK.[I]	1xDeamidated [Q13]	1.33698e-08	0.000218718	1	1	1	6	Q16576	Q16576 [341-375]		1	3803.84	High	High	3.582e-05	3.362e-15	7.09
	FALSE	High	[R].LNVWDLSKIGEEQSAEDAEDGPPELLFIHGGHTAK.[I]	2xDeamidated [N2; Q13]	0.000759009	0.000218718	1	1	1	4	Q16576	Q16576 [341-375]		1	3804.82	High	High	3.582e-05	9.862e-07	3.93
	FALSE	High	[R].LNVWDLSKIGEEQSAEDAEDGPPELLFIHGGHTAK.[I]	1xDSSO Hydrolyzed [K8]	9.73133e-08	0.000218718	1	1	1	4	Q16576	Q16576 [341-375]		1	3978.87	High	High	3.582e-05	1.123e-13	7.81
	FALSE	High	[R].LNVWDLSKIGEEQSAEDAEDGPPELLFIHGGHTAK.[I]	1xDeamidated [Q13]; 1xDSSO Hydrolyzed [K8]	0.000116485	0.000218718	1	1	1	7	Q16576	Q16576 [341-375]		1	3979.85	High	High	3.582e-05	3.477e-08	3.67
	FALSE	High	[R].LNVWDLSKIGEEQSAEDAEDGPPELLFIHGGHTAK.[I]	1xDSSO Tris [K8]	6.53717e-07	0.000218718	1	1	1	2	Q16576	Q16576 [341-375]		1	4081.93	High	High	3.582e-05	3.363e-12	5.55
	FALSE	High	[R].LNVWDLSKIGEEQSAEDAEDGPPELLFIHGGHTAK.[I]	1xDeamidated [Q13]; 1xDSSO Tris [K8]	2.82515e-06	0.000218718	1	1	1	2	Q16576	Q16576 [341-375]		1	4082.92	High	High	3.582e-05	4.58e-11	4.81
	FALSE	High	[R].LRGHQKEGYGLSWNSNLSGHLLSASDDHTVCLWDINAGPK.[E]	1xCarbamidomethyl [C31]; 1xDSSO Hydrolyzed [K6]	1.09895e-05	0.000218718	1	1	1	2	Q16576	Q16576 [172-211]		2	4609.16	High	High	3.582e-05	5.131e-10	9.4
	FALSE	High	[R].LRGHQKEGYGLSWNSNLSGHLLSASDDHTVCLWDINAGPK.[E]	1xCarbamidomethyl [C31]; 1xDSSO Tris [K6]	0.000200148	0.000218718	1	1	1	3	Q16576	Q16576 [172-211]		2	4712.23	High	High	3.582e-05	9.124e-08	6.89
	FALSE	High	[K].ISDFSWNPNEPWVICSVSEDNIMQIWQMAENIYNDEESDVTTSELEGQGS.[-]	1xCarbamidomethyl [C15]	7.9885e-07	0.000218718	1	1	1	1	Q16576	Q16576 [376-425]		0	5793.51	High	High	3.582e-05	4.784e-12	7.64
	FALSE	High	[K].ISDFSWNPNEPWVICSVSEDNIMQIWQMAENIYNDEESDVTTSELEGQGS.[-]	1xCarbamidomethyl [C15]; 1xDeamidated [N/Q]	0.000105904	0.000218718	1	1	2	2	Q16576	Q16576 [376-425]		0	5794.49	High	High	3.582e-05	2.932e-08	4.94
	FALSE	High	[K].IVDAKAIFTGHSAVVEDVAWHLLHESLFGSVADDQK.[L]	2xPhospho [T9(100); S12(100)]	0.18893	0.00391339	1	1	1	1	Q16576	Q16576 [215-250]	Q16576 2xPhospho [T223(100); S226(100)]	1	4064.92	High	High	0.0008028	0.02337	3.9
	FALSE	High	[K].IVDAKAIFTGHSAVVEDVAWHLLHESLFGSVADDQK.[L]	1xDSSO Hydrolyzed [K5]	1.24798e-06	0.000218718	1	1	1	30	Q16576	Q16576 [215-250]		1	4081	High	High	3.582e-05	1.063e-11	6.61
	FALSE	High	[K].IVDAKAIFTGHSAVVEDVAWHLLHESLFGSVADDQK.[L]	1xDeamidated [Q35]; 1xDSSO Hydrolyzed [K5]	0.00107241	0.000218718	1	1	1	11	Q16576	Q16576 [215-250]		1	4081.99	High	High	3.582e-05	1.816e-06	2.56
	FALSE	High	[K].IVDAKAIFTGHSAVVEDVAWHLLHESLFGSVADDQK.[L]	1xDSSO Tris [K5]	3.10162e-05	0.000218718	1	1	1	5	Q16576	Q16576 [215-250]		1	4184.06	High	High	3.582e-05	3.272e-09	6.61
	FALSE	High	[K].IVDAKAIFTGHSAVVEDVAWHLLHESLFGSVADDQK.[L]	1xDeamidated [Q35]; 1xDSSO Tris [K5]	0.0317685	0.000218718	1	1	1	3	Q16576	Q16576 [215-250]		1	4185.05	High	High	3.582e-05	0.0007991	1.93
	FALSE	High	[K].NTPFLYDLVMTHALQWPSLTVQWLPEVTKPEGK.[D]		1.12603e-10	0.000218718	1	1	1	36	Q16576	Q16576 [26-58]		0	3838.99	High	High	3.582e-05	6.305e-16	9.19
	FALSE	High	[K].NTPFLYDLVMTHALQWPSLTVQWLPEVTKPEGK.[D]	1xDeamidated [Q/N]	1.80842e-06	0.000218718	1	1	3	28	Q16576	Q16576 [26-58]		0	3839.97	High	High	3.582e-05	2.064e-11	5.58
	FALSE	High	[K].NTPFLYDLVMTHALQWPSLTVQWLPEVTKPEGK.[D]	2xDeamidated [Q15; Q/N]	7.66022e-06	0.000218718	1	1	2	14	Q16576	Q16576 [26-58]		0	3840.96	High	High	3.582e-05	2.703e-10	4.28
	FALSE	High	[K].NTPFLYDLVMTHALQWPSLTVQWLPEVTKPEGK.[D]	1xPhospho [T/S/Y]	0.00078217	0.000218718	1	1	4	18	Q16576	Q16576 [26-58]		0	3918.95	High	High	3.582e-05	1.042e-06	4.92
	FALSE	High	[K].NTPFLYDLVMTHALQWPSLTVQWLPEVTKPEGK.[D]	1xDeamidated [Q]; 1xPhospho [T/S/Y]	0.00140544	0.000218718	1	1	3	12	Q16576	Q16576 [26-58]		0	3919.94	High	High	3.582e-05	2.953e-06	3.97
	FALSE	High	[R].RLNVWDLSK.[I]		0.021672	0.000218718	1	1	1	42	Q16576	Q16576 [340-348]		1	1130.63	High	High	3.582e-05	0.0004002	2.81
	FALSE	High	[R].RLNVWDLSK.[I]	1xDeamidated [N3]	0.0204277	0.000218718	1	1	1	15	Q16576	Q16576 [340-348]		1	1131.62	High	High	3.582e-05	0.000359	2.01
	FALSE	High	[R].RLNVWDLSKIGEEQSAEDAEDGPPELLFIHGGHTAK.[I]		7.07793e-12	0.000218718	1	1	1	4	Q16576	Q16576 [340-375]		2	3958.96	High	High	3.582e-05	6.305e-16	9.09
	FALSE	High	[R].RLNVWDLSKIGEEQSAEDAEDGPPELLFIHGGHTAK.[I]	1xDeamidated [Q/N]	1.5012e-11	0.000218718	1	1	2	7	Q16576	Q16576 [340-375]		2	3959.94	High	High	3.582e-05	6.305e-16	9.56
	FALSE	High	[R].RLNVWDLSKIGEEQSAEDAEDGPPELLFIHGGHTAK.[I]	2xDeamidated [N3; Q14]	1.63077e-07	0.000218718	1	1	1	6	Q16576	Q16576 [340-375]		2	3960.93	High	High	3.582e-05	2.818e-13	6.76
	FALSE	High	[R].RLNVWDLSKIGEEQSAEDAEDGPPELLFIHGGHTAK.[I]	1xDSSO Hydrolyzed [K9]	7.2993e-07	0.000218718	1	1	1	5	Q16576	Q16576 [340-375]		2	4134.97	High	High	3.582e-05	4.063e-12	9.21
	FALSE	High	[R].RLNVWDLSKIGEEQSAEDAEDGPPELLFIHGGHTAK.[I]	1xDeamidated [Q14]; 1xDSSO Hydrolyzed [K9]	8.46797e-06	0.000218718	1	1	1	2	Q16576	Q16576 [340-375]		2	4135.96	High	High	3.582e-05	3.23e-10	5.07
	FALSE	High	[R].RLNVWDLSKIGEEQSAEDAEDGPPELLFIHGGHTAK.[I]	1xDSSO Tris [K9]	2.31916e-05	0.000218718	1	1	1	1	Q16576	Q16576 [340-375]		2	4238.03	High	High	3.582e-05	1.943e-09	4.87
	FALSE	High	[R].RLNVWDLSKIGEEQSAEDAEDGPPELLFIHGGHTAK.[I]	1xDeamidated [Q14]; 1xDSSO Tris [K9]	0.000225731	0.000218718	1	1	1	1	Q16576	Q16576 [340-375]		2	4239.02	High	High	3.582e-05	1.129e-07	3.92
	FALSE	High	[R].SNTTSKPSHLVDAHTAEVNCLSFNPYSEFILATGSADK.[T]	2xDeamidated [N19; N24]	4.77308e-05	0.000218718	1	1	1	1	Q16576	Q16576 [258-295]		0	4053.9	High	High	3.582e-05	7.058e-09	4.83
	FALSE	High	[R].SNTTSKPSHLVDAHTAEVNCLSFNPYSEFILATGSADK.[T]	1xCarbamidomethyl [C20]	4.86908e-13	0.000218718	1	1	1	83	Q16576	Q16576 [258-295]		0	4108.96	High	High	3.582e-05	6.305e-16	8.18
	FALSE	High	[R].SNTTSKPSHLVDAHTAEVNCLSFNPYSEFILATGSADK.[T]	1xCarbamidomethyl [C20]; 1xDeamidated [N]	2.62839e-13	0.000218718	1	1	3	103	Q16576	Q16576 [258-295]		0	4109.94	High	High	3.582e-05	6.305e-16	6.16
	FALSE	High	[R].SNTTSKPSHLVDAHTAEVNCLSFNPYSEFILATGSADK.[T]	1xPhospho [S22(100)]	1.00658e-09	0.000218718	1	1	2	7	Q16576	Q16576 [258-295]	Q16576 1xPhospho [S279(100)]	0	4131.9	High	High	3.582e-05	6.305e-16	6.94
	FALSE	High	[R].SNTTSKPSHLVDAHTAEVNCLSFNPYSEFILATGSADK.[T]	1xDeamidated [N]; 1xPhospho [S22(100)]	7.65035e-08	0.000218718	1	1	4	9	Q16576	Q16576 [258-295]	Q16576 1xPhospho [S279(100)]	0	4132.88	High	High	3.582e-05	7.304e-14	7.87
	FALSE	High	[R].SNTTSKPSHLVDAHTAEVNCLSFNPYSEFILATGSADK.[T]	1xCarbamidomethyl [C20]; 1xPhospho [S/T/Y]	1.76138e-08	0.000218718	1	1	1	2	Q16576	Q16576 [258-295]		0	4188.92	High	High	3.582e-05	5.325e-15	7.58
	FALSE	High	[R].SNTTSKPSHLVDAHTAEVNCLSFNPYSEFILATGSADK.[T]	2xPhospho [S/T/Y]	0.00938272	0.000218718	1	1	1	1	Q16576	Q16576 [258-295]		0	4211.87	High	High	3.582e-05	8.793e-05	2.99
	FALSE	High	[R].SNTTSKPSHLVDAHTAEVNCLSFNPYSEFILATGSADK.[T]	1xCarbamidomethyl [C20]; 1xDSSO Hydrolyzed [K6]	1.78143e-06	0.000218718	1	1	1	24	Q16576	Q16576 [258-295]		0	4284.97	High	High	3.582e-05	2.013e-11	6.86
	FALSE	High	[R].SNTTSKPSHLVDAHTAEVNCLSFNPYSEFILATGSADK.[T]	1xDSSO Hydrolyzed [K6]; 1xPhospho [S22(98.8)]	0.000271722	0.000218718	1	1	2	4	Q16576	Q16576 [258-295]	Q16576 1xPhospho [S279(98.8)]	0	4307.91	High	High	3.582e-05	1.573e-07	4.12
	FALSE	High	[R].SNTTSKPSHLVDAHTAEVNCLSFNPYSEFILATGSADK.[T]	1xDSSO Tris [K6]	0.000518649	0.000218718	1	1	1	3	Q16576	Q16576 [258-295]		0	4331.01	High	High	3.582e-05	4.993e-07	4.44
	FALSE	High	[R].SNTTSKPSHLVDAHTAEVNCLSFNPYSEFILATGSADK.[T]	1xDeamidated [N]; 1xDSSO Tris [K6]	0.00196557	0.000218718	1	1	3	5	Q16576	Q16576 [258-295]		0	4332	High	High	3.582e-05	5.362e-06	4.34
	FALSE	High	[R].SNTTSKPSHLVDAHTAEVNCLSFNPYSEFILATGSADK.[T]	1xCarbamidomethyl [C20]; 1xDSSO Tris [K6]	0.000255862	0.000218718	1	1	1	1	Q16576	Q16576 [258-295]		0	4388.03	High	High	3.582e-05	1.413e-07	3.36
	FALSE	High	[R].SNTTSKPSHLVDAHTAEVNCLSFNPYSEFILATGSADKTVALWDLR.[N]	1xCarbamidomethyl [C20]	3.44346e-10	0.000218718	1	1	1	20	Q16576	Q16576 [258-303]		1	5063.48	High	High	3.582e-05	6.305e-16	11.34
	FALSE	High	[R].SNTTSKPSHLVDAHTAEVNCLSFNPYSEFILATGSADKTVALWDLR.[N]	1xCarbamidomethyl [C20]; 1xDeamidated [N]	1.24708e-11	0.000218718	1	1	3	20	Q16576	Q16576 [258-303]		1	5064.47	High	High	3.582e-05	6.305e-16	6.39
	FALSE	High	[R].SNTTSKPSHLVDAHTAEVNCLSFNPYSEFILATGSADKTVALWDLR.[N]	1xPhospho [S22(98.6)]	2.04602e-05	0.000218718	1	1	2	2	Q16576	Q16576 [258-303]	Q16576 1xPhospho [S279(98.6)]	1	5086.43	High	High	3.582e-05	1.553e-09	5.98
	FALSE	High	[R].SNTTSKPSHLVDAHTAEVNCLSFNPYSEFILATGSADKTVALWDLR.[N]	1xDeamidated [N24]; 1xPhospho [S22(98.2)]	3.07069e-05	0.000218718	1	1	2	3	Q16576	Q16576 [258-303]	Q16576 1xPhospho [S279(98.2)]	1	5087.41	High	High	3.582e-05	3.228e-09	5.57
	FALSE	High	[R].SNTTSKPSHLVDAHTAEVNCLSFNPYSEFILATGSADKTVALWDLR.[N]	1xCarbamidomethyl [C20]; 1xDSSO Hydrolyzed [K]	1.34293e-05	0.000218718	1	1	2	3	Q16576	Q16576 [258-303]		1	5239.5	High	High	3.582e-05	7.391e-10	7.89
	FALSE	High	[R].SNTTSKPSHLVDAHTAEVNCLSFNPYSEFILATGSADKTVALWDLRNLK.[L]	1xCarbamidomethyl [C20]	6.25673e-05	0.000218718	1	1	1	1	Q16576	Q16576 [258-306]		2	5418.71	High	High	3.582e-05	1.147e-08	4.52
	FALSE	High	[K].TPSSDVLVFDYTK.[H]	1xPhospho [T/S/Y]	0.259824	0.00704989	2	2	1	1	A0A7E5X604; Q16576	A0A7E5X604 [146-158]; Q16576 [143-155]		0	1551.7	High	High	0.001374	0.0445	2.16
	FALSE	High	[K].TPSSDVLVFDYTKHPAKPDPSGECNPDLR.[L]	1xCarbamidomethyl [C24]	9.52585e-10	0.000218718	1	1	1	47	Q16576	Q16576 [143-171]		1	3242.54	High	High	3.582e-05	6.305e-16	6.92
	FALSE	High	[K].TPSSDVLVFDYTKHPAKPDPSGECNPDLR.[L]	1xCarbamidomethyl [C24]; 1xDeamidated [N25]	2.6254e-07	0.000218718	1	1	1	27	Q16576	Q16576 [143-171]		1	3243.53	High	High	3.582e-05	6.566e-13	4.48
	FALSE	High	[K].TPSSDVLVFDYTKHPAKPDPSGECNPDLR.[L]	1xPhospho [S21(100)]	0.00127788	0.000218718	1	1	1	3	Q16576	Q16576 [143-171]	Q16576 1xPhospho [S163(100)]	1	3265.49	High	High	3.582e-05	2.495e-06	4.28
	FALSE	High	[K].TPSSDVLVFDYTKHPAKPDPSGECNPDLR.[L]	1xDeamidated [N25]; 1xPhospho [T12(96.3)]	0.00662103	0.000218718	1	1	2	2	Q16576	Q16576 [143-171]	Q16576 1xPhospho [T154(96.3)]	1	3266.47	High	High	3.582e-05	4.737e-05	4.27
	FALSE	High	[K].TPSSDVLVFDYTKHPAKPDPSGECNPDLR.[L]	1xCarbamidomethyl [C24]; 1xPhospho [Y/T/S]	0.00135025	0.000218718	1	1	1	2	Q16576	Q16576 [143-171]		1	3322.51	High	High	3.582e-05	2.751e-06	5.13
	FALSE	High	[K].TPSSDVLVFDYTKHPAKPDPSGECNPDLR.[L]	1xCarbamidomethyl [C24]; 1xDSSO Hydrolyzed [K]	4.26134e-06	0.000218718	1	1	2	52	Q16576	Q16576 [143-171]		1	3418.56	High	High	3.582e-05	9.459e-11	6.87
	FALSE	High	[K].TPSSDVLVFDYTKHPAKPDPSGECNPDLR.[L]	1xDSSO Hydrolyzed [K17]; 1xPhospho [S21(97.8)]	0.158201	0.00250322	1	1	1	3	Q16576	Q16576 [143-171]	Q16576 1xPhospho [S163(97.8)]	1	3441.5	High	High	0.0004557	0.01632	4.53
	FALSE	High	[K].TPSSDVLVFDYTKHPAKPDPSGECNPDLR.[L]	1xCarbamidomethyl [C24]; 1xDSSO Tris [K]	3.79021e-05	0.000218718	1	1	2	8	Q16576	Q16576 [143-171]		1	3521.62	High	High	3.582e-05	4.663e-09	5.27
	FALSE	High	[K].TPSSDVLVFDYTKHPAKPDPSGECNPDLR.[L]	2xDSSO Hydrolyzed [K13; K17]	0.178686	0.00371697	1	1	1	1	Q16576	Q16576 [143-171]		1	3537.55	High	High	0.0007102	0.0209	2.75
	FALSE	High	[K].TPSSDVLVFDYTKHPAKPDPSGECNPDLR.[L]	1xDSSO Tris [K13]; 1xPhospho [Y/T/S]	0.00105642	0.000218718	1	1	1	1	Q16576	Q16576 [143-171]		1	3544.56	High	High	3.582e-05	1.768e-06	4.98
	FALSE	High	[K].TPSSDVLVFDYTKHPAKPDPSGECNPDLRLR.[G]	1xCarbamidomethyl [C24]	0.0931297	0.00128429	1	1	1	1	Q16576	Q16576 [143-173]		2	3511.73	High	High	0.0002034	0.005882	3.46
	FALSE	High	[K].TPSSDVLVFDYTKHPAKPDPSGECNPDLRLR.[G]	1xCarbamidomethyl [C24]; 1xDeamidated [N25]	0.0252402	0.000218718	1	1	1	1	Q16576	Q16576 [143-173]		2	3512.71	High	High	3.582e-05	0.0005248	3.39
	FALSE	High	[K].TPSSDVLVFDYTKHPAKPDPSGECNPDLRLR.[G]	2xDSSO Hydrolyzed [K13; K17]	0.261909	0.00723986	1	1	1	1	Q16576	Q16576 [143-173]		2	3806.73	High	High	0.001403	0.04543	2.81
	FALSE	High	[R].VHIPNDDAQFDASHCDSDK.[G]	1xCarbamidomethyl [C15]	3.35823e-10	0.000218718	1	1	1	229	Q16576	Q16576 [83-101]		0	2170.91	High	High	3.582e-05	6.305e-16	5.2
	FALSE	High	[R].VHIPNDDAQFDASHCDSDK.[G]	1xCarbamidomethyl [C15]; 1xDeamidated [Q/N]	3.52429e-09	0.000218718	1	1	2	76	Q16576	Q16576 [83-101]		0	2171.89	High	High	3.582e-05	6.305e-16	4.69
	FALSE	High	[R].VHIPNDDAQFDASHCDSDK.[G]	1xCarbamidomethyl [C15]; 1xPhospho [S13(100)]	0.0553936	0.000658304	1	1	1	4	Q16576	Q16576 [83-101]	Q16576 1xPhospho [S95(100)]	0	2250.88	High	High	0.0001047	0.002224	3.17
	FALSE	High	[R].VHIPNDDAQFDASHCDSDK.[G]	1xCarbamidomethyl [C15]; 1xDSSO Hydrolyzed [K19]	0.00193627	0.000218718	1	1	1	16	Q16576	Q16576 [83-101]		0	2346.92	High	High	3.582e-05	5.242e-06	4.77
	FALSE	High	[R].VHIPNDDAQFDASHCDSDKGEFGGFGSVTGK.[I]	1xCarbamidomethyl [C15]	9.89716e-09	0.000218718	1	1	1	217	Q16576	Q16576 [83-113]		1	3294.44	High	High	3.582e-05	2.219e-15	7.13
	FALSE	High	[R].VHIPNDDAQFDASHCDSDKGEFGGFGSVTGK.[I]	1xCarbamidomethyl [C15]; 1xDeamidated [Q/N]	9.44302e-08	0.000218718	1	1	2	143	Q16576	Q16576 [83-113]		1	3295.42	High	High	3.582e-05	1.062e-13	8.58
	FALSE	High	[R].VHIPNDDAQFDASHCDSDKGEFGGFGSVTGK.[I]	1xPhospho [S/T]	0.000192282	0.000218718	1	1	3	9	Q16576	Q16576 [83-113]		1	3317.38	High	High	3.582e-05	8.48e-08	4.78
	FALSE	High	[R].VHIPNDDAQFDASHCDSDKGEFGGFGSVTGK.[I]	1xDeamidated [Q/N]; 1xPhospho [S/T]	0.000646576	0.000218718	1	1	4	10	Q16576	Q16576 [83-113]		1	3318.37	High	High	3.582e-05	7.403e-07	5.25
	FALSE	High	[R].VHIPNDDAQFDASHCDSDKGEFGGFGSVTGK.[I]	1xCarbamidomethyl [C15]; 1xPhospho [S17(99)]	6.17498e-06	0.000218718	1	1	3	10	Q16576	Q16576 [83-113]	Q16576 1xPhospho [S99(99)]	1	3374.41	High	High	3.582e-05	1.845e-10	6.34
	FALSE	High	[R].VHIPNDDAQFDASHCDSDKGEFGGFGSVTGK.[I]	1xDSSO Hydrolyzed [K19]	0.00132347	0.000218718	1	1	1	2	Q16576	Q16576 [83-113]		1	3413.43	High	High	3.582e-05	2.663e-06	4.68
	FALSE	High	[R].VHIPNDDAQFDASHCDSDKGEFGGFGSVTGK.[I]	1xCarbamidomethyl [C15]; 1xDSSO Hydrolyzed [K19]	1.05772e-06	0.000218718	1	1	1	127	Q16576	Q16576 [83-113]		1	3470.45	High	High	3.582e-05	7.876e-12	5.83
	FALSE	High	[R].VHIPNDDAQFDASHCDSDKGEFGGFGSVTGK.[I]	1xDSSO Hydrolyzed [K19]; 1xPhospho [S/T]	4.25335e-05	0.000218718	1	1	2	9	Q16576	Q16576 [83-113]		1	3493.4	High	High	3.582e-05	5.737e-09	4.65
	FALSE	High	[R].VHIPNDDAQFDASHCDSDKGEFGGFGSVTGK.[I]	1xDeamidated [Q9]; 1xDSSO Tris [K19]	0.284562	0.00838872	1	1	1	1	Q16576	Q16576 [83-113]		1	3517.48	High	High	0.00158	0.05403	3.07
	FALSE	High	[R].VHIPNDDAQFDASHCDSDKGEFGGFGSVTGK.[I]	1xCarbamidomethyl [C15]; 1xDSSO Tris [K19]	0.000103801	0.000218718	1	1	1	32	Q16576	Q16576 [83-113]		1	3573.52	High	High	3.582e-05	2.816e-08	4.91
	FALSE	High	[R].VHIPNDDAQFDASHCDSDKGEFGGFGSVTGK.[I]	1xDSSO Tris [K19]; 1xPhospho [S/T]	0.0164376	0.000218718	1	1	1	1	Q16576	Q16576 [83-113]		1	3596.46	High	High	3.582e-05	0.0002417	3.16
	FALSE	High	[R].VHIPNDDAQFDASHCDSDKGEFGGFGSVTGKIECEIK.[I]	2xCarbamidomethyl [C15; C34]	2.27738e-06	0.000218718	1	1	1	1	Q16576	Q16576 [83-119]		2	4066.82	High	High	3.582e-05	3.107e-11	7.2
	FALSE	High	[R].VINEEYKIWK.[K]		0.00161696	0.000218718	2	2	1	4	A0A7E5X604; Q16576	A0A7E5X604 [18-27]; Q16576 [15-24]		1	1321.72	High	High	3.582e-05	3.787e-06	2.82
	FALSE	High	[R].VINEEYKIWKK.[N]		0.167449	0.00312456	2	2	1	1	A0A7E5X604; Q16576	A0A7E5X604 [18-28]; Q16576 [15-25]		2	1449.81	High	High	0.0006163	0.01837	1.97
	FALSE	High	[R].YMPQNPHIIATK.[T]		0.000457582	0.000218718	1	1	1	141	Q16576	Q16576 [131-142]		0	1412.74	High	High	3.582e-05	3.987e-07	3.2
	FALSE	High	[R].YMPQNPHIIATK.[T]	1xDeamidated [Q4]	0.00293309	0.000218718	1	1	1	3	Q16576	Q16576 [131-142]		0	1413.72	High	High	3.582e-05	1.1e-05	2.77
	FALSE	High	[R].YMPQNPHIIATKTPSSDVLVFDYTK.[H]	1xDeamidated [N5]	0.0798177	0.00108235	1	1	1	1	Q16576	Q16576 [131-155]		1	2866.43	High	High	0.0001709	0.00439	3.35
	FALSE	High	[R].YMPQNPHIIATKTPSSDVLVFDYTK.[H]	1xDSSO Hydrolyzed [K12]	0.000128767	0.000218718	1	1	1	2	Q16576	Q16576 [131-155]		1	3041.46	High	High	3.582e-05	4.139e-08	4.3
	FALSE	High	[R].YMPQNPHIIATKTPSSDVLVFDYTK.[H]	1xDeamidated [Q4]; 1xDSSO Hydrolyzed [K12]	0.00311451	0.000218718	1	1	1	2	Q16576	Q16576 [131-155]		1	3042.45	High	High	3.582e-05	1.226e-05	3.55
	FALSE	High	[R].YMPQNPHIIATKTPSSDVLVFDYTK.[H]	1xDSSO Hydrolyzed [K12]; 1xPhospho [T13(100)]	0.00080201	0.000218718	1	1	1	1	Q16576	Q16576 [131-155]	Q16576 1xPhospho [T143(100)]	1	3121.43	High	High	3.582e-05	1.088e-06	4.04
	FALSE	High	[R].YMPQNPHIIATKTPSSDVLVFDYTKHPAKPDPSGECNPDLR.[L]	1xCarbamidomethyl [C36]	0.00995968	0.000218718	1	1	1	1	Q16576	Q16576 [131-171]		2	4636.26	High	High	3.582e-05	9.854e-05	5.38
	FALSE	High	[R].YMPQNPHIIATKTPSSDVLVFDYTKHPAKPDPSGECNPDLR.[L]	1xCarbamidomethyl [C36]; 1xDeamidated [Q4]	0.0196374	0.000218718	1	1	1	3	Q16576	Q16576 [131-171]		2	4637.24	High	High	3.582e-05	0.0003332	4.71
FALSE	High	Master Protein	Q96QT6	PHD finger protein 12 OS=Homo sapiens OX=9606 GN=PHF12 PE=1 SV=2	0	1711.43	38	45	239	315	643	4070	45	1004	109.6	7.74	14564.5	45	High	1	Phospho [S17(99.5); S162(98.6); T166(97.2); T223(100); T257(100); Y291(100); S376(100); S385(98.7); S442(90.5); S458(98.7); T461(98.7); S475(100)]
	Checked	Confidence	Annotated Sequence	Modifications	Qvality PEP	Qvality q-value	# Protein Groups	# Proteins	# Isoforms	# PSMs	Master Protein Accessions	Positions in Master Proteins	Modifications in Master Proteins	# Missed Cleavages	Theo. MH+ [Da]	Found in Sample: [S1] F1: Sample	Confidence (by Search Engine): Sequest HT	Percolator q-Value (by Search Engine): Sequest HT	Percolator PEP (by Search Engine): Sequest HT	XCorr (by Search Engine): Sequest HT
	FALSE	High	[K].ADIKPVIVTDSSVTTSLQTADK.[T]		9.57371e-10	0.000218718	1	1	1	511	Q96QT6	Q96QT6 [464-485]		0	2289.22	High	High	3.582e-05	6.305e-16	6.45
	FALSE	High	[K].ADIKPVIVTDSSVTTSLQTADK.[T]	1xDeamidated [Q18]	1.00284e-07	0.000218718	1	1	1	140	Q96QT6	Q96QT6 [464-485]		0	2290.2	High	High	3.582e-05	1.179e-13	4.33
	FALSE	High	[K].ADIKPVIVTDSSVTTSLQTADK.[T]	1xPhospho [S12(100)]	3.01537e-06	0.000218718	1	1	2	3	Q96QT6	Q96QT6 [464-485]	Q96QT6 1xPhospho [S475(100)]	0	2369.18	High	High	3.582e-05	5.103e-11	6.43
	FALSE	High	[K].ADIKPVIVTDSSVTTSLQTADK.[T]	1xDeamidated [Q18]; 1xPhospho [T9(99.1)]	0.067983	0.000871757	1	1	1	1	Q96QT6	Q96QT6 [464-485]	Q96QT6 1xPhospho [T472(99.1)]	0	2370.17	High	High	0.0001378	0.003273	1.98
	FALSE	High	[K].ADIKPVIVTDSSVTTSLQTADK.[T]	1xDSSO Hydrolyzed [K]	4.64902e-07	0.000218718	1	1	2	55	Q96QT6	Q96QT6 [464-485]		0	2465.23	High	High	3.582e-05	1.821e-12	5.92
	FALSE	High	[K].ADIKPVIVTDSSVTTSLQTADK.[T]	1xDeamidated [Q18]; 1xDSSO Hydrolyzed [K]	0.000174816	0.000218718	1	1	2	18	Q96QT6	Q96QT6 [464-485]		0	2466.22	High	High	3.582e-05	7.152e-08	3.13
	FALSE	High	[K].ADIKPVIVTDSSVTTSLQTADK.[T]	1xDSSO Hydrolyzed [K4]; 1xPhospho [T/S]	0.168179	0.00332855	1	1	1	1	Q96QT6	Q96QT6 [464-485]		0	2545.2	High	High	0.0006163	0.01839	3.05
	FALSE	High	[K].ADIKPVIVTDSSVTTSLQTADK.[T]	1xDSSO Tris [K4]	3.88145e-07	0.000218718	1	1	1	18	Q96QT6	Q96QT6 [464-485]		0	2568.3	High	High	3.582e-05	1.321e-12	5.04
	FALSE	High	[K].ADIKPVIVTDSSVTTSLQTADK.[T]	1xDeamidated [Q18]; 1xDSSO Tris [K4]	5.77455e-05	0.000218718	1	1	1	3	Q96QT6	Q96QT6 [464-485]		0	2569.28	High	High	3.582e-05	9.962e-09	3.36
	FALSE	High	[R].ASRPGTPTSSASTETPTSEQNDVDEDIIDVDEEPVAAEPDYVQPQLR.[R]		7.63061e-12	0.000218718	1	1	1	45	Q96QT6	Q96QT6 [161-207]		0	5056.33	High	High	3.582e-05	6.305e-16	7.6
	FALSE	High	[R].ASRPGTPTSSASTETPTSEQNDVDEDIIDVDEEPVAAEPDYVQPQLR.[R]	1xDeamidated [Q/N]	1.32439e-11	0.000218718	1	1	2	71	Q96QT6	Q96QT6 [161-207]		0	5057.31	High	High	3.582e-05	6.305e-16	6.75
	FALSE	High	[R].ASRPGTPTSSASTETPTSEQNDVDEDIIDVDEEPVAAEPDYVQPQLR.[R]	2xDeamidated [Q20; N21]	4.73705e-09	0.000218718	1	1	1	52	Q96QT6	Q96QT6 [161-207]		0	5058.3	High	High	3.582e-05	8.063e-16	6.27
	FALSE	High	[R].ASRPGTPTSSASTETPTSEQNDVDEDIIDVDEEPVAAEPDYVQPQLR.[R]	1xPhospho [T6(97.2)]	6.54089e-10	0.000218718	1	1	3	7	Q96QT6	Q96QT6 [161-207]	Q96QT6 1xPhospho [T166(97.2)]	0	5136.3	High	High	3.582e-05	6.305e-16	9.06
	FALSE	High	[R].ASRPGTPTSSASTETPTSEQNDVDEDIIDVDEEPVAAEPDYVQPQLR.[R]	1xDeamidated [Q/N]; 1xPhospho [T6(99.9)]	1.3437e-08	0.000218718	1	1	6	16	Q96QT6	Q96QT6 [161-207]	Q96QT6 1xPhospho [T166(99.9)]	0	5137.28	High	High	3.582e-05	3.37e-15	7.32
	FALSE	High	[R].ASRPGTPTSSASTETPTSEQNDVDEDIIDVDEEPVAAEPDYVQPQLR.[R]	2xPhospho [T6(100); T/S/Y]	5.83619e-08	0.000218718	1	1	2	5	Q96QT6	Q96QT6 [161-207]	Q96QT6 2xPhospho [T166(100); T/S/Y]	0	5216.26	High	High	3.582e-05	4.505e-14	7.57
	FALSE	High	[R].CQVFDRFQDTVSQHVVK.[V]	1xCarbamidomethyl [C1]	3.22852e-05	0.000218718	1	1	1	5	Q96QT6	Q96QT6 [335-351]		1	2093.02	High	High	3.582e-05	3.53e-09	4.74
	FALSE	High	[R].DGELICNGIPEESQMHLLNSEHLATQAEQQEWLCSVVALQCSILK.[H]	1xCarbamidomethyl [C]	7.27196e-05	0.000218718	1	1	2	8	Q96QT6	Q96QT6 [401-445]		0	5064.42	High	High	3.582e-05	1.502e-08	4.65
	FALSE	High	[R].DGELICNGIPEESQMHLLNSEHLATQAEQQEWLCSVVALQCSILK.[H]	1xCarbamidomethyl [C]; 1xDeamidated [N/Q]	0.000160538	0.000218718	1	1	7	10	Q96QT6	Q96QT6 [401-445]		0	5065.4	High	High	3.582e-05	6.175e-08	5.03
	FALSE	High	[R].DGELICNGIPEESQMHLLNSEHLATQAEQQEWLCSVVALQCSILK.[H]	1xDeamidated [Q40]; 1xPhospho [S42(90.5)]	0.224441	0.00528725	1	1	1	1	Q96QT6	Q96QT6 [401-445]	Q96QT6 1xPhospho [S442(90.5)]	0	5088.35	High	High	0.001043	0.03292	1.69
	FALSE	High	[R].DGELICNGIPEESQMHLLNSEHLATQAEQQEWLCSVVALQCSILK.[H]	2xCarbamidomethyl [C34; C]	0.0277045	0.000218718	1	1	2	6	Q96QT6	Q96QT6 [401-445]		0	5121.44	High	High	3.582e-05	0.0006238	2.79
	FALSE	High	[R].DGELICNGIPEESQMHLLNSEHLATQAEQQEWLCSVVALQCSILK.[H]	1xDeamidated [Q40]; 1xDSSO Tris [K45]	0.256721	0.00685653	1	1	1	1	Q96QT6	Q96QT6 [401-445]		0	5287.46	High	High	0.001345	0.04355	1.21
	FALSE	High	[K].ELGHVNGLVDK.[S]		0.00508253	0.000218718	1	1	1	36	Q96QT6	Q96QT6 [114-124]		0	1180.63	High	High	3.582e-05	2.941e-05	2.82
	FALSE	High	[K].ELGHVNGLVDK.[S]	1xDeamidated [N6]	0.00297744	0.000218718	1	1	1	89	Q96QT6	Q96QT6 [114-124]		0	1181.62	High	High	3.582e-05	1.127e-05	1.93
	FALSE	High	[K].ELGHVNGLVDKSGK.[R]	1xDSSO Hydrolyzed [K11]	0.0203272	0.000218718	1	1	1	7	Q96QT6	Q96QT6 [114-127]		1	1628.79	High	High	3.582e-05	0.0003567	2.71
	FALSE	High	[K].ELGHVNGLVDKSGK.[R]	1xDeamidated [N6]; 1xDSSO Hydrolyzed [K11]	0.0553936	0.000658304	1	1	1	17	Q96QT6	Q96QT6 [114-127]		1	1629.78	High	High	0.0001047	0.002227	2.45
	FALSE	High	[K].ELGHVNGLVDKSGKR.[T]	2xDSSO Hydrolyzed [K11; K14]	0.102639	0.00148854	1	1	1	2	Q96QT6	Q96QT6 [114-128]		2	1960.91	High	High	0.0002674	0.007112	2.72
	FALSE	High	[R].EQKKELGHVNGLVDK.[S]	2xDSSO Hydrolyzed [K3; K4]	0.0325528	0.000218718	1	1	1	4	Q96QT6	Q96QT6 [110-124]		2	2045.95	High	High	3.582e-05	0.0008368	3.25
	FALSE	High	[R].FQDTVSQHVVK.[V]		2.87698e-05	0.000218718	1	1	1	207	Q96QT6	Q96QT6 [341-351]		0	1287.67	High	High	3.582e-05	2.863e-09	3.63
	FALSE	High	[R].FQDTVSQHVVK.[V]	1xDeamidated [Q]	0.000584924	0.000218718	1	1	2	15	Q96QT6	Q96QT6 [341-351]		0	1288.65	High	High	3.582e-05	6.17e-07	3.04
	FALSE	High	[R].FQDTVSQHVVKVDFLNR.[I]		7.1054e-06	0.000218718	1	1	1	10	Q96QT6	Q96QT6 [341-357]		1	2032.06	High	High	3.582e-05	2.362e-10	4.61
	FALSE	High	[R].FQDTVSQHVVKVDFLNR.[I]	1xDSSO Hydrolyzed [K11]	0.0139592	0.000218718	1	1	1	41	Q96QT6	Q96QT6 [341-357]		1	2208.08	High	High	3.582e-05	0.0001797	3.52
	FALSE	High	[R].FQDTVSQHVVKVDFLNR.[I]	1xDeamidated [N/Q]; 1xDSSO Hydrolyzed [K11]	0.00399898	0.000218718	1	1	2	9	Q96QT6	Q96QT6 [341-357]		1	2209.06	High	High	3.582e-05	1.918e-05	4.02
	FALSE	High	[R].FQDTVSQHVVKVDFLNR.[I]	1xDSSO Tris [K11]	0.211756	0.00489587	1	1	1	3	Q96QT6	Q96QT6 [341-357]		1	2311.14	High	High	0.000953	0.02922	1.88
	FALSE	High	[K].HLSAKQMPSHWDSEQTEK.[A]	1xDSSO Hydrolyzed [K5]	5.98075e-05	0.000218718	1	1	1	37	Q96QT6	Q96QT6 [446-463]		1	2315.01	High	High	3.582e-05	1.059e-08	4.29
	FALSE	High	[K].HLSAKQMPSHWDSEQTEK.[A]	1xDeamidated [Q6]; 1xDSSO Hydrolyzed [K5]	2.85361e-06	0.000218718	1	1	1	16	Q96QT6	Q96QT6 [446-463]		1	2315.99	High	High	3.582e-05	4.652e-11	4.44
	FALSE	High	[K].HLSAKQMPSHWDSEQTEK.[A]	1xDSSO Tris [K5]	0.000347353	0.000218718	1	1	1	14	Q96QT6	Q96QT6 [446-463]		1	2418.07	High	High	3.582e-05	2.432e-07	2.86
	FALSE	High	[K].HLSAKQMPSHWDSEQTEK.[A]	1xDeamidated [Q6]; 1xDSSO Tris [K5]	0.00178725	0.000218718	1	1	1	8	Q96QT6	Q96QT6 [446-463]		1	2419.05	High	High	3.582e-05	4.555e-06	3.64
	FALSE	High	[K].HLSAKQMPSHWDSEQTEKADIKPVIVTDSSVTTSLQTADK.[T]	2xPhospho [S/T]	0.0905656	0.00128429	1	1	1	2	Q96QT6	Q96QT6 [446-485]		2	4569.13	High	High	0.0002034	0.005572	3.19
	FALSE	High	[K].HLSAKQMPSHWDSEQTEKADIKPVIVTDSSVTTSLQTADK.[T]	1xDSSO Hydrolyzed [K22]	0.000539862	0.000218718	1	1	1	1	Q96QT6	Q96QT6 [446-485]		2	4585.21	High	High	3.582e-05	5.335e-07	7.61
	FALSE	High	[K].HLSAKQMPSHWDSEQTEKADIKPVIVTDSSVTTSLQTADK.[T]	1xDeamidated [Q15]; 1xDSSO Hydrolyzed [K22]	1.17294e-05	0.000218718	1	1	1	3	Q96QT6	Q96QT6 [446-485]		2	4586.19	High	High	3.582e-05	5.783e-10	5.97
	FALSE	High	[K].HLSAKQMPSHWDSEQTEKADIKPVIVTDSSVTTSLQTADK.[T]	2xDSSO Hydrolyzed [K18; K]	0.00120335	0.000218718	1	1	2	3	Q96QT6	Q96QT6 [446-485]		2	4761.22	High	High	3.582e-05	2.248e-06	5.42
	FALSE	High	[K].HLSAKQMPSHWDSEQTEKADIKPVIVTDSSVTTSLQTADK.[T]	1xDSSO Tris [K]; 1xDSSO Hydrolyzed [K]	0.000669655	0.000218718	1	1	3	5	Q96QT6	Q96QT6 [446-485]		2	4864.28	High	High	3.582e-05	7.867e-07	4.87
	FALSE	High	[K].HLSAKQMPSHWDSEQTEKADIKPVIVTDSSVTTSLQTADK.[T]	2xDSSO Tris [K18; K22]	0.022103	0.000218718	1	1	1	1	Q96QT6	Q96QT6 [446-485]		2	4967.35	High	High	3.582e-05	0.0004137	3.39
	FALSE	High	[K].KELGHVNGLVDK.[S]		1.0348e-05	0.000218718	1	1	1	32	Q96QT6	Q96QT6 [113-124]		1	1308.73	High	High	3.582e-05	4.615e-10	6.39
	FALSE	High	[K].KELGHVNGLVDK.[S]	1xDeamidated [N7]	8.96466e-07	0.000218718	1	1	1	51	Q96QT6	Q96QT6 [113-124]		1	1309.71	High	High	3.582e-05	5.869e-12	5.94
	FALSE	High	[K].KELGHVNGLVDK.[S]	1xDSSO Hydrolyzed [K1]	0.0177031	0.000218718	1	1	1	7	Q96QT6	Q96QT6 [113-124]		1	1484.74	High	High	3.582e-05	0.0002773	3.03
	FALSE	High	[K].KELGHVNGLVDK.[S]	1xDeamidated [N7]; 1xDSSO Hydrolyzed [K1]	0.0262506	0.000218718	1	1	1	27	Q96QT6	Q96QT6 [113-124]		1	1485.73	High	High	3.582e-05	0.0005682	3.16
	FALSE	High	[K].KELGHVNGLVDK.[S]	1xDSSO Tris [K1]	0.00575801	0.000218718	1	1	1	2	Q96QT6	Q96QT6 [113-124]		1	1587.8	High	High	3.582e-05	3.681e-05	2.9
	FALSE	High	[K].KELGHVNGLVDK.[S]	1xDeamidated [N7]; 1xDSSO Tris [K1]	0.00316159	0.000218718	1	1	1	9	Q96QT6	Q96QT6 [113-124]		1	1588.79	High	High	3.582e-05	1.253e-05	2.44
	FALSE	High	[K].KELGHVNGLVDKSGK.[R]	1xDSSO Hydrolyzed [K12]	0.0108917	0.000218718	1	1	1	5	Q96QT6	Q96QT6 [113-127]		2	1756.89	High	High	3.582e-05	0.0001151	4.39
	FALSE	High	[K].KELGHVNGLVDKSGK.[R]	1xDeamidated [N7]; 1xDSSO Hydrolyzed [K12]	0.000382052	0.000218718	1	1	1	19	Q96QT6	Q96QT6 [113-127]		2	1757.87	High	High	3.582e-05	2.886e-07	4.28
	FALSE	High	[K].KELGHVNGLVDKSGK.[R]	1xDSSO Tris [K12]	0.0441931	0.000218718	1	1	1	1	Q96QT6	Q96QT6 [113-127]		2	1859.95	High	High	3.582e-05	0.001466	3.38
	FALSE	High	[K].KELGHVNGLVDKSGK.[R]	1xDeamidated [N7]; 1xDSSO Tris [K12]	0.0740246	0.000871757	1	1	1	4	Q96QT6	Q96QT6 [113-127]		2	1860.94	High	High	0.0001378	0.003825	3.23
	FALSE	High	[K].KTQHELDHNGLVPLPVK.[V]		8.86378e-09	0.000218718	1	1	1	40	Q96QT6	Q96QT6 [256-272]		1	1925.06	High	High	3.582e-05	1.902e-15	7.33
	FALSE	High	[K].KTQHELDHNGLVPLPVK.[V]	1xDeamidated [N/Q]	4.20795e-10	0.000218718	1	1	2	106	Q96QT6	Q96QT6 [256-272]		1	1926.04	High	High	3.582e-05	6.305e-16	7.11
	FALSE	High	[K].KTQHELDHNGLVPLPVK.[V]	2xDeamidated [Q3; N9]	4.13509e-06	0.000218718	1	1	1	10	Q96QT6	Q96QT6 [256-272]		1	1927.03	High	High	3.582e-05	8.99e-11	4.38
	FALSE	High	[K].KTQHELDHNGLVPLPVK.[V]	1xDSSO Hydrolyzed [K1]	0.00127788	0.000218718	1	1	1	20	Q96QT6	Q96QT6 [256-272]		1	2101.07	High	High	3.582e-05	2.492e-06	3.82
	FALSE	High	[K].KTQHELDHNGLVPLPVK.[V]	1xDeamidated [Q/N]; 1xDSSO Hydrolyzed [K1]	0.00228398	0.000218718	1	1	2	27	Q96QT6	Q96QT6 [256-272]		1	2102.06	High	High	3.582e-05	7.032e-06	3.33
	FALSE	High	[K].KTQHELDHNGLVPLPVK.[V]	1xDSSO Tris [K1]	0.0157996	0.000218718	1	1	1	3	Q96QT6	Q96QT6 [256-272]		1	2204.14	High	High	3.582e-05	0.0002266	2.87
	FALSE	High	[K].KTQHELDHNGLVPLPVK.[V]	1xDeamidated [N/Q]; 1xDSSO Tris [K1]	0.0117342	0.000218718	1	1	2	11	Q96QT6	Q96QT6 [256-272]		1	2205.12	High	High	3.582e-05	0.0001321	2.51
	FALSE	High	[K].METKTIVYDLDTSGGLMEQIQALLAPPK.[T]	1xDSSO Hydrolyzed [K4]	1.26925e-07	0.000218718	1	1	1	8	Q96QT6	Q96QT6 [5-32]		1	3238.59	High	High	3.582e-05	1.808e-13	5.1
	FALSE	High	[K].METKTIVYDLDTSGGLMEQIQALLAPPK.[T]	1xDeamidated [Q19]; 1xDSSO Hydrolyzed [K4]	7.67451e-07	0.000218718	1	1	1	5	Q96QT6	Q96QT6 [5-32]		1	3239.58	High	High	3.582e-05	4.474e-12	5.52
	FALSE	High	[K].METKTIVYDLDTSGGLMEQIQALLAPPK.[T]	1xDSSO Hydrolyzed [K4]; 1xPhospho [T/Y/S]	0.298138	0.00955767	1	1	1	1	Q96QT6	Q96QT6 [5-32]		1	3318.56	High	High	0.00179	0.05956	2.18
	FALSE	High	[K].METKTIVYDLDTSGGLMEQIQALLAPPK.[T]	1xDSSO Tris [K4]	0.15273	0.00229922	1	1	1	1	Q96QT6	Q96QT6 [5-32]		1	3341.66	High	High	0.0003919	0.01521	2.05
	FALSE	High	[K].METKTIVYDLDTSGGLMEQIQALLAPPK.[T]	1xDeamidated [Q19]; 1xDSSO Tris [K4]	0.00444138	0.000218718	1	1	1	1	Q96QT6	Q96QT6 [5-32]		1	3342.64	High	High	3.582e-05	2.299e-05	3.36
	FALSE	High	[K].METKTIVYDLDTSGGLMEQIQALLAPPK.[T]	1xDSSO Tris [K4]; 1xPhospho [T/Y/S]	0.301603	0.00955767	1	1	1	1	Q96QT6	Q96QT6 [5-32]		1	3421.62	High	High	0.001819	0.06115	1.38
	FALSE	High	[-].MWEKMETKTIVYDLDTSGGLMEQIQALLAPPK.[T]	1xDSSO Hydrolyzed [K4]	0.191361	0.00411894	1	1	1	1	Q96QT6	Q96QT6 [1-32]		2	3812.85	High	High	0.0008028	0.02391	1.55
	FALSE	High	[R].NPTQFQLPNELTCTTALPGSSK.[R]		0.0452723	0.000218718	1	1	1	2	Q96QT6	Q96QT6 [221-242]		0	2347.16	High	High	3.582e-05	0.001541	2.43
	FALSE	High	[R].NPTQFQLPNELTCTTALPGSSK.[R]	1xCarbamidomethyl [C13]	4.29317e-10	0.000218718	1	1	1	173	Q96QT6	Q96QT6 [221-242]		0	2404.18	High	High	3.582e-05	6.305e-16	6.41
	FALSE	High	[R].NPTQFQLPNELTCTTALPGSSK.[R]	1xCarbamidomethyl [C13]; 1xDeamidated [N/Q]	4.51385e-10	0.000218718	1	1	2	59	Q96QT6	Q96QT6 [221-242]		0	2405.17	High	High	3.582e-05	6.305e-16	7.56
	FALSE	High	[R].NPTQFQLPNELTCTTALPGSSK.[R]	1xPhospho [T12(99.4)]	1.61658e-05	0.000218718	1	1	3	27	Q96QT6	Q96QT6 [221-242]	Q96QT6 1xPhospho [T232(99.4)]	0	2427.13	High	High	3.582e-05	1.021e-09	3.59
	FALSE	High	[R].NPTQFQLPNELTCTTALPGSSK.[R]	1xDeamidated [N/Q]; 1xPhospho [T12(100)]	0.000220145	0.000218718	1	1	4	6	Q96QT6	Q96QT6 [221-242]	Q96QT6 1xPhospho [T232(100)]	0	2428.11	High	High	3.582e-05	1.079e-07	3.14
	FALSE	High	[R].NPTQFQLPNELTCTTALPGSSK.[R]	1xCarbamidomethyl [C13]; 1xPhospho [S/T]	6.03337e-07	0.000218718	1	1	2	7	Q96QT6	Q96QT6 [221-242]		0	2484.15	High	High	3.582e-05	2.899e-12	5.81
	FALSE	High	[R].NPTQFQLPNELTCTTALPGSSK.[R]	1xDSSO Hydrolyzed [K22]	0.00104589	0.000218718	1	1	1	2	Q96QT6	Q96QT6 [221-242]		0	2523.17	High	High	3.582e-05	1.736e-06	4.08
	FALSE	High	[R].NPTQFQLPNELTCTTALPGSSK.[R]	1xDeamidated [N9]; 1xDSSO Hydrolyzed [K22]	0.197973	0.00450839	1	1	1	2	Q96QT6	Q96QT6 [221-242]		0	2524.16	High	High	0.0008953	0.02567	2.62
	FALSE	High	[R].NPTQFQLPNELTCTTALPGSSK.[R]	1xCarbamidomethyl [C13]; 1xDSSO Hydrolyzed [K22]	0.000989816	0.000218718	1	1	1	12	Q96QT6	Q96QT6 [221-242]		0	2580.2	High	High	3.582e-05	1.575e-06	4.74
	FALSE	High	[R].NPTQFQLPNELTCTTALPGSSK.[R]	1xDSSO Hydrolyzed [K22]; 1xPhospho [T/S]	0.0520491	0.000443929	1	1	1	1	Q96QT6	Q96QT6 [221-242]		0	2603.14	High	High	7.128e-05	0.001986	1.6
	FALSE	High	[R].NPTQFQLPNELTCTTALPGSSK.[R]	1xCarbamidomethyl [C13]; 1xDSSO Tris [K22]	0.036057	0.000218718	1	1	1	3	Q96QT6	Q96QT6 [221-242]		0	2683.26	High	High	3.582e-05	0.001012	3.99
	FALSE	High	[R].NPTQFQLPNELTCTTALPGSSKR.[R]	1xCarbamidomethyl [C13]	0.00220536	0.000218718	1	1	1	1	Q96QT6	Q96QT6 [221-243]		1	2560.28	High	High	3.582e-05	6.595e-06	2.86
	FALSE	High	[R].NPTQFQLPNELTCTTALPGSSKR.[R]	1xCarbamidomethyl [C13]; 1xDSSO Hydrolyzed [K22]	1.64932e-05	0.000218718	1	1	1	19	Q96QT6	Q96QT6 [221-243]		1	2736.3	High	High	3.582e-05	1.064e-09	5.83
	FALSE	High	[R].NPTQFQLPNELTCTTALPGSSKR.[R]	1xCarbamidomethyl [C13]; 1xDSSO Tris [K22]	0.0103124	0.000218718	1	1	1	6	Q96QT6	Q96QT6 [221-243]		1	2839.36	High	High	3.582e-05	0.0001049	3.74
	FALSE	High	[R].NPTQFQLPNELTCTTALPGSSKRR.[R]	1xDSSO Hydrolyzed [K22]	0.00142671	0.000218718	1	1	1	4	Q96QT6	Q96QT6 [221-244]		2	2835.38	High	High	3.582e-05	3.026e-06	4.41
	FALSE	High	[R].NPTQFQLPNELTCTTALPGSSKRR.[R]	1xDeamidated [N9]; 1xDSSO Hydrolyzed [K22]	0.235789	0.00546864	1	1	1	2	Q96QT6	Q96QT6 [221-244]		2	2836.36	High	High	0.001102	0.03644	2.37
	FALSE	High	[K].NVKKTQHELDHNGLVPLPVK.[V]	2xDSSO Hydrolyzed [K3; K4]	0.0479667	0.000218718	1	1	1	4	Q96QT6	Q96QT6 [253-272]		2	2618.3	High	High	3.582e-05	0.001701	3.46
	FALSE	High	[K].QMPSHWDSEQTEK.[A]		0.000679796	0.000218718	1	1	1	42	Q96QT6	Q96QT6 [451-463]		0	1602.69	High	High	3.582e-05	8.093e-07	3.4
	FALSE	High	[K].QMPSHWDSEQTEK.[A]	1xDeamidated [Q1]	0.00265386	0.000218718	1	1	1	2	Q96QT6	Q96QT6 [451-463]		0	1603.67	High	High	3.582e-05	9.17e-06	3.05
	FALSE	High	[K].QMPSHWDSEQTEK.[A]	1xPhospho [S4(100)]	0.0208345	0.000218718	1	1	2	2	Q96QT6	Q96QT6 [451-463]	Q96QT6 1xPhospho [S454(100)]	0	1682.65	High	High	3.582e-05	0.0003734	1.73
	FALSE	High	[K].QMPSHWDSEQTEKADIKPVIVTDSSVTTSLQTADK.[T]		0.00137069	0.000218718	1	1	1	1	Q96QT6	Q96QT6 [451-485]		1	3872.89	High	High	3.582e-05	2.824e-06	4.89
	FALSE	High	[K].QMPSHWDSEQTEKADIKPVIVTDSSVTTSLQTADK.[T]	2xPhospho [S/T]	0.00016879	0.000218718	1	1	3	24	Q96QT6	Q96QT6 [451-485]		1	4032.82	High	High	3.582e-05	6.753e-08	3.7
	FALSE	High	[K].QMPSHWDSEQTEKADIKPVIVTDSSVTTSLQTADK.[T]	1xDSSO Hydrolyzed [K]	1.12684e-05	0.000218718	1	1	2	31	Q96QT6	Q96QT6 [451-485]		1	4048.9	High	High	3.582e-05	5.395e-10	6.5
	FALSE	High	[K].QMPSHWDSEQTEKADIKPVIVTDSSVTTSLQTADK.[T]	1xDeamidated [Q]; 1xDSSO Hydrolyzed [K]	5.78543e-06	0.000218718	1	1	4	35	Q96QT6	Q96QT6 [451-485]		1	4049.88	High	High	3.582e-05	1.636e-10	5.87
	FALSE	High	[K].QMPSHWDSEQTEKADIKPVIVTDSSVTTSLQTADK.[T]	1xDSSO Tris [K]	8.97588e-05	0.000218718	1	1	2	10	Q96QT6	Q96QT6 [451-485]		1	4151.96	High	High	3.582e-05	2.187e-08	4.91
	FALSE	High	[K].QMPSHWDSEQTEKADIKPVIVTDSSVTTSLQTADK.[T]	1xDeamidated [Q]; 1xDSSO Tris [K]	3.31046e-05	0.000218718	1	1	3	14	Q96QT6	Q96QT6 [451-485]		1	4152.95	High	High	3.582e-05	3.678e-09	4.37
	FALSE	High	[K].QMPSHWDSEQTEKADIKPVIVTDSSVTTSLQTADK.[T]	2xDSSO Hydrolyzed [K13; K17]	5.2863e-06	0.000218718	1	1	1	4	Q96QT6	Q96QT6 [451-485]		1	4224.91	High	High	3.582e-05	1.4e-10	6.04
	FALSE	High	[K].QMPSHWDSEQTEKADIKPVIVTDSSVTTSLQTADK.[T]	1xDSSO Tris [K13]; 1xDSSO Hydrolyzed [K17]	0.000294407	0.000218718	1	1	1	2	Q96QT6	Q96QT6 [451-485]		1	4327.98	High	High	3.582e-05	1.812e-07	4.28
	FALSE	High	[R].RASRPGTPTSSASTETPTSEQNDVDEDIIDVDEEPVAAEPDYVQPQLR.[R]		3.91549e-09	0.000218718	1	1	1	3	Q96QT6	Q96QT6 [160-207]		1	5212.43	High	High	3.582e-05	6.305e-16	8.65
	FALSE	High	[R].RASRPGTPTSSASTETPTSEQNDVDEDIIDVDEEPVAAEPDYVQPQLR.[R]	1xDeamidated [N/Q]	2.17659e-14	0.000218718	1	1	2	5	Q96QT6	Q96QT6 [160-207]		1	5213.42	High	High	3.582e-05	6.305e-16	8.81
	FALSE	High	[R].RASRPGTPTSSASTETPTSEQNDVDEDIIDVDEEPVAAEPDYVQPQLR.[R]	2xDeamidated [Q21; N22]	6.1055e-08	0.000218718	1	1	1	3	Q96QT6	Q96QT6 [160-207]		1	5214.4	High	High	3.582e-05	4.888e-14	7.27
	FALSE	High	[R].RASRPGTPTSSASTETPTSEQNDVDEDIIDVDEEPVAAEPDYVQPQLR.[R]	1xPhospho [S3(99.9)]	6.43129e-09	0.000218718	1	1	2	24	Q96QT6	Q96QT6 [160-207]	Q96QT6 1xPhospho [S162(99.9)]	1	5292.4	High	High	3.582e-05	1.225e-15	9.89
	FALSE	High	[R].RASRPGTPTSSASTETPTSEQNDVDEDIIDVDEEPVAAEPDYVQPQLR.[R]	1xDeamidated [N/Q]; 1xPhospho [S3(98.6)]	1.07636e-10	0.000218718	1	1	6	44	Q96QT6	Q96QT6 [160-207]	Q96QT6 1xPhospho [S162(98.6)]	1	5293.38	High	High	3.582e-05	6.305e-16	8.65
	FALSE	High	[R].RASRPGTPTSSASTETPTSEQNDVDEDIIDVDEEPVAAEPDYVQPQLR.[R]	2xPhospho [S3(100); T7(100)]	3.65014e-09	0.000218718	1	1	2	13	Q96QT6	Q96QT6 [160-207]	Q96QT6 2xPhospho [S162(100); T166(100)]	1	5372.36	High	High	3.582e-05	6.305e-16	10.43
	FALSE	High	[R].RPFELLIAAAMER.[N]		8.08402e-08	0.000218718	1	1	1	173	Q96QT6	Q96QT6 [208-220]		0	1516.83	High	High	3.582e-05	8.038e-14	5.29
	FALSE	High	[R].RPFELLIAAAMERNPTQFQLPNELTCTTALPGSSK.[R]	1xCarbamidomethyl [C26]	1.4057e-08	0.000218718	1	1	1	1	Q96QT6	Q96QT6 [208-242]		1	3901.99	High	High	3.582e-05	3.581e-15	7.51
	FALSE	High	[R].RPFELLIAAAMERNPTQFQLPNELTCTTALPGSSK.[R]	1xCarbamidomethyl [C26]; 1xDeamidated [Q19]	1.23943e-05	0.000218718	1	1	1	3	Q96QT6	Q96QT6 [208-242]		1	3902.98	High	High	3.582e-05	6.351e-10	4.76
	FALSE	High	[R].RSLKVPDAIK.[S]		0.00407972	0.000218718	1	1	1	1	Q96QT6	Q96QT6 [375-384]		2	1126.69	High	High	3.582e-05	1.991e-05	2.54
	FALSE	High	[K].RTTSPSSDTDLLDR.[S]		4.60851e-05	0.000218718	1	1	1	5	Q96QT6	Q96QT6 [128-141]		1	1563.76	High	High	3.582e-05	6.611e-09	5.55
	FALSE	High	[K].RTTSPSSDTDLLDR.[S]	1xPhospho [S4(99.2)]	0.00453102	0.000218718	1	1	3	3	Q96QT6	Q96QT6 [128-141]	Q96QT6 1xPhospho [S131(99.2)]	1	1643.73	High	High	3.582e-05	2.404e-05	5.62
	FALSE	High	[R].SASKTELKAIAHAR.[I]	1xDSSO Hydrolyzed [K8]; 1xPhospho [S/T]	0.0743748	0.000871757	1	1	2	2	Q96QT6	Q96QT6 [142-155]		2	1738.82	High	High	0.0001378	0.003866	3.5
	FALSE	High	[R].SASKTELKAIAHAR.[I]	2xDSSO Hydrolyzed [K4; K8]	0.131858	0.00167905	1	1	1	7	Q96QT6	Q96QT6 [142-155]		2	1834.87	High	High	0.0002957	0.01144	2.07
	FALSE	High	[R].SCRVAPLIQCDYCPLLFHMDCLEPPLTAMPLGR.[W]		0.0201278	0.000218718	1	1	1	12	Q96QT6	Q96QT6 [280-312]		1	3702.78	High	High	3.582e-05	0.0003488	3.22
	FALSE	High	[R].SCRVAPLIQCDYCPLLFHMDCLEPPLTAMPLGR.[W]	1xDeamidated [Q9]	0.00776573	0.000218718	1	1	1	10	Q96QT6	Q96QT6 [280-312]		1	3703.76	High	High	3.582e-05	6.28e-05	3.82
	FALSE	High	[R].SCRVAPLIQCDYCPLLFHMDCLEPPLTAMPLGR.[W]	1xCarbamidomethyl [C]	0.168179	0.00332855	1	1	2	7	Q96QT6	Q96QT6 [280-312]		1	3759.8	High	High	0.0006163	0.01846	3.29
	FALSE	High	[R].SCRVAPLIQCDYCPLLFHMDCLEPPLTAMPLGR.[W]	1xCarbamidomethyl [C]; 1xDeamidated [Q9]	0.0583835	0.000658304	1	1	3	4	Q96QT6	Q96QT6 [280-312]		1	3760.79	High	High	0.0001047	0.002458	2.92
	FALSE	High	[K].SGKRTTSPSSDTDLLDR.[S]	2xPhospho [T5(99.2); T/S]	0.0382207	0.000218718	1	1	1	1	Q96QT6	Q96QT6 [125-141]	Q96QT6 2xPhospho [T129(99.2); T/S]	2	1995.84	High	High	3.582e-05	0.001124	3.45
	FALSE	High	[K].SGKRTTSPSSDTDLLDR.[S]	1xDSSO Hydrolyzed [K3]	0.000301878	0.000218718	1	1	1	11	Q96QT6	Q96QT6 [125-141]		2	2011.92	High	High	3.582e-05	1.905e-07	3.72
	FALSE	High	[K].SGKRTTSPSSDTDLLDR.[S]	1xDSSO Hydrolyzed [K3]; 1xPhospho [S7(99.5)]	0.0227654	0.000218718	1	1	1	2	Q96QT6	Q96QT6 [125-141]	Q96QT6 1xPhospho [S131(99.5)]	2	2091.89	High	High	3.582e-05	0.0004358	3.55
	FALSE	High	[R].SLKVPDAIKSQYQFPPPLIAPAAIR.[D]	1xDSSO Hydrolyzed [K]	0.017271	0.000218718	1	1	2	24	Q96QT6	Q96QT6 [376-400]		2	2896.56	High	High	3.582e-05	0.0002641	3.54
	FALSE	High	[R].SLKVPDAIKSQYQFPPPLIAPAAIR.[D]	1xDeamidated [Q]; 1xDSSO Hydrolyzed [K]	0.00179621	0.000218718	1	1	3	30	Q96QT6	Q96QT6 [376-400]		2	2897.55	High	High	3.582e-05	4.563e-06	3.57
	FALSE	High	[R].SLKVPDAIKSQYQFPPPLIAPAAIR.[D]	1xDSSO Hydrolyzed [K]; 1xPhospho [S1(100)]	0.0102103	0.000218718	1	1	2	7	Q96QT6	Q96QT6 [376-400]	Q96QT6 1xPhospho [S376(100)]	2	2976.53	High	High	3.582e-05	0.0001025	3.61
	FALSE	High	[R].SLKVPDAIKSQYQFPPPLIAPAAIR.[D]	2xDSSO Hydrolyzed [K3; K9]	2.48775e-05	0.000218718	1	1	1	33	Q96QT6	Q96QT6 [376-400]		2	3072.58	High	High	3.582e-05	2.218e-09	5.26
	FALSE	High	[R].SLKVPDAIKSQYQFPPPLIAPAAIR.[D]	1xDSSO Tris [K]; 1xDSSO Hydrolyzed [K]	0.000385901	0.000218718	1	1	2	25	Q96QT6	Q96QT6 [376-400]		2	3175.64	High	High	3.582e-05	2.948e-07	3.66
	FALSE	High	[R].SLKVPDAIKSQYQFPPPLIAPAAIR.[D]	2xDSSO Tris [K3; K9]	0.0304027	0.000218718	1	1	1	4	Q96QT6	Q96QT6 [376-400]		2	3278.71	High	High	3.582e-05	0.0007414	2.36
	FALSE	High	[K].SQYQFPPPLIAPAAIR.[D]		1.89294e-09	0.000218718	1	1	1	174	Q96QT6	Q96QT6 [385-400]		0	1768.97	High	High	3.582e-05	6.305e-16	6.82
	FALSE	High	[K].SQYQFPPPLIAPAAIR.[D]	1xDeamidated [Q4]	2.69203e-07	0.000218718	1	1	1	31	Q96QT6	Q96QT6 [385-400]		0	1769.96	High	High	3.582e-05	6.917e-13	5.14
	FALSE	High	[K].SQYQFPPPLIAPAAIR.[D]	1xPhospho [S/Y]	0.0231038	0.000218718	1	1	2	8	Q96QT6	Q96QT6 [385-400]		0	1848.94	High	High	3.582e-05	0.0004474	2.11
	FALSE	High	[K].TELKAIAHAR.[I]	1xDSSO Hydrolyzed [K4]	0.0134164	0.000218718	1	1	1	32	Q96QT6	Q96QT6 [146-155]		1	1285.66	High	High	3.582e-05	0.0001682	2.15
	FALSE	High	[K].TELKAIAHAR.[I]	1xDSSO Tris [K4]	0.2736	0.00819864	1	1	1	12	Q96QT6	Q96QT6 [146-155]		1	1388.72	High	High	0.001524	0.04974	1.71
	FALSE	High	[K].TIVYDLDTSGGLMEQIQALLAPPK.[T]		1.0858e-12	0.000218718	1	1	1	102	Q96QT6	Q96QT6 [9-32]		0	2573.35	High	High	3.582e-05	6.305e-16	8.4
	FALSE	High	[K].TIVYDLDTSGGLMEQIQALLAPPK.[T]	1xDeamidated [Q15]	1.07636e-10	0.000218718	1	1	1	33	Q96QT6	Q96QT6 [9-32]		0	2574.34	High	High	3.582e-05	6.305e-16	5.57
	FALSE	High	[K].TIVYDLDTSGGLMEQIQALLAPPK.[T]	2xDeamidated [Q15; Q17]	1.47247e-06	0.000218718	1	1	1	9	Q96QT6	Q96QT6 [9-32]		0	2575.32	High	High	3.582e-05	1.431e-11	4.83
	FALSE	High	[K].TIVYDLDTSGGLMEQIQALLAPPK.[T]	1xPhospho [S9(99.5)]	1.09205e-07	0.000218718	1	1	2	14	Q96QT6	Q96QT6 [9-32]	Q96QT6 1xPhospho [S17(99.5)]	0	2653.32	High	High	3.582e-05	1.383e-13	8.4
	FALSE	High	[K].TIVYDLDTSGGLMEQIQALLAPPK.[T]	1xDeamidated [Q15]; 1xPhospho [S9(99.3)]	1.31213e-06	0.000218718	1	1	2	9	Q96QT6	Q96QT6 [9-32]	Q96QT6 1xPhospho [S17(99.3)]	0	2654.3	High	High	3.582e-05	1.157e-11	4.55
	FALSE	High	[K].TIVYDLDTSGGLMEQIQALLAPPKTDEAEK.[R]	1xDSSO Hydrolyzed [K24]	2.73282e-07	0.000218718	1	1	1	5	Q96QT6	Q96QT6 [9-38]		1	3422.66	High	High	3.582e-05	7.098e-13	7.13
	FALSE	High	[K].TIVYDLDTSGGLMEQIQALLAPPKTDEAEK.[R]	1xDeamidated [Q17]; 1xDSSO Hydrolyzed [K24]	8.68288e-06	0.000218718	1	1	1	1	Q96QT6	Q96QT6 [9-38]		1	3423.64	High	High	3.582e-05	3.384e-10	5.64
	FALSE	High	[K].TIVYDLDTSGGLMEQIQALLAPPKTDEAEKR.[S]		1.02315e-07	0.000218718	1	1	1	3	Q96QT6	Q96QT6 [9-39]		2	3402.75	High	High	3.582e-05	1.231e-13	6.45
	FALSE	High	[K].TIVYDLDTSGGLMEQIQALLAPPKTDEAEKR.[S]	1xDeamidated [Q15]	1.64107e-05	0.000218718	1	1	1	3	Q96QT6	Q96QT6 [9-39]		2	3403.73	High	High	3.582e-05	1.053e-09	4.29
	FALSE	High	[K].TQHELDHNGLVPLPVK.[V]		2.74301e-09	0.000218718	1	1	1	221	Q96QT6	Q96QT6 [257-272]		0	1796.97	High	High	3.582e-05	6.305e-16	5.89
	FALSE	High	[K].TQHELDHNGLVPLPVK.[V]	1xDeamidated [N/Q]	1.89294e-09	0.000218718	1	1	2	170	Q96QT6	Q96QT6 [257-272]		0	1797.95	High	High	3.582e-05	6.305e-16	5.54
	FALSE	High	[K].TQHELDHNGLVPLPVK.[V]	2xDeamidated [Q2; N8]	8.77036e-06	0.000218718	1	1	1	15	Q96QT6	Q96QT6 [257-272]		0	1798.93	High	High	3.582e-05	3.434e-10	3.65
	FALSE	High	[K].TQHELDHNGLVPLPVK.[V]	1xPhospho [T1(100)]	0.20477	0.00470596	1	1	1	1	Q96QT6	Q96QT6 [257-272]	Q96QT6 1xPhospho [T257(100)]	0	1876.93	High	High	0.0009247	0.02738	2.35
	FALSE	High	[K].TQHELDHNGLVPLPVK.[V]	1xDSSO Hydrolyzed [K16]	0.0794435	0.00108235	1	1	1	1	Q96QT6	Q96QT6 [257-272]		0	1972.98	High	High	0.0001378	0.00436	2.84
	FALSE	High	[K].TQHELDHNGLVPLPVKVCFTCNR.[S]	2xDeamidated [N8; N22]	0.0270341	0.000218718	1	1	1	2	Q96QT6	Q96QT6 [257-279]		1	2622.28	High	High	3.582e-05	0.000599	3.15
	FALSE	High	[K].TQHELDHNGLVPLPVKVCFTCNR.[S]	1xDSSO Hydrolyzed [K16]	0.0864369	0.00108235	1	1	1	1	Q96QT6	Q96QT6 [257-279]		1	2796.33	High	High	0.0001709	0.005106	2.62
	FALSE	High	[K].TQHELDHNGLVPLPVKVCFTCNR.[S]	1xDeamidated [N8]; 1xDSSO Hydrolyzed [K16]	0.0219945	0.000218718	1	1	1	1	Q96QT6	Q96QT6 [257-279]		1	2797.31	High	High	3.582e-05	0.000412	3.24
	FALSE	High	[K].TQHELDHNGLVPLPVKVCFTCNR.[S]	1xDSSO Tris [K16]	0.000725545	0.000218718	1	1	1	1	Q96QT6	Q96QT6 [257-279]		1	2899.39	High	High	3.582e-05	9.075e-07	4.34
	FALSE	High	[R].TTSPSSDTDLLDRSASK.[T]	1xPhospho [S/T]	0.00132347	0.000218718	1	1	1	2	Q96QT6	Q96QT6 [129-145]		1	1860.82	High	High	3.582e-05	2.648e-06	6.26
	FALSE	High	[R].TTSPSSDTDLLDRSASKTELK.[A]	2xPhospho [S/T]	0.197136	0.00450839	1	1	1	1	Q96QT6	Q96QT6 [129-149]		2	2412.06	High	High	0.0008953	0.02541	4.33
	FALSE	High	[R].VAPLIQCDYCPLLFHMDCLEPPLTAMPLGR.[W]	1xCarbamidomethyl [C]	3.31667e-06	0.000218718	1	1	3	31	Q96QT6	Q96QT6 [283-312]		0	3413.66	High	High	3.582e-05	6.079e-11	5.45
	FALSE	High	[R].VAPLIQCDYCPLLFHMDCLEPPLTAMPLGR.[W]	1xCarbamidomethyl [C]; 1xDeamidated [Q6]	9.34311e-05	0.000218718	1	1	3	24	Q96QT6	Q96QT6 [283-312]		0	3414.64	High	High	3.582e-05	2.336e-08	4.99
	FALSE	High	[R].VAPLIQCDYCPLLFHMDCLEPPLTAMPLGR.[W]	2xCarbamidomethyl [C10; C]	2.50025e-05	0.000218718	1	1	2	20	Q96QT6	Q96QT6 [283-312]		0	3470.68	High	High	3.582e-05	2.236e-09	4.02
	FALSE	High	[R].VAPLIQCDYCPLLFHMDCLEPPLTAMPLGR.[W]	1xCarbamidomethyl [C18]; 1xPhospho [Y9(100)]	0.00299236	0.000218718	1	1	1	1	Q96QT6	Q96QT6 [283-312]	Q96QT6 1xPhospho [Y291(100)]	0	3493.63	High	High	3.582e-05	1.139e-05	3.82
	FALSE	High	[K].VPDAIKSQYQFPPPLIAPAAIR.[D]	1xDSSO Hydrolyzed [K6]	4.39144e-06	0.000218718	1	1	1	113	Q96QT6	Q96QT6 [379-400]		1	2568.35	High	High	3.582e-05	1.006e-10	5.9
	FALSE	High	[K].VPDAIKSQYQFPPPLIAPAAIR.[D]	1xDeamidated [Q]; 1xDSSO Hydrolyzed [K6]	1.5146e-05	0.000218718	1	1	2	49	Q96QT6	Q96QT6 [379-400]		1	2569.34	High	High	3.582e-05	9.156e-10	4.34
	FALSE	High	[K].VPDAIKSQYQFPPPLIAPAAIR.[D]	1xDSSO Hydrolyzed [K6]; 1xPhospho [S/Y]	0.0419055	0.000218718	1	1	2	7	Q96QT6	Q96QT6 [379-400]		1	2648.32	High	High	3.582e-05	0.001336	2.41
	FALSE	High	[K].VPDAIKSQYQFPPPLIAPAAIR.[D]	1xDSSO Tris [K6]	1.8175e-06	0.000218718	1	1	1	32	Q96QT6	Q96QT6 [379-400]		1	2671.42	High	High	3.582e-05	2.068e-11	5.58
	FALSE	High	[K].VPDAIKSQYQFPPPLIAPAAIR.[D]	1xDeamidated [Q8]; 1xDSSO Tris [K6]	4.04541e-05	0.000218718	1	1	1	11	Q96QT6	Q96QT6 [379-400]		1	2672.4	High	High	3.582e-05	5.266e-09	4.68
	FALSE	High	[K].VPDAIKSQYQFPPPLIAPAAIR.[D]	1xDSSO Tris [K6]; 1xPhospho [S7(98.7)]	0.260865	0.00723986	1	1	2	2	Q96QT6	Q96QT6 [379-400]	Q96QT6 1xPhospho [S385(98.7)]	1	2751.38	High	High	0.001403	0.04517	2.07
	FALSE	High	[R].WMCPNHIEHVVLNQK.[N]	1xCarbamidomethyl [C3]	3.6184e-07	0.000218718	1	1	1	39	Q96QT6	Q96QT6 [313-327]		0	1904.93	High	High	3.582e-05	1.164e-12	5.35
	FALSE	High	[R].WMCPNHIEHVVLNQK.[N]	1xCarbamidomethyl [C3]; 1xDeamidated [N/Q]	3.36692e-06	0.000218718	1	1	3	24	Q96QT6	Q96QT6 [313-327]		0	1905.91	High	High	3.582e-05	6.213e-11	5.51
	FALSE	High	[R].WMCPNHIEHVVLNQKNMTLSNR.[C]	1xCarbamidomethyl [C3]; 1xDSSO Hydrolyzed [K15]	0.000209383	0.000218718	1	1	1	11	Q96QT6	Q96QT6 [313-334]		1	2897.33	High	High	3.582e-05	9.853e-08	6.09
	FALSE	High	[R].WMCPNHIEHVVLNQKNMTLSNR.[C]	1xCarbamidomethyl [C3]; 1xDSSO Tris [K15]	0.00796155	0.000218718	1	1	1	1	Q96QT6	Q96QT6 [313-334]		1	3000.39	High	High	3.582e-05	6.583e-05	2.77
FALSE	High	Master Protein	A0A7E5X604	probable histone-binding protein Caf1 OS=Trichoplusia ni OX=7111 GN=LOC113509042 PE=4 SV=1	0	1564.4	94	31	139	23	45	1459	28	432	48.6	4.93	6965.93	31	High	1	Phospho [S85(99.9); S186(99.9); S314(99); T357(100)]
	Checked	Confidence	Annotated Sequence	Modifications	Qvality PEP	Qvality q-value	# Protein Groups	# Proteins	# Isoforms	# PSMs	Master Protein Accessions	Positions in Master Proteins	Modifications in Master Proteins	# Missed Cleavages	Theo. MH+ [Da]	Found in Sample: [S1] F1: Sample	Confidence (by Search Engine): Sequest HT	Percolator q-Value (by Search Engine): Sequest HT	Percolator PEP (by Search Engine): Sequest HT	XCorr (by Search Engine): Sequest HT
	FALSE	High	[R].CNNTSKPSHTVDAHTAEVNCLSFNPYSEFILATGSADK.[T]	1xCarbamidomethyl [C]	0.00724254	0.000218718	1	1	2	4	A0A7E5X604	A0A7E5X604 [261-298]		0	4125.89	High	High	3.582e-05	5.568e-05	3.58
	FALSE	High	[R].CNNTSKPSHTVDAHTAEVNCLSFNPYSEFILATGSADK.[T]	1xPhospho [T/S/Y]	6.39549e-06	0.000218718	1	1	2	4	A0A7E5X604	A0A7E5X604 [261-298]		0	4148.84	High	High	3.582e-05	1.968e-10	4.4
	FALSE	High	[R].CNNTSKPSHTVDAHTAEVNCLSFNPYSEFILATGSADK.[T]	2xCarbamidomethyl [C1; C20]	7.78515e-12	0.000218718	1	1	1	14	A0A7E5X604	A0A7E5X604 [261-298]		0	4182.91	High	High	3.582e-05	6.305e-16	7.19
	FALSE	High	[R].CNNTSKPSHTVDAHTAEVNCLSFNPYSEFILATGSADK.[T]	1xCarbamidomethyl [C1]; 1xPhospho [T/S/Y]	2.89143e-05	0.000218718	1	1	2	3	A0A7E5X604	A0A7E5X604 [261-298]		0	4205.86	High	High	3.582e-05	2.887e-09	4.49
	FALSE	High	[R].CNNTSKPSHTVDAHTAEVNCLSFNPYSEFILATGSADK.[T]	1xDSSO Hydrolyzed [K6]	0.000882099	0.000218718	1	1	1	2	A0A7E5X604	A0A7E5X604 [261-298]		0	4244.88	High	High	3.582e-05	1.283e-06	3.06
	FALSE	High	[R].CNNTSKPSHTVDAHTAEVNCLSFNPYSEFILATGSADK.[T]	1xDeamidated [N2]; 1xDSSO Hydrolyzed [K6]	0.098005	0.00128429	1	1	1	1	A0A7E5X604	A0A7E5X604 [261-298]		0	4245.87	High	High	0.0002363	0.006477	1.7
	FALSE	High	[R].CNNTSKPSHTVDAHTAEVNCLSFNPYSEFILATGSADK.[T]	1xCarbamidomethyl [C]; 1xDSSO Hydrolyzed [K6]	0.000751442	0.000218718	1	1	2	4	A0A7E5X604	A0A7E5X604 [261-298]		0	4301.91	High	High	3.582e-05	9.621e-07	3.57
	FALSE	High	[R].CNNTSKPSHTVDAHTAEVNCLSFNPYSEFILATGSADK.[T]	1xDSSO Hydrolyzed [K6]; 1xPhospho [S/T/Y]	0.014452	0.000218718	1	1	1	2	A0A7E5X604	A0A7E5X604 [261-298]		0	4324.85	High	High	3.582e-05	0.0001925	2.86
	FALSE	High	[R].CNNTSKPSHTVDAHTAEVNCLSFNPYSEFILATGSADK.[T]	1xDSSO Tris [K6]	0.0101093	0.000218718	1	1	1	1	A0A7E5X604	A0A7E5X604 [261-298]		0	4347.95	High	High	3.582e-05	0.0001014	3.57
	FALSE	High	[R].CNNTSKPSHTVDAHTAEVNCLSFNPYSEFILATGSADK.[T]	1xDeamidated [N19]; 1xDSSO Tris [K6]	0.000794015	0.000218718	1	1	1	1	A0A7E5X604	A0A7E5X604 [261-298]		0	4348.93	High	High	3.582e-05	1.067e-06	4.25
	FALSE	High	[R].CNNTSKPSHTVDAHTAEVNCLSFNPYSEFILATGSADKTVALWDLR.[N]	2xCarbamidomethyl [C1; C20]	1.09958e-08	0.000218718	1	1	1	6	A0A7E5X604	A0A7E5X604 [261-306]		1	5137.44	High	High	3.582e-05	2.564e-15	10.46
	FALSE	High	[K].DEIFQVQWSPHNETILASSGTDR.[R]		1.25031e-07	0.000218718	1	1	1	9	A0A7E5X604	A0A7E5X604 [320-342]		0	2630.25	High	High	3.582e-05	1.748e-13	6.25
	FALSE	High	[K].DEIFQVQWSPHNETILASSGTDR.[R]	1xDeamidated [N12]	2.38691e-07	0.000218718	1	1	1	2	A0A7E5X604	A0A7E5X604 [320-342]		0	2631.23	High	High	3.582e-05	5.571e-13	6.7
	FALSE	High	[K].EGYGLSWNPNLNGYLLSASDDHTICLWDINATPK.[E]	1xCarbamidomethyl [C25]	1.41803e-10	0.000218718	1	1	1	22	A0A7E5X604	A0A7E5X604 [181-214]		0	3834.81	High	High	3.582e-05	6.305e-16	10.56
	FALSE	High	[K].EGYGLSWNPNLNGYLLSASDDHTICLWDINATPK.[E]	1xCarbamidomethyl [C25]; 1xDeamidated [N]	3.34144e-10	0.000218718	1	1	4	43	A0A7E5X604	A0A7E5X604 [181-214]		0	3835.79	High	High	3.582e-05	6.305e-16	6.67
	FALSE	High	[K].EGYGLSWNPNLNGYLLSASDDHTICLWDINATPK.[E]	1xPhospho [Y/S/T]	0.000284258	0.000218718	1	1	2	10	A0A7E5X604	A0A7E5X604 [181-214]		0	3857.75	High	High	3.582e-05	1.698e-07	3.57
	FALSE	High	[K].EGYGLSWNPNLNGYLLSASDDHTICLWDINATPK.[E]	1xDeamidated [N]; 1xPhospho [S6(94.1)]	0.0003222	0.000218718	1	1	3	6	A0A7E5X604	A0A7E5X604 [181-214]	A0A7E5X604 1xPhospho [S186(94.1)]	0	3858.74	High	High	3.582e-05	2.134e-07	4.67
	FALSE	High	[K].EGYGLSWNPNLNGYLLSASDDHTICLWDINATPK.[E]	1xCarbamidomethyl [C25]; 1xPhospho [Y/S/T]	0.0712792	0.000871757	1	1	1	2	A0A7E5X604	A0A7E5X604 [181-214]		0	3914.77	High	High	0.0001378	0.003573	2.94
	FALSE	High	[K].EGYGLSWNPNLNGYLLSASDDHTICLWDINATPK.[E]	1xDSSO Tris [K34]	0.0975523	0.00128429	1	1	1	1	A0A7E5X604	A0A7E5X604 [181-214]		0	4056.86	High	High	0.0002363	0.00644	3.45
	FALSE	High	[K].EGYGLSWNPNLNGYLLSASDDHTICLWDINATPK.[E]	1xDeamidated [N12]; 1xDSSO Tris [K34]	0.0754346	0.000871757	1	1	1	1	A0A7E5X604	A0A7E5X604 [181-214]		0	4057.85	High	High	0.0001378	0.003969	2.65
	FALSE	High	[K].EGYGLSWNPNLNGYLLSASDDHTICLWDINATPKEGR.[V]	1xCarbamidomethyl [C25]; 1xDSSO Hydrolyzed [K34]	8.21709e-06	0.000218718	1	1	1	5	A0A7E5X604	A0A7E5X604 [181-217]		1	4352.99	High	High	3.582e-05	3.07e-10	6.66
	FALSE	High	[K].EGYGLSWNPNLNGYLLSASDDHTICLWDINATPKEGR.[V]	1xDSSO Hydrolyzed [K34]; 1xPhospho [S6(99.9)]	0.00145558	0.000218718	1	1	1	1	A0A7E5X604	A0A7E5X604 [181-217]	A0A7E5X604 1xPhospho [S186(99.9)]	1	4375.93	High	High	3.582e-05	3.152e-06	3.96
	FALSE	High	[K].EGYGLSWNPNLNGYLLSASDDHTICLWDINATPKEGR.[V]	1xCarbamidomethyl [C25]; 1xDSSO Tris [K34]	0.0364092	0.000218718	1	1	1	1	A0A7E5X604	A0A7E5X604 [181-217]		1	4456.05	High	High	3.582e-05	0.001026	3.37
	FALSE	High	[K].GEFGGFGSVSGKIDIEIKINHEGEVNR.[A]	1xDSSO Hydrolyzed [K12]; 1xPhospho [S]	0.00832645	0.000218718	1	1	1	1	A0A7E5X604	A0A7E5X604 [105-131]		2	3144.43	High	High	3.582e-05	7.142e-05	3.75
	FALSE	High	[R].GHQKEGYGLSWNPNLNGYLLSASDDHTICLWDINATPK.[E]	1xCarbamidomethyl [C29]; 1xDeamidated [N16]	0.00044403	0.000218718	1	1	1	2	A0A7E5X604	A0A7E5X604 [177-214]		1	4286.02	High	High	3.582e-05	3.764e-07	5.49
	FALSE	High	[R].GHQKEGYGLSWNPNLNGYLLSASDDHTICLWDINATPK.[E]	1xCarbamidomethyl [C29]; 1xDSSO Hydrolyzed [K4]	1.39088e-05	0.000218718	1	1	1	8	A0A7E5X604	A0A7E5X604 [177-214]		1	4461.06	High	High	3.582e-05	7.832e-10	7.19
	FALSE	High	[R].GHQKEGYGLSWNPNLNGYLLSASDDHTICLWDINATPK.[E]	1xCarbamidomethyl [C29]; 1xDSSO Tris [K4]	0.000984871	0.000218718	1	1	1	5	A0A7E5X604	A0A7E5X604 [177-214]		1	4564.12	High	High	3.582e-05	1.572e-06	4.41
	FALSE	High	[R].GHQKEGYGLSWNPNLNGYLLSASDDHTICLWDINATPK.[E]	1xDSSO Tris [K4]; 1xPhospho [Y/S/T]	0.255693	0.00666001	1	1	1	2	A0A7E5X604	A0A7E5X604 [177-214]		1	4587.06	High	High	0.001315	0.04312	2.91
	FALSE	High	[K].HPSKPEPSGECHPDLR.[L]	1xCarbamidomethyl [C11]	3.21425e-08	0.000218718	1	1	1	35	A0A7E5X604	A0A7E5X604 [159-174]		0	1842.86	High	High	3.582e-05	1.55e-14	5.69
	FALSE	High	[K].HPSKPEPSGECHPDLR.[L]	1xCarbamidomethyl [C11]; 1xDSSO Hydrolyzed [K4]	0.000523873	0.000218718	1	1	1	13	A0A7E5X604	A0A7E5X604 [159-174]		0	2018.87	High	High	3.582e-05	5.083e-07	4.04
	FALSE	High	[K].HPSKPEPSGECHPDLR.[L]	1xCarbamidomethyl [C11]; 1xDSSO Tris [K4]	0.00132347	0.000218718	1	1	1	6	A0A7E5X604	A0A7E5X604 [159-174]		0	2121.93	High	High	3.582e-05	2.642e-06	3.25
	FALSE	High	[K].KNTPFLYDLVMTHALEWPSLTAQWLPDVTRPEGK.[D]		2.72929e-09	0.000218718	1	1	1	3	A0A7E5X604	A0A7E5X604 [28-61]		1	3954.03	High	High	3.582e-05	6.305e-16	9.83
	FALSE	High	[K].KNTPFLYDLVMTHALEWPSLTAQWLPDVTRPEGK.[D]	2xDeamidated [N2; Q23]	0.11047	0.00148854	1	1	1	1	A0A7E5X604	A0A7E5X604 [28-61]		1	3955.99	High	High	0.0002674	0.008187	2.22
	FALSE	High	[K].KNTPFLYDLVMTHALEWPSLTAQWLPDVTRPEGK.[D]	1xDSSO Hydrolyzed [K1]	0.000909015	0.000218718	1	1	1	1	A0A7E5X604	A0A7E5X604 [28-61]		1	4130.04	High	High	3.582e-05	1.355e-06	4.76
	FALSE	High	[K].KNTPFLYDLVMTHALEWPSLTAQWLPDVTRPEGK.[D]	1xDeamidated [Q23]; 1xDSSO Hydrolyzed [K1]	0.000191321	0.000218718	1	1	1	1	A0A7E5X604	A0A7E5X604 [28-61]		1	4131.02	High	High	3.582e-05	8.385e-08	3.07
	FALSE	High	[K].KNTPFLYDLVMTHALEWPSLTAQWLPDVTRPEGK.[D]	1xDSSO Tris [K1]	0.051552	0.000443929	1	1	1	1	A0A7E5X604	A0A7E5X604 [28-61]		1	4233.1	High	High	7.128e-05	0.001947	2.69
	FALSE	High	[K].IDIEIKINHEGEVNR.[A]		0.000608847	0.000218718	1	1	1	1	A0A7E5X604	A0A7E5X604 [117-131]		1	1778.94	High	High	3.582e-05	6.648e-07	4.72
	FALSE	High	[K].IDIEIKINHEGEVNR.[A]	1xDSSO Hydrolyzed [K6]	0.00329063	0.000218718	1	1	1	5	A0A7E5X604	A0A7E5X604 [117-131]		1	1954.95	High	High	3.582e-05	1.353e-05	3.88
	FALSE	High	[K].IDIEIKINHEGEVNR.[A]	1xDSSO Tris [K6]	0.0136852	0.000218718	1	1	1	1	A0A7E5X604	A0A7E5X604 [117-131]		1	2058.02	High	High	3.582e-05	0.0001742	2.68
	FALSE	High	[K].IGEEQTAEDAEDGPPELLFIHGGHTAK.[I]		2.08715e-13	0.000218718	1	1	1	108	A0A7E5X604	A0A7E5X604 [352-378]		0	2861.36	High	High	3.582e-05	6.305e-16	9.66
	FALSE	High	[K].IGEEQTAEDAEDGPPELLFIHGGHTAK.[I]	1xDeamidated [Q5]	3.17808e-10	0.000218718	1	1	1	54	A0A7E5X604	A0A7E5X604 [352-378]		0	2862.34	High	High	3.582e-05	6.305e-16	6.8
	FALSE	High	[K].IGEEQTAEDAEDGPPELLFIHGGHTAK.[I]	1xPhospho [T6(100)]	1.63287e-05	0.000218718	1	1	1	2	A0A7E5X604	A0A7E5X604 [352-378]	A0A7E5X604 1xPhospho [T357(100)]	0	2941.33	High	High	3.582e-05	1.041e-09	4.79
	FALSE	High	[K].IGEEQTAEDAEDGPPELLFIHGGHTAK.[I]	1xDeamidated [Q5]; 1xPhospho [T6(100)]	0.000122472	0.000218718	1	1	1	8	A0A7E5X604	A0A7E5X604 [352-378]	A0A7E5X604 1xPhospho [T357(100)]	0	2942.31	High	High	3.582e-05	3.786e-08	3.76
	FALSE	High	[K].LHSFESHKDEIFQVQWSPHNETILASSGTDR.[R]		4.07801e-12	0.000218718	1	1	1	45	A0A7E5X604	A0A7E5X604 [312-342]		1	3595.72	High	High	3.582e-05	6.305e-16	9.36
	FALSE	High	[K].LHSFESHKDEIFQVQWSPHNETILASSGTDR.[R]	1xDeamidated [Q/N]	7.82427e-12	0.000218718	1	1	3	34	A0A7E5X604	A0A7E5X604 [312-342]		1	3596.7	High	High	3.582e-05	6.305e-16	8.96
	FALSE	High	[K].LHSFESHKDEIFQVQWSPHNETILASSGTDR.[R]	2xDeamidated [Q13; N/Q]	2.77065e-09	0.000218718	1	1	2	19	A0A7E5X604	A0A7E5X604 [312-342]		1	3597.69	High	High	3.582e-05	6.305e-16	7.79
	FALSE	High	[K].LHSFESHKDEIFQVQWSPHNETILASSGTDR.[R]	1xPhospho [S3(99)]	0.0112213	0.000218718	1	1	3	45	A0A7E5X604	A0A7E5X604 [312-342]	A0A7E5X604 1xPhospho [S314(99)]	1	3675.69	High	High	3.582e-05	0.0001221	4.8
	FALSE	High	[K].LHSFESHKDEIFQVQWSPHNETILASSGTDR.[R]	1xDeamidated [N20]; 1xPhospho [S3(99.1)]	0.0295242	0.000218718	1	1	2	4	A0A7E5X604	A0A7E5X604 [312-342]	A0A7E5X604 1xPhospho [S314(99.1)]	1	3676.67	High	High	3.582e-05	0.0007003	3.77
	FALSE	High	[K].LHSFESHKDEIFQVQWSPHNETILASSGTDR.[R]	1xDSSO Hydrolyzed [K8]	2.82515e-06	0.000218718	1	1	1	12	A0A7E5X604	A0A7E5X604 [312-342]		1	3771.73	High	High	3.582e-05	4.566e-11	6.84
	FALSE	High	[K].LHSFESHKDEIFQVQWSPHNETILASSGTDR.[R]	1xDeamidated [Q/N]; 1xDSSO Hydrolyzed [K8]	0.000128123	0.000218718	1	1	2	6	A0A7E5X604	A0A7E5X604 [312-342]		1	3772.72	High	High	3.582e-05	4.122e-08	5.3
	FALSE	High	[K].LHSFESHKDEIFQVQWSPHNETILASSGTDR.[R]	1xDSSO Hydrolyzed [K8]; 1xPhospho [S3(98.7)]	0.0401192	0.000218718	1	1	2	9	A0A7E5X604	A0A7E5X604 [312-342]	A0A7E5X604 1xPhospho [S314(98.7)]	1	3851.7	High	High	3.582e-05	0.001224	2.86
	FALSE	High	[K].LHSFESHKDEIFQVQWSPHNETILASSGTDR.[R]	1xDSSO Tris [K8]	8.45193e-05	0.000218718	1	1	1	3	A0A7E5X604	A0A7E5X604 [312-342]		1	3874.8	High	High	3.582e-05	1.962e-08	5.58
	FALSE	High	[K].LHSFESHKDEIFQVQWSPHNETILASSGTDR.[R]	1xDeamidated [Q]; 1xDSSO Tris [K8]	0.000567602	0.000218718	1	1	2	3	A0A7E5X604	A0A7E5X604 [312-342]		1	3875.78	High	High	3.582e-05	5.881e-07	5.03
	FALSE	High	[K].LHSFESHKDEIFQVQWSPHNETILASSGTDR.[R]	1xDSSO Tris [K8]; 1xPhospho [S/T]	0.145474	0.00229922	1	1	1	3	A0A7E5X604	A0A7E5X604 [312-342]		1	3954.76	High	High	0.0003919	0.01383	3.95
	FALSE	High	[K].LHSFESHKDEIFQVQWSPHNETILASSGTDRR.[L]		1.13461e-06	0.000218718	1	1	1	9	A0A7E5X604	A0A7E5X604 [312-343]		2	3751.82	High	High	3.582e-05	8.931e-12	6.86
	FALSE	High	[K].LHSFESHKDEIFQVQWSPHNETILASSGTDRR.[L]	1xDeamidated [Q13]	4.56254e-05	0.000218718	1	1	1	6	A0A7E5X604	A0A7E5X604 [312-343]		2	3752.81	High	High	3.582e-05	6.499e-09	6.66
	FALSE	High	[K].LHSFESHKDEIFQVQWSPHNETILASSGTDRR.[L]	2xDeamidated [Q13; Q15]	0.00365491	0.000218718	1	1	1	1	A0A7E5X604	A0A7E5X604 [312-343]		2	3753.79	High	High	3.582e-05	1.635e-05	4.17
	FALSE	High	[R].LHVWDLSKIGEEQTAEDAEDGPPELLFIHGGHTAK.[I]		0.000139518	0.000218718	1	1	1	1	A0A7E5X604	A0A7E5X604 [344-378]		1	3839.89	High	High	3.582e-05	4.786e-08	6.47
	FALSE	High	[R].LHVWDLSKIGEEQTAEDAEDGPPELLFIHGGHTAK.[I]	1xDeamidated [Q13]	0.000146689	0.000218718	1	1	1	2	A0A7E5X604	A0A7E5X604 [344-378]		1	3840.87	High	High	3.582e-05	5.247e-08	5.8
	FALSE	High	[R].LHVWDLSKIGEEQTAEDAEDGPPELLFIHGGHTAK.[I]	1xDSSO Hydrolyzed [K8]	2.81987e-05	0.000218718	1	1	1	1	A0A7E5X604	A0A7E5X604 [344-378]		1	4015.9	High	High	3.582e-05	2.759e-09	5.91
	FALSE	High	[R].LHVWDLSKIGEEQTAEDAEDGPPELLFIHGGHTAK.[I]	1xDeamidated [Q13]; 1xDSSO Hydrolyzed [K8]	3.22852e-05	0.000218718	1	1	1	2	A0A7E5X604	A0A7E5X604 [344-378]		1	4016.89	High	High	3.582e-05	3.516e-09	6.28
	FALSE	High	[R].LHVWDLSKIGEEQTAEDAEDGPPELLFIHGGHTAK.[I]	1xDSSO Tris [K8]	0.000476298	0.000218718	1	1	1	1	A0A7E5X604	A0A7E5X604 [344-378]		1	4118.97	High	High	3.582e-05	4.283e-07	4.92
	FALSE	High	[R].LHVWDLSKIGEEQTAEDAEDGPPELLFIHGGHTAK.[I]	1xDeamidated [Q13]; 1xDSSO Tris [K8]	0.00132347	0.000218718	1	1	1	2	A0A7E5X604	A0A7E5X604 [344-378]		1	4119.95	High	High	3.582e-05	2.658e-06	4.67
	FALSE	High	[K].LKLHSFESHKDEIFQVQWSPHNETILASSGTDR.[R]	1xDeamidated [Q/N]	0.00164967	0.000218718	1	1	2	2	A0A7E5X604	A0A7E5X604 [310-342]		2	3837.88	High	High	3.582e-05	3.918e-06	4.32
	FALSE	High	[K].LKLHSFESHKDEIFQVQWSPHNETILASSGTDR.[R]	2xDeamidated [Q15; N22]	0.000656368	0.000218718	1	1	1	1	A0A7E5X604	A0A7E5X604 [310-342]		2	3838.87	High	High	3.582e-05	7.606e-07	4.68
	FALSE	High	[K].LKLHSFESHKDEIFQVQWSPHNETILASSGTDR.[R]	1xDeamidated [Q15]; 1xDSSO Hydrolyzed [K2]	0.0247494	0.000218718	1	1	1	1	A0A7E5X604	A0A7E5X604 [310-342]		2	4013.9	High	High	3.582e-05	0.00051	4.28
	FALSE	High	[R].LILGTHTSDEQNHLLIASVQLPNEDAQFDASHYDNDK.[G]		9.54358e-11	0.000218718	1	1	1	86	A0A7E5X604	A0A7E5X604 [68-104]		0	4148.98	High	High	3.582e-05	6.305e-16	8.97
	FALSE	High	[R].LILGTHTSDEQNHLLIASVQLPNEDAQFDASHYDNDK.[G]	1xDeamidated [Q/N]	3.03225e-09	0.000218718	1	1	5	110	A0A7E5X604	A0A7E5X604 [68-104]		0	4149.96	High	High	3.582e-05	6.305e-16	7.6
	FALSE	High	[R].LILGTHTSDEQNHLLIASVQLPNEDAQFDASHYDNDK.[G]	2xDeamidated [Q/N]	1.52112e-10	0.000218718	1	1	3	56	A0A7E5X604	A0A7E5X604 [68-104]		0	4150.95	High	High	3.582e-05	6.305e-16	7.89
	FALSE	High	[R].LILGTHTSDEQNHLLIASVQLPNEDAQFDASHYDNDKGEFGGFGSVSGK.[I]		3.73582e-08	0.000218718	1	1	1	88	A0A7E5X604	A0A7E5X604 [68-116]		1	5258.49	High	High	3.582e-05	2.04e-14	7.97
	FALSE	High	[R].LILGTHTSDEQNHLLIASVQLPNEDAQFDASHYDNDKGEFGGFGSVSGK.[I]	1xDeamidated [N/Q]	4.57372e-09	0.000218718	1	1	4	116	A0A7E5X604	A0A7E5X604 [68-116]		1	5259.48	High	High	3.582e-05	7.67e-16	7.64
	FALSE	High	[R].LILGTHTSDEQNHLLIASVQLPNEDAQFDASHYDNDKGEFGGFGSVSGK.[I]	2xDeamidated [Q/N]	1.6338e-08	0.000218718	1	1	4	93	A0A7E5X604	A0A7E5X604 [68-116]		1	5260.46	High	High	3.582e-05	4.653e-15	7.32
	FALSE	High	[R].LILGTHTSDEQNHLLIASVQLPNEDAQFDASHYDNDKGEFGGFGSVSGK.[I]	1xPhospho [S18(99.9)]	0.0036005	0.000218718	1	1	1	1	A0A7E5X604	A0A7E5X604 [68-116]	A0A7E5X604 1xPhospho [S85(99.9)]	1	5338.46	High	High	3.582e-05	1.591e-05	4.19
	FALSE	High	[R].LILGTHTSDEQNHLLIASVQLPNEDAQFDASHYDNDKGEFGGFGSVSGK.[I]	1xDSSO Hydrolyzed [K37]	5.87309e-06	0.000218718	1	1	1	17	A0A7E5X604	A0A7E5X604 [68-116]		1	5434.51	High	High	3.582e-05	1.683e-10	6.58
	FALSE	High	[R].LILGTHTSDEQNHLLIASVQLPNEDAQFDASHYDNDKGEFGGFGSVSGK.[I]	1xDeamidated [Q/N]; 1xDSSO Hydrolyzed [K37]	1.6607e-06	0.000218718	1	1	4	63	A0A7E5X604	A0A7E5X604 [68-116]		1	5435.49	High	High	3.582e-05	1.766e-11	6.95
	FALSE	High	[R].LILGTHTSDEQNHLLIASVQLPNEDAQFDASHYDNDKGEFGGFGSVSGK.[I]	1xDSSO Tris [K37]	0.0454911	0.000218718	1	1	1	1	A0A7E5X604	A0A7E5X604 [68-116]		1	5537.57	High	High	3.582e-05	0.001552	2.78
	FALSE	High	[R].LILGTHTSDEQNHLLIASVQLPNEDAQFDASHYDNDKGEFGGFGSVSGK.[I]	1xDeamidated [N]; 1xDSSO Tris [K37]	0.00211881	0.000218718	1	1	2	4	A0A7E5X604	A0A7E5X604 [68-116]		1	5538.56	High	High	3.582e-05	6.128e-06	4.09
	FALSE	High	[K].LMIWDTRCNNTSKPSHTVDAHTAEVNCLSFNPYSEFILATGSADK.[T]	2xCarbamidomethyl [C8; C27]	0.0115607	0.000218718	1	1	1	1	A0A7E5X604	A0A7E5X604 [254-298]		1	5098.38	High	High	3.582e-05	0.0001281	5.02
	FALSE	High	[R].LRGHQKEGYGLSWNPNLNGYLLSASDDHTICLWDINATPK.[E]	1xCarbamidomethyl [C31]; 1xDSSO Tris [K6]	5.81451e-06	0.000218718	1	1	1	2	A0A7E5X604	A0A7E5X604 [175-214]		2	4833.3	High	High	3.582e-05	1.655e-10	8.54
	FALSE	High	[K].ISDFSWNPNEPWVICSVSEDNIMQVWQMAENIYNDEEPETPASELESGVNVNHG.[-]	1xCarbamidomethyl [C15]; 1xDeamidated [N21]	0.000173943	0.000218718	1	1	1	1	A0A7E5X604	A0A7E5X604 [379-432]		0	6207.71	High	High	3.582e-05	7.125e-08	5.23
	FALSE	High	[K].NTPFLYDLVMTHALEWPSLTAQWLPDVTRPEGK.[D]		1.21395e-10	0.000218718	1	1	1	5	A0A7E5X604	A0A7E5X604 [29-61]		0	3825.93	High	High	3.582e-05	6.305e-16	9.71
	FALSE	High	[K].NTPFLYDLVMTHALEWPSLTAQWLPDVTRPEGK.[D]	1xDeamidated [Q/N]	2.58769e-10	0.000218718	1	1	2	4	A0A7E5X604	A0A7E5X604 [29-61]		0	3826.91	High	High	3.582e-05	6.305e-16	6.42
	FALSE	High	[K].NTPFLYDLVMTHALEWPSLTAQWLPDVTRPEGK.[D]	2xDeamidated [N1; Q22]	1.41723e-07	0.000218718	1	1	1	3	A0A7E5X604	A0A7E5X604 [29-61]		0	3827.9	High	High	3.582e-05	2.188e-13	4.99
	FALSE	High	[R].RLHVWDLSK.[I]		0.000284258	0.000218718	1	1	1	13	A0A7E5X604	A0A7E5X604 [343-351]		1	1153.65	High	High	3.582e-05	1.708e-07	3.89
	FALSE	High	[K].SVFTGHTAVVEDVAWHLLHESLFGSVADDQK.[L]		5.70882e-15	0.000218718	1	1	1	84	A0A7E5X604	A0A7E5X604 [223-253]		0	3394.67	High	High	3.582e-05	6.305e-16	11.36
	FALSE	High	[K].SVFTGHTAVVEDVAWHLLHESLFGSVADDQK.[L]	1xDeamidated [Q30]	1.17951e-08	0.000218718	1	1	1	17	A0A7E5X604	A0A7E5X604 [223-253]		0	3395.65	High	High	3.582e-05	2.816e-15	7.79
	FALSE	High	[K].SVFTGHTAVVEDVAWHLLHESLFGSVADDQK.[L]	1xPhospho [S/T]	0.000630579	0.000218718	1	1	1	1	A0A7E5X604	A0A7E5X604 [223-253]		0	3474.64	High	High	3.582e-05	7.054e-07	5.42
	FALSE	High	[K].SVFTGHTAVVEDVAWHLLHESLFGSVADDQKLMIWDTR.[C]	1xDeamidated [Q30]	1.99653e-08	0.000218718	1	1	1	1	A0A7E5X604	A0A7E5X604 [223-260]		1	4311.12	High	High	3.582e-05	6.619e-15	10.15
	FALSE	High	[K].TPSSDVLVFDYTK.[H]	1xPhospho [T/S/Y]	0.259824	0.00704989	2	2	1	1	A0A7E5X604; Q16576	A0A7E5X604 [146-158]; Q16576 [143-155]		0	1551.7	High	High	0.001374	0.0445	2.16
	FALSE	High	[K].TPSSDVLVFDYTKHPSKPEPSGECHPDLR.[L]	1xCarbamidomethyl [C24]	4.80882e-09	0.000218718	1	1	1	25	A0A7E5X604	A0A7E5X604 [146-174]		1	3295.57	High	High	3.582e-05	8.19e-16	7.67
	FALSE	High	[K].TPSSDVLVFDYTKHPSKPEPSGECHPDLR.[L]	1xDSSO Hydrolyzed [K]	0.0419055	0.000218718	1	1	2	8	A0A7E5X604	A0A7E5X604 [146-174]		1	3414.56	High	High	3.582e-05	0.001327	2.67
	FALSE	High	[K].TPSSDVLVFDYTKHPSKPEPSGECHPDLR.[L]	1xCarbamidomethyl [C24]; 1xDSSO Hydrolyzed [K]	3.21238e-05	0.000218718	1	1	2	14	A0A7E5X604	A0A7E5X604 [146-174]		1	3471.58	High	High	3.582e-05	3.503e-09	4.88
	FALSE	High	[K].TPSSDVLVFDYTKHPSKPEPSGECHPDLR.[L]	1xCarbamidomethyl [C24]; 1xDSSO Tris [K13]	0.000179253	0.000218718	1	1	1	10	A0A7E5X604	A0A7E5X604 [146-174]		1	3574.65	High	High	3.582e-05	7.461e-08	5.28
	FALSE	High	[K].TPSSDVLVFDYTKHPSKPEPSGECHPDLR.[L]	1xDSSO Tris [K17]; 1xDSSO Hydrolyzed [K13]	0.0100592	0.000218718	1	1	1	1	A0A7E5X604	A0A7E5X604 [146-174]		1	3693.64	High	High	3.582e-05	0.0001003	2.66
	FALSE	High	[K].TPSSDVLVFDYTKHPSKPEPSGECHPDLRLR.[G]	2xPhospho [Y/T/S]	0.129506	0.00167905	1	1	1	2	A0A7E5X604	A0A7E5X604 [146-176]		2	3667.67	High	High	0.0002957	0.01107	2.75
	FALSE	High	[R].VIEAKSVFTGHTAVVEDVAWHLLHESLFGSVADDQK.[L]	1xDSSO Hydrolyzed [K5]	3.14459e-07	0.000218718	1	1	1	6	A0A7E5X604	A0A7E5X604 [218-253]		1	4111.01	High	High	3.582e-05	9.08e-13	10
	FALSE	High	[R].VIEAKSVFTGHTAVVEDVAWHLLHESLFGSVADDQK.[L]	1xDeamidated [Q35]; 1xDSSO Hydrolyzed [K5]	0.00160085	0.000218718	1	1	1	3	A0A7E5X604	A0A7E5X604 [218-253]		1	4112	High	High	3.582e-05	3.718e-06	3.78
	FALSE	High	[R].VINEEYKIWK.[K]		0.00161696	0.000218718	2	2	1	4	A0A7E5X604; Q16576	A0A7E5X604 [18-27]; Q16576 [15-24]		1	1321.72	High	High	3.582e-05	3.787e-06	2.82
	FALSE	High	[R].VINEEYKIWKK.[N]		0.167449	0.00312456	2	2	1	1	A0A7E5X604; Q16576	A0A7E5X604 [18-28]; Q16576 [15-25]		2	1449.81	High	High	0.0006163	0.01837	1.97
	FALSE	High	[R].YMPQNPCVIATK.[T]	1xCarbamidomethyl [C7]	0.00152267	0.000218718	1	1	1	2	A0A7E5X604	A0A7E5X604 [134-145]		0	1421.69	High	High	3.582e-05	3.409e-06	3.8
FALSE	High	Master Protein	Q9UBU8	Mortality factor 4-like protein 1 OS=Homo sapiens OX=9606 GN=MORF4L1 PE=1 SV=2	0	1400.47	94	54	196	507	879	2502	53	362	41.4	9.28	10297.3	54	High	1	Phospho [S60(97.1); S164(99.5); T182(100); S231(100); T270(99.3); S294(100); S346(95.9)]
	Checked	Confidence	Annotated Sequence	Modifications	Qvality PEP	Qvality q-value	# Protein Groups	# Proteins	# Isoforms	# PSMs	Master Protein Accessions	Positions in Master Proteins	Modifications in Master Proteins	# Missed Cleavages	Theo. MH+ [Da]	Found in Sample: [S1] F1: Sample	Confidence (by Search Engine): Sequest HT	Percolator q-Value (by Search Engine): Sequest HT	Percolator PEP (by Search Engine): Sequest HT	XCorr (by Search Engine): Sequest HT
	FALSE	High	[K].ANQEQYAEGKMR.[G]	1xDSSO Hydrolyzed [K10]	0.0192536	0.000218718	1	1	1	7	Q9UBU8	Q9UBU8 [118-129]		1	1600.67	High	High	3.582e-05	0.0003213	2.91
	FALSE	High	[K].ANQEQYAEGKMR.[G]	1xDeamidated [N2]; 1xDSSO Hydrolyzed [K10]	0.208239	0.00489587	1	1	1	1	Q9UBU8	Q9UBU8 [118-129]		1	1601.66	High	High	0.000953	0.02834	2.28
	FALSE	High	[R].ARVDPTVENEETFMNR.[V]		3.48062e-05	0.000218718	1	1	1	1	Q9UBU8	Q9UBU8 [177-192]		1	1907.89	High	High	3.582e-05	4.006e-09	5.51
	FALSE	High	[R].ARVDPTVENEETFMNRVEVK.[V]		0.000137436	0.000218718	1	1	1	2	Q9UBU8	Q9UBU8 [177-196]		2	2363.17	High	High	3.582e-05	4.658e-08	4.3
	FALSE	High	[K].DKQVKYFIHYSGWNK.[K]	1xDSSO Hydrolyzed [K5]	0.0461538	0.000218718	1	1	1	1	Q9UBU8	Q9UBU8 [37-51]		2	2088.98	High	High	3.582e-05	0.001594	3.35
	FALSE	High	[K].DKQVKYFIHYSGWNK.[K]	2xDSSO Hydrolyzed [K2; K5]	0.00692486	0.000218718	1	1	1	2	Q9UBU8	Q9UBU8 [37-51]		2	2265	High	High	3.582e-05	5.127e-05	2.69
	FALSE	High	[K].DKQVKYFIHYSGWNK.[K]	1xDSSO Tris [K5]; 1xDSSO Hydrolyzed [K2]	0.0864369	0.00108235	1	1	1	1	Q9UBU8	Q9UBU8 [37-51]		2	2368.06	High	High	0.0001709	0.005117	2.53
	FALSE	High	[R].ELQKANQEQYAEGK.[M]		0.107967	0.00148854	1	1	1	1	Q9UBU8	Q9UBU8 [114-127]		1	1635.8	High	High	0.0002674	0.007805	1.93
	FALSE	High	[R].ELQKANQEQYAEGK.[M]	1xDSSO Hydrolyzed [K4]	0.00248676	0.000218718	1	1	1	5	Q9UBU8	Q9UBU8 [114-127]		1	1811.81	High	High	3.582e-05	8.201e-06	4.34
	FALSE	High	[R].ELQKANQEQYAEGK.[M]	1xDeamidated [N6]; 1xDSSO Hydrolyzed [K4]	0.234827	0.00546864	1	1	1	1	Q9UBU8	Q9UBU8 [114-127]		1	1812.8	High	High	0.001102	0.03626	2.09
	FALSE	High	[R].ELQKANQEQYAEGK.[M]	1xDSSO Tris [K4]	0.00800129	0.000218718	1	1	1	3	Q9UBU8	Q9UBU8 [114-127]		1	1914.87	High	High	3.582e-05	6.617e-05	2.33
	FALSE	High	[R].ELQKANQEQYAEGK.[M]	1xDeamidated [Q3]; 1xDSSO Tris [K4]	0.0148881	0.000218718	1	1	1	1	Q9UBU8	Q9UBU8 [114-127]		1	1915.86	High	High	3.582e-05	0.0002029	2.32
	FALSE	High	[R].ELQKANQEQYAEGKMR.[G]	2xDSSO Hydrolyzed [K4; K14]	0.034681	0.000218718	1	1	1	2	Q9UBU8	Q9UBU8 [114-129]		2	2274.97	High	High	3.582e-05	0.0009432	3.21
	FALSE	High	[K].EYAVNEVVAGIK.[E]		0.000158143	0.000218718	1	1	1	4	Q9UBU8	Q9UBU8 [250-261]		0	1291.69	High	High	3.582e-05	6.012e-08	3.68
	FALSE	High	[K].EYAVNEVVAGIK.[E]	1xDeamidated [N5]	0.00476308	0.000218718	1	1	1	1	Q9UBU8	Q9UBU8 [250-261]		0	1292.67	High	High	3.582e-05	2.608e-05	2.55
	FALSE	High	[K].EYAVNEVVAGIKEYFNVMLGTQLLYK.[F]		4.70461e-08	0.000218718	1	1	1	1	Q9UBU8	Q9UBU8 [250-275]		1	2991.55	High	High	3.582e-05	3.076e-14	7.34
	FALSE	High	[K].EYAVNEVVAGIKEYFNVMLGTQLLYK.[F]	1xDeamidated [N16]	2.52545e-05	0.000218718	1	1	1	2	Q9UBU8	Q9UBU8 [250-275]		1	2992.54	High	High	3.582e-05	2.267e-09	4.61
	FALSE	High	[K].EYAVNEVVAGIKEYFNVMLGTQLLYK.[F]	1xDeamidated [N16]; 1xDSSO Hydrolyzed [K12]	2.55566e-06	0.000218718	1	1	1	1	Q9UBU8	Q9UBU8 [250-275]		1	3168.55	High	High	3.582e-05	3.799e-11	4.62
	FALSE	High	[K].EYFNVMLGTQLLYK.[F]		4.40523e-05	0.000218718	1	1	1	67	Q9UBU8	Q9UBU8 [262-275]		0	1718.88	High	High	3.582e-05	6.133e-09	4.66
	FALSE	High	[K].EYFNVMLGTQLLYK.[F]	1xDeamidated [N4]	0.000455295	0.000218718	1	1	1	14	Q9UBU8	Q9UBU8 [262-275]		0	1719.87	High	High	3.582e-05	3.955e-07	3.77
	FALSE	High	[K].EYFNVMLGTQLLYK.[F]	2xDeamidated [N4; Q10]	0.0719563	0.000871757	1	1	1	1	Q9UBU8	Q9UBU8 [262-275]		0	1720.85	High	High	0.0001378	0.003639	1.36
	FALSE	High	[K].EYFNVMLGTQLLYK.[F]	1xDeamidated [Q10]; 1xPhospho [T9(99.3)]	0.0897255	0.00128429	1	1	1	1	Q9UBU8	Q9UBU8 [262-275]	Q9UBU8 1xPhospho [T270(99.3)]	0	1799.83	High	High	0.0002034	0.005488	2.26
	FALSE	High	[K].FERPQYAEILADHPDAPMSQVYGAPHLLR.[L]		4.56782e-11	0.000218718	1	1	1	189	Q9UBU8	Q9UBU8 [276-304]		0	3321.65	High	High	3.582e-05	6.305e-16	10.35
	FALSE	High	[K].FERPQYAEILADHPDAPMSQVYGAPHLLR.[L]	1xDeamidated [Q]	9.62182e-10	0.000218718	1	1	2	121	Q9UBU8	Q9UBU8 [276-304]		0	3322.63	High	High	3.582e-05	6.305e-16	6.39
	FALSE	High	[K].FERPQYAEILADHPDAPMSQVYGAPHLLR.[L]	2xDeamidated [Q5; Q20]	1.01804e-07	0.000218718	1	1	1	32	Q9UBU8	Q9UBU8 [276-304]		0	3323.62	High	High	3.582e-05	1.219e-13	5.35
	FALSE	High	[K].FERPQYAEILADHPDAPMSQVYGAPHLLR.[L]	1xPhospho [S19(100)]	4.19774e-06	0.000218718	1	1	1	7	Q9UBU8	Q9UBU8 [276-304]	Q9UBU8 1xPhospho [S294(100)]	0	3401.61	High	High	3.582e-05	9.252e-11	5.63
	FALSE	High	[K].FERPQYAEILADHPDAPMSQVYGAPHLLR.[L]	1xDeamidated [Q]; 1xPhospho [S19(100)]	9.26751e-06	0.000218718	1	1	2	4	Q9UBU8	Q9UBU8 [276-304]	Q9UBU8 1xPhospho [S294(100)]	0	3402.6	High	High	3.582e-05	3.803e-10	6.84
	FALSE	High	[K].FERPQYAEILADHPDAPMSQVYGAPHLLRLFVR.[I]		0.000693557	0.000218718	1	1	1	1	Q9UBU8	Q9UBU8 [276-308]		1	3836.97	High	High	3.582e-05	8.348e-07	3.91
	FALSE	High	[K].FERPQYAEILADHPDAPMSQVYGAPHLLRLFVRIGAMLAYTPLDEK.[S]	2xPhospho [Y/T/S]	0.00765055	0.000218718	1	1	1	1	Q9UBU8	Q9UBU8 [276-321]		2	5399.62	High	High	3.582e-05	6.11e-05	4.41
	FALSE	High	[R].GAAPGKKTSGLQQK.[N]	2xDSSO Hydrolyzed [K6; K7]	0.0813311	0.00108235	1	1	1	1	Q9UBU8	Q9UBU8 [130-143]		2	1722.8	High	High	0.0001709	0.004564	2.93
	FALSE	High	[R].GNTDNKEYAVNEVVAGIK.[E]		6.1785e-09	0.000218718	1	1	1	24	Q9UBU8	Q9UBU8 [244-261]		1	1920.97	High	High	3.582e-05	1.162e-15	5.6
	FALSE	High	[R].GNTDNKEYAVNEVVAGIK.[E]	1xDeamidated [N]	8.34635e-09	0.000218718	1	1	3	16	Q9UBU8	Q9UBU8 [244-261]		1	1921.95	High	High	3.582e-05	1.755e-15	5.81
	FALSE	High	[R].GNTDNKEYAVNEVVAGIK.[E]	2xDeamidated [N5; N]	1.14966e-05	0.000218718	1	1	2	6	Q9UBU8	Q9UBU8 [244-261]		1	1922.93	High	High	3.582e-05	5.565e-10	3.74
	FALSE	High	[R].GNTDNKEYAVNEVVAGIK.[E]	1xDSSO Hydrolyzed [K6]	8.24274e-05	0.000218718	1	1	1	18	Q9UBU8	Q9UBU8 [244-261]		1	2096.98	High	High	3.582e-05	1.876e-08	4.64
	FALSE	High	[R].GNTDNKEYAVNEVVAGIK.[E]	1xDeamidated [N]; 1xDSSO Hydrolyzed [K6]	6.39549e-06	0.000218718	1	1	3	13	Q9UBU8	Q9UBU8 [244-261]		1	2097.96	High	High	3.582e-05	1.962e-10	4.89
	FALSE	High	[R].GNTDNKEYAVNEVVAGIK.[E]	1xDSSO Tris [K6]	0.000946183	0.000218718	1	1	1	3	Q9UBU8	Q9UBU8 [244-261]		1	2200.04	High	High	3.582e-05	1.462e-06	3.01
	FALSE	High	[R].GNTDNKEYAVNEVVAGIK.[E]	1xDeamidated [N]; 1xDSSO Tris [K6]	0.00608283	0.000218718	1	1	3	4	Q9UBU8	Q9UBU8 [244-261]		1	2201.03	High	High	3.582e-05	4.066e-05	3.02
	FALSE	High	[R].GNTDNKEYAVNEVVAGIKEYFNVMLGTQLLYK.[F]		6.26854e-06	0.000218718	1	1	1	2	Q9UBU8	Q9UBU8 [244-275]		2	3620.83	High	High	3.582e-05	1.89e-10	5.64
	FALSE	High	[R].GNTDNKEYAVNEVVAGIKEYFNVMLGTQLLYK.[F]	1xDeamidated [N22]	5.50573e-09	0.000218718	1	1	1	5	Q9UBU8	Q9UBU8 [244-275]		2	3621.81	High	High	3.582e-05	9.888e-16	8.12
	FALSE	High	[R].GNTDNKEYAVNEVVAGIKEYFNVMLGTQLLYK.[F]	2xDeamidated [N22; Q28]	0.138519	0.00167905	1	1	1	1	Q9UBU8	Q9UBU8 [244-275]		2	3622.8	High	High	0.0002957	0.01264	2.91
	FALSE	High	[R].GNTDNKEYAVNEVVAGIKEYFNVMLGTQLLYK.[F]	1xDeamidated [N11]; 1xDSSO Hydrolyzed [K6]	0.0195408	0.000218718	1	1	1	1	Q9UBU8	Q9UBU8 [244-275]		2	3797.83	High	High	3.582e-05	0.0003314	2.9
	FALSE	High	[K].KNVDSILEDYANYK.[K]		2.06663e-05	0.000218718	1	1	1	16	Q9UBU8	Q9UBU8 [227-240]		1	1671.82	High	High	3.582e-05	1.588e-09	4.67
	FALSE	High	[K].KNVDSILEDYANYK.[K]	1xDeamidated [N]	0.000114173	0.000218718	1	1	2	6	Q9UBU8	Q9UBU8 [227-240]		1	1672.81	High	High	3.582e-05	3.337e-08	3.26
	FALSE	High	[K].KNVDSILEDYANYK.[K]	2xDeamidated [N2; N12]	0.0860338	0.00108235	1	1	1	2	Q9UBU8	Q9UBU8 [227-240]		1	1673.79	High	High	0.0001709	0.005074	1.9
	FALSE	High	[K].KNVDSILEDYANYK.[K]	1xDSSO Hydrolyzed [K1]	0.000576198	0.000218718	1	1	1	3	Q9UBU8	Q9UBU8 [227-240]		1	1847.84	High	High	3.582e-05	6.032e-07	4.62
	FALSE	High	[K].KNVDSILEDYANYKK.[S]		3.58435e-10	0.000218718	1	1	1	7	Q9UBU8	Q9UBU8 [227-241]		2	1799.92	High	High	3.582e-05	6.305e-16	7.09
	FALSE	High	[K].KNVDSILEDYANYKK.[S]	1xDeamidated [N2]	0.00330712	0.000218718	1	1	1	1	Q9UBU8	Q9UBU8 [227-241]		2	1800.9	High	High	3.582e-05	1.361e-05	3.61
	FALSE	High	[K].KNVDSILEDYANYKK.[S]	1xDSSO Hydrolyzed [K]	2.57659e-05	0.000218718	1	1	2	6	Q9UBU8	Q9UBU8 [227-241]		2	1975.93	High	High	3.582e-05	2.357e-09	4.76
	FALSE	High	[K].KNVDSILEDYANYKK.[S]	1xDSSO Tris [K]	0.0740246	0.000871757	1	1	2	2	Q9UBU8	Q9UBU8 [227-241]		2	2079	High	High	0.0001378	0.003827	2.16
	FALSE	High	[K].KNVDSILEDYANYKK.[S]	2xDSSO Hydrolyzed [K1; K14]	0.0736761	0.000871757	1	1	1	1	Q9UBU8	Q9UBU8 [227-241]		2	2151.95	High	High	0.0001378	0.003778	2.74
	FALSE	High	[R].LFVRIGAMLAYTPLDEK.[S]		6.75802e-06	0.000218718	1	1	1	1	Q9UBU8	Q9UBU8 [305-321]		1	1937.06	High	High	3.582e-05	2.16e-10	4.67
	FALSE	High	[R].IGAMLAYTPLDEK.[S]		0.0001445	0.000218718	1	1	1	1	Q9UBU8	Q9UBU8 [309-321]		0	1421.73	High	High	3.582e-05	5.117e-08	3.62
	FALSE	High	[R].IGAMLAYTPLDEKSLALLLNYLHDFLK.[Y]	1xDSSO Hydrolyzed [K13]	7.83978e-05	0.000218718	1	1	1	1	Q9UBU8	Q9UBU8 [309-335]		1	3238.68	High	High	3.582e-05	1.718e-08	4.77
	FALSE	High	[K].IPEELKPWLVDDWDLITR.[Q]		3.05316e-10	0.000218718	1	1	1	202	Q9UBU8	Q9UBU8 [199-216]		0	2238.18	High	High	3.582e-05	6.305e-16	6.59
	FALSE	High	[K].IPEELKPWLVDDWDLITR.[Q]	1xDSSO Hydrolyzed [K6]	4.31779e-05	0.000218718	1	1	1	18	Q9UBU8	Q9UBU8 [199-216]		0	2414.19	High	High	3.582e-05	5.933e-09	4.85
	FALSE	High	[K].IPEELKPWLVDDWDLITR.[Q]	1xDSSO Tris [K6]	0.000108048	0.000218718	1	1	1	5	Q9UBU8	Q9UBU8 [199-216]		0	2517.26	High	High	3.582e-05	3.04e-08	2.94
	FALSE	High	[K].NKQKTPGNGDGGSTSETPQPPR.[K]	1xDeamidated [N/Q]	0.0248712	0.000218718	1	1	2	2	Q9UBU8	Q9UBU8 [152-173]		2	2254.07	High	High	3.582e-05	0.0005123	2.34
	FALSE	High	[K].NKQKTPGNGDGGSTSETPQPPR.[K]	2xDeamidated [N8; Q/N]	0.226302	0.00528725	1	1	2	2	Q9UBU8	Q9UBU8 [152-173]		2	2255.05	High	High	0.001043	0.0337	1.61
	FALSE	High	[K].NKQKTPGNGDGGSTSETPQPPR.[K]	1xPhospho [T5(100)]	0.165275	0.00291753	1	1	1	1	Q9UBU8	Q9UBU8 [152-173]	Q9UBU8 1xPhospho [T156(100)]	2	2333.05	High	High	0.0005842	0.01791	2.57
	FALSE	High	[K].NKQKTPGNGDGGSTSETPQPPR.[K]	1xDeamidated [N8]; 1xPhospho [T5(100)]	0.00800129	0.000218718	1	1	1	3	Q9UBU8	Q9UBU8 [152-173]	Q9UBU8 1xPhospho [T156(100)]	2	2334.04	High	High	3.582e-05	6.65e-05	3.36
	FALSE	High	[K].NKQKTPGNGDGGSTSETPQPPR.[K]	1xDSSO Hydrolyzed [K]	3.41153e-05	0.000218718	1	1	2	11	Q9UBU8	Q9UBU8 [152-173]		2	2429.1	High	High	3.582e-05	3.873e-09	4.31
	FALSE	High	[K].NKQKTPGNGDGGSTSETPQPPR.[K]	1xDeamidated [N/Q]; 1xDSSO Hydrolyzed [K]	2.37802e-05	0.000218718	1	1	5	12	Q9UBU8	Q9UBU8 [152-173]		2	2430.08	High	High	3.582e-05	2.046e-09	4.77
	FALSE	High	[K].NKQKTPGNGDGGSTSETPQPPR.[K]	2xDSSO Hydrolyzed [K2; K4]	4.9188e-05	0.000218718	1	1	1	7	Q9UBU8	Q9UBU8 [152-173]		2	2605.11	High	High	3.582e-05	7.472e-09	4.91
	FALSE	High	[K].NKQKTPGNGDGGSTSETPQPPR.[K]	1xDSSO Tris [K]; 1xDSSO Hydrolyzed [K]	0.00102002	0.000218718	1	1	2	4	Q9UBU8	Q9UBU8 [152-173]		2	2708.18	High	High	3.582e-05	1.667e-06	3.8
	FALSE	High	[K].NSATLFSASDYEVAPPEYHR.[K]		2.26015e-10	0.000218718	1	1	1	169	Q9UBU8	Q9UBU8 [340-359]		0	2254.04	High	High	3.582e-05	6.305e-16	8.33
	FALSE	High	[K].NSATLFSASDYEVAPPEYHR.[K]	1xDeamidated [N1]	4.72214e-10	0.000218718	1	1	1	66	Q9UBU8	Q9UBU8 [340-359]		0	2255.03	High	High	3.582e-05	6.305e-16	7.82
	FALSE	High	[K].NSATLFSASDYEVAPPEYHR.[K]	1xPhospho [S/T/Y]	0.00971512	0.000218718	1	1	1	2	Q9UBU8	Q9UBU8 [340-359]		0	2334.01	High	High	3.582e-05	9.424e-05	3.26
	FALSE	High	[K].NSATLFSASDYEVAPPEYHRK.[A]		8.62833e-08	0.000218718	1	1	1	3	Q9UBU8	Q9UBU8 [340-360]		1	2382.14	High	High	3.582e-05	9.022e-14	6.98
	FALSE	High	[K].NSATLFSASDYEVAPPEYHRK.[A]	1xDeamidated [N1]	0.00305283	0.000218718	1	1	1	1	Q9UBU8	Q9UBU8 [340-360]		1	2383.12	High	High	3.582e-05	1.179e-05	4.05
	FALSE	High	[K].NVDSILEDYANYK.[K]		0.000513478	0.000218718	1	1	1	11	Q9UBU8	Q9UBU8 [228-240]		0	1543.73	High	High	3.582e-05	4.876e-07	3.77
	FALSE	High	[K].NVDSILEDYANYK.[K]	1xDeamidated [N]	0.000274459	0.000218718	1	1	2	6	Q9UBU8	Q9UBU8 [228-240]		0	1544.71	High	High	3.582e-05	1.605e-07	3.55
	FALSE	High	[K].NVDSILEDYANYK.[K]	1xDeamidated [N1]; 1xPhospho [S4(100)]	0.2005	0.00450839	1	1	1	1	Q9UBU8	Q9UBU8 [228-240]	Q9UBU8 1xPhospho [S231(100)]	0	1624.68	High	High	0.0008953	0.02633	1.23
	FALSE	High	[K].NVDSILEDYANYKK.[S]		2.76389e-05	0.000218718	1	1	1	22	Q9UBU8	Q9UBU8 [228-241]		1	1671.82	High	High	3.582e-05	2.666e-09	3.95
	FALSE	High	[K].NVDSILEDYANYKK.[S]	1xDeamidated [N]	8.88635e-05	0.000218718	1	1	2	7	Q9UBU8	Q9UBU8 [228-241]		1	1672.81	High	High	3.582e-05	2.147e-08	3.51
	FALSE	High	[K].NVDSILEDYANYKK.[S]	1xDSSO Hydrolyzed [K13]	0.00163324	0.000218718	1	1	1	4	Q9UBU8	Q9UBU8 [228-241]		1	1847.84	High	High	3.582e-05	3.846e-06	3.34
	FALSE	High	[K].NVDSILEDYANYKK.[S]	1xDeamidated [N11]; 1xDSSO Hydrolyzed [K13]	0.0103124	0.000218718	1	1	1	2	Q9UBU8	Q9UBU8 [228-241]		1	1848.82	High	High	3.582e-05	0.0001051	3.17
	FALSE	High	[K].NVDSILEDYANYKKSR.[G]	2xDSSO Hydrolyzed [K13; K14]	0.0905656	0.00128429	1	1	1	1	Q9UBU8	Q9UBU8 [228-243]		2	2266.98	High	High	0.0002034	0.00561	2.23
	FALSE	High	[K].QDPKPKFQEGER.[V]	1xDSSO Hydrolyzed [K6]	0.0966526	0.00128429	1	1	1	5	Q9UBU8	Q9UBU8 [5-16]		1	1634.75	High	High	0.0002363	0.006348	1.97
	FALSE	High	[K].QDPKPKFQEGER.[V]	1xDeamidated [Q8]; 1xDSSO Hydrolyzed [K6]	0.0639145	0.000658304	1	1	1	2	Q9UBU8	Q9UBU8 [5-16]		1	1635.73	High	High	0.0001047	0.002901	2.72
	FALSE	High	[K].QDPKPKFQEGER.[V]	2xDSSO Hydrolyzed [K4; K6]	0.174872	0.00371697	1	1	1	1	Q9UBU8	Q9UBU8 [5-16]		1	1810.76	High	High	0.0007102	0.0199	2.02
	FALSE	High	[R].QKQLFYLPAK.[K]		0.0015849	0.000218718	1	1	1	5	Q9UBU8	Q9UBU8 [217-226]		1	1235.71	High	High	3.582e-05	3.672e-06	3.87
	FALSE	High	[R].QKQLFYLPAK.[K]	1xDeamidated [Q3]	0.256721	0.00685653	1	1	1	1	Q9UBU8	Q9UBU8 [217-226]		1	1236.7	High	High	0.001345	0.04364	2.33
	FALSE	High	[R].QKQLFYLPAKK.[N]		0.00780451	0.000218718	1	1	1	6	Q9UBU8	Q9UBU8 [217-227]		2	1363.81	High	High	3.582e-05	6.314e-05	3.66
	FALSE	High	[R].QKQLFYLPAKK.[N]	1xDSSO Hydrolyzed [K2]	0.0150363	0.000218718	1	1	1	5	Q9UBU8	Q9UBU8 [217-227]		2	1539.82	High	High	3.582e-05	0.0002061	3.98
	FALSE	High	[K].QKTPGNGDGGSTSETPQPPR.[K]	1xDeamidated [N6]	0.0317685	0.000218718	1	1	1	2	Q9UBU8	Q9UBU8 [154-173]		1	2011.93	High	High	3.582e-05	0.0008021	2.33
	FALSE	High	[K].QKTPGNGDGGSTSETPQPPR.[K]	2xDeamidated [Q1; N6]	0.233867	0.00546864	1	1	1	1	Q9UBU8	Q9UBU8 [154-173]		1	2012.92	High	High	0.001102	0.03584	1.89
	FALSE	High	[K].QKTPGNGDGGSTSETPQPPR.[K]	1xPhospho [T3(100)]	0.0036005	0.000218718	1	1	2	4	Q9UBU8	Q9UBU8 [154-173]	Q9UBU8 1xPhospho [T156(100)]	1	2090.91	High	High	3.582e-05	1.59e-05	3.4
	FALSE	High	[K].QKTPGNGDGGSTSETPQPPR.[K]	1xDeamidated [Q/N]; 1xPhospho [T3(99.5)]	0.0248712	0.000218718	1	1	3	4	Q9UBU8	Q9UBU8 [154-173]	Q9UBU8 1xPhospho [T156(99.5)]	1	2091.9	High	High	3.582e-05	0.0005136	2.75
	FALSE	High	[K].QKTPGNGDGGSTSETPQPPR.[K]	2xPhospho [S11(100); T12(98.2)]	0.198812	0.00450839	1	1	1	1	Q9UBU8	Q9UBU8 [154-173]	Q9UBU8 2xPhospho [S164(100); T165(98.2)]	1	2170.88	High	High	0.0008953	0.02576	2.07
	FALSE	High	[K].QKTPGNGDGGSTSETPQPPR.[K]	1xDSSO Hydrolyzed [K2]	1.42618e-05	0.000218718	1	1	1	22	Q9UBU8	Q9UBU8 [154-173]		1	2186.96	High	High	3.582e-05	8.181e-10	5.46
	FALSE	High	[K].QKTPGNGDGGSTSETPQPPR.[K]	1xDeamidated [Q/N]; 1xDSSO Hydrolyzed [K2]	6.83883e-07	0.000218718	1	1	2	37	Q9UBU8	Q9UBU8 [154-173]		1	2187.95	High	High	3.582e-05	3.638e-12	5.81
	FALSE	High	[K].QKTPGNGDGGSTSETPQPPR.[K]	1xDSSO Hydrolyzed [K2]; 1xPhospho [T3(100)]	0.00340784	0.000218718	1	1	1	1	Q9UBU8	Q9UBU8 [154-173]	Q9UBU8 1xPhospho [T156(100)]	1	2266.93	High	High	3.582e-05	1.435e-05	2.69
	FALSE	High	[K].QKTPGNGDGGSTSETPQPPR.[K]	1xDSSO Tris [K2]	6.26854e-06	0.000218718	1	1	1	14	Q9UBU8	Q9UBU8 [154-173]		1	2290.03	High	High	3.582e-05	1.899e-10	5.26
	FALSE	High	[K].QKTPGNGDGGSTSETPQPPR.[K]	1xDeamidated [N/Q]; 1xDSSO Tris [K2]	1.1967e-05	0.000218718	1	1	2	12	Q9UBU8	Q9UBU8 [154-173]		1	2291.01	High	High	3.582e-05	5.996e-10	4.62
	FALSE	High	[K].QKTPGNGDGGSTSETPQPPRK.[K]	1xDSSO Hydrolyzed [K2]	0.000376352	0.000218718	1	1	1	2	Q9UBU8	Q9UBU8 [154-174]		2	2315.06	High	High	3.582e-05	2.804e-07	4.38
	FALSE	High	[K].QKTPGNGDGGSTSETPQPPRK.[K]	1xDeamidated [N/Q]; 1xDSSO Hydrolyzed [K2]	0.00276222	0.000218718	1	1	2	4	Q9UBU8	Q9UBU8 [154-174]		2	2316.04	High	High	3.582e-05	9.892e-06	3.73
	FALSE	High	[K].QLFYLPAKKNVDSILEDYANYK.[K]	2xDSSO Hydrolyzed [K8; K9]	0.000128767	0.000218718	1	1	1	1	Q9UBU8	Q9UBU8 [219-240]		2	2984.39	High	High	3.582e-05	4.146e-08	4.03
	FALSE	High	[K].QLFYLPAKKNVDSILEDYANYK.[K]	1xDSSO Tris [K]; 1xDSSO Hydrolyzed [K]	0.0248712	0.000218718	1	1	2	3	Q9UBU8	Q9UBU8 [219-240]		2	3087.46	High	High	3.582e-05	0.0005143	1.98
	FALSE	High	[K].QRELQKANQEQYAEGK.[M]	1xDSSO Hydrolyzed [K6]	0.076149	0.000871757	1	1	1	2	Q9UBU8	Q9UBU8 [112-127]		2	2095.97	High	High	0.0001378	0.004052	2.4
	FALSE	High	[K].QRELQKANQEQYAEGK.[M]	1xDSSO Tris [K6]	0.0676615	0.000658304	1	1	1	1	Q9UBU8	Q9UBU8 [112-127]		2	2199.03	High	High	0.0001047	0.003224	2.47
	FALSE	High	[K].QRELQKANQEQYAEGK.[M]	1xDeamidated [Q5]; 1xDSSO Tris [K6]	0.100762	0.00148854	1	1	1	1	Q9UBU8	Q9UBU8 [112-127]		2	2200.02	High	High	0.0002674	0.006824	2.24
	FALSE	High	[K].QVKYFIHYSGWNK.[K]	1xDSSO Hydrolyzed [K3]	0.0856324	0.00108235	1	1	1	5	Q9UBU8	Q9UBU8 [39-51]		1	1845.86	High	High	0.0001709	0.005043	3.38
	FALSE	High	[K].QVKYFIHYSGWNK.[K]	1xDeamidated [Q1]; 1xDSSO Hydrolyzed [K3]	0.0848349	0.00108235	1	1	1	3	Q9UBU8	Q9UBU8 [39-51]		1	1846.85	High	High	0.0001709	0.004943	3.38
	FALSE	High	[K].QVKYFIHYSGWNK.[K]	1xDSSO Tris [K3]	0.00223872	0.000218718	1	1	1	2	Q9UBU8	Q9UBU8 [39-51]		1	1948.93	High	High	3.582e-05	6.795e-06	2.85
	FALSE	High	[K].QVKYFIHYSGWNK.[K]	1xDeamidated [Q1]; 1xDSSO Tris [K3]	0.0966526	0.00128429	1	1	1	1	Q9UBU8	Q9UBU8 [39-51]		1	1949.91	High	High	0.0002363	0.0063	2.23
	FALSE	High	[R].SEKSLKTHEDIVALFPVPEGAPSVHHPLLTSSWDEWVPESR.[V]	2xPhospho [S1(97.1); T7(97.1)]	0.00256254	0.000218718	1	1	2	6	Q9UBU8	Q9UBU8 [60-100]	Q9UBU8 2xPhospho [S60(97.1); T66(97.1)]	2	4767.25	High	High	3.582e-05	8.658e-06	4.43
	FALSE	High	[R].SEKSLKTHEDIVALFPVPEGAPSVHHPLLTSSWDEWVPESR.[V]	2xDSSO Hydrolyzed [K3; K6]	7.45651e-05	0.000218718	1	1	1	7	Q9UBU8	Q9UBU8 [60-100]		2	4959.35	High	High	3.582e-05	1.56e-08	6.98
	FALSE	High	[R].SEKSLKTHEDIVALFPVPEGAPSVHHPLLTSSWDEWVPESR.[V]	1xDSSO Tris [K]; 1xDSSO Hydrolyzed [K]	0.01335	0.000218718	1	1	2	4	Q9UBU8	Q9UBU8 [60-100]		2	5062.41	High	High	3.582e-05	0.0001672	4.85
	FALSE	High	[K].SLALLLNYLHDFLK.[Y]		1.80504e-05	0.000218718	1	1	1	17	Q9UBU8	Q9UBU8 [322-335]		0	1659.95	High	High	3.582e-05	1.246e-09	4.33
	FALSE	High	[K].SLALLLNYLHDFLK.[Y]	1xDeamidated [N7]	1.05575e-05	0.000218718	1	1	1	7	Q9UBU8	Q9UBU8 [322-335]		0	1660.93	High	High	3.582e-05	4.8e-10	4.47
	FALSE	High	[K].SLKTHEDIVALFPVPEGAPSVHHPLLTSSWDEWVPESR.[V]	2xPhospho [S/T]	0.122119	0.00167905	1	1	3	8	Q9UBU8	Q9UBU8 [63-100]		1	4423.08	High	High	0.0002957	0.009895	3.97
	FALSE	High	[K].SLKTHEDIVALFPVPEGAPSVHHPLLTSSWDEWVPESR.[V]	1xDSSO Hydrolyzed [K3]	1.8671e-07	0.000218718	1	1	1	36	Q9UBU8	Q9UBU8 [63-100]		1	4439.17	High	High	3.582e-05	3.571e-13	6.3
	FALSE	High	[K].SLKTHEDIVALFPVPEGAPSVHHPLLTSSWDEWVPESR.[V]	1xDSSO Hydrolyzed [K3]; 1xPhospho [T/S]	5.35631e-05	0.000218718	1	1	1	3	Q9UBU8	Q9UBU8 [63-100]		1	4519.13	High	High	3.582e-05	8.679e-09	5.76
	FALSE	High	[K].SLKTHEDIVALFPVPEGAPSVHHPLLTSSWDEWVPESR.[V]	1xDSSO Tris [K3]	0.00037447	0.000218718	1	1	1	5	Q9UBU8	Q9UBU8 [63-100]		1	4542.23	High	High	3.582e-05	2.775e-07	4.66
	FALSE	High	[K].SRGNTDNKEYAVNEVVAGIK.[E]	1xDSSO Hydrolyzed [K8]	0.0103124	0.000218718	1	1	1	2	Q9UBU8	Q9UBU8 [242-261]		2	2340.11	High	High	3.582e-05	0.0001048	2.67
	FALSE	High	[K].THEDIVALFPVPEGAPSVHHPLLTSSWDEWVPESR.[V]		1.18986e-10	0.000218718	1	1	1	318	Q9UBU8	Q9UBU8 [66-100]		0	3934.94	High	High	3.582e-05	6.305e-16	7.44
	FALSE	High	[K].THEDIVALFPVPEGAPSVHHPLLTSSWDEWVPESR.[V]	1xPhospho [T/S]	3.27935e-08	0.000218718	1	1	3	36	Q9UBU8	Q9UBU8 [66-100]		0	4014.91	High	High	3.582e-05	1.616e-14	8.12
	FALSE	High	[K].THEDIVALFPVPEGAPSVHHPLLTSSWDEWVPESR.[V]	2xPhospho [S/T]	1.78704e-05	0.000218718	1	1	1	6	Q9UBU8	Q9UBU8 [66-100]		0	4094.87	High	High	3.582e-05	1.221e-09	5.1
	FALSE	High	[K].TPGNGDGGSTSETPQPPR.[K]		1.21326e-07	0.000218718	1	1	1	48	Q9UBU8	Q9UBU8 [156-173]		0	1754.79	High	High	3.582e-05	1.668e-13	5.92
	FALSE	High	[K].TPGNGDGGSTSETPQPPR.[K]	1xDeamidated [N/Q]	2.07821e-08	0.000218718	1	1	2	89	Q9UBU8	Q9UBU8 [156-173]		0	1755.78	High	High	3.582e-05	7.132e-15	4.6
	FALSE	High	[K].TPGNGDGGSTSETPQPPR.[K]	2xDeamidated [N4; Q15]	1.70821e-05	0.000218718	1	1	1	4	Q9UBU8	Q9UBU8 [156-173]		0	1756.76	High	High	3.582e-05	1.13e-09	3.62
	FALSE	High	[K].TPGNGDGGSTSETPQPPR.[K]	1xPhospho [S9(99.5)]	0.000120644	0.000218718	1	1	2	18	Q9UBU8	Q9UBU8 [156-173]	Q9UBU8 1xPhospho [S164(99.5)]	0	1834.76	High	High	3.582e-05	3.711e-08	5.36
	FALSE	High	[K].TPGNGDGGSTSETPQPPR.[K]	1xDeamidated [N4]; 1xPhospho [S/T]	0.23006	0.00546864	1	1	1	2	Q9UBU8	Q9UBU8 [156-173]		0	1835.74	High	High	0.001043	0.03466	1.91
	FALSE	High	[K].TPGNGDGGSTSETPQPPRK.[K]		1.1561e-08	0.000218718	1	1	1	17	Q9UBU8	Q9UBU8 [156-174]		1	1882.89	High	High	3.582e-05	2.739e-15	5.35
	FALSE	High	[K].TPGNGDGGSTSETPQPPRK.[K]	1xDeamidated [N/Q]	6.20955e-09	0.000218718	1	1	2	55	Q9UBU8	Q9UBU8 [156-174]		1	1883.87	High	High	3.582e-05	1.166e-15	4.77
	FALSE	High	[K].TPGNGDGGSTSETPQPPRK.[K]	2xDeamidated [N4; Q15]	0.0086217	0.000218718	1	1	1	4	Q9UBU8	Q9UBU8 [156-174]		1	1884.86	High	High	3.582e-05	7.604e-05	2.58
	FALSE	High	[K].TSGLQQKNVEVK.[T]	1xDSSO Hydrolyzed [K7]	0.0944367	0.00128429	1	1	1	1	Q9UBU8	Q9UBU8 [137-148]		1	1506.75	High	High	0.0002034	0.006052	2.87
	FALSE	High	[K].TSGLQQKNVEVKTK.[K]	2xDSSO Hydrolyzed [K7; K12]	0.0543432	0.000658304	1	1	1	2	Q9UBU8	Q9UBU8 [137-150]		2	1911.9	High	High	0.0001047	0.002149	2.88
	FALSE	High	[R].VDPTVENEETFMNR.[V]		2.70053e-06	0.000218718	1	1	1	32	Q9UBU8	Q9UBU8 [179-192]		0	1680.75	High	High	3.582e-05	4.211e-11	5.06
	FALSE	High	[R].VDPTVENEETFMNR.[V]	1xDeamidated [N]	1.46511e-06	0.000218718	1	1	2	3	Q9UBU8	Q9UBU8 [179-192]		0	1681.74	High	High	3.582e-05	1.414e-11	5.38
	FALSE	High	[R].VDPTVENEETFMNR.[V]	2xDeamidated [N7; N13]	0.000895456	0.000218718	1	1	1	1	Q9UBU8	Q9UBU8 [179-192]		0	1682.72	High	High	3.582e-05	1.321e-06	3.48
	FALSE	High	[R].VDPTVENEETFMNR.[V]	1xPhospho [T4(100)]	0.122673	0.00167905	1	1	1	1	Q9UBU8	Q9UBU8 [179-192]	Q9UBU8 1xPhospho [T182(100)]	0	1760.72	High	High	0.0002957	0.009985	2.39
	FALSE	High	[R].VDPTVENEETFMNRVEVK.[V]		9.52043e-07	0.000218718	1	1	1	14	Q9UBU8	Q9UBU8 [179-196]		1	2136.03	High	High	3.582e-05	6.549e-12	5.49
	FALSE	High	[R].VDPTVENEETFMNRVEVK.[V]	1xDeamidated [N]	1.20271e-05	0.000218718	1	1	2	10	Q9UBU8	Q9UBU8 [179-196]		1	2137.01	High	High	3.582e-05	6.055e-10	5.49
	FALSE	High	[R].VDPTVENEETFMNRVEVK.[V]	2xDeamidated [N7; N13]	7.02124e-05	0.000218718	1	1	1	2	Q9UBU8	Q9UBU8 [179-196]		1	2138	High	High	3.582e-05	1.403e-08	3.48
	FALSE	High	[R].VEVKVKIPEELKPWLVDDWDLITR.[Q]	1xDSSO Hydrolyzed [K]	0.00034046	0.000218718	1	1	3	25	Q9UBU8	Q9UBU8 [193-216]		2	3096.63	High	High	3.582e-05	2.361e-07	5.97
	FALSE	High	[R].VEVKVKIPEELKPWLVDDWDLITR.[Q]	2xDSSO Hydrolyzed [K4; K6]	0.00919786	0.000218718	1	1	1	2	Q9UBU8	Q9UBU8 [193-216]		2	3272.65	High	High	3.582e-05	8.486e-05	4.18
	FALSE	High	[K].VKIPEELKPWLVDDWDLITR.[Q]		1.87648e-07	0.000218718	1	1	1	26	Q9UBU8	Q9UBU8 [197-216]		1	2465.34	High	High	3.582e-05	3.607e-13	5.14
	FALSE	High	[K].VKIPEELKPWLVDDWDLITR.[Q]	1xDSSO Hydrolyzed [K]	2.09794e-05	0.000218718	1	1	2	51	Q9UBU8	Q9UBU8 [197-216]		1	2641.36	High	High	3.582e-05	1.637e-09	4.74
	FALSE	High	[K].VKIPEELKPWLVDDWDLITR.[Q]	1xDSSO Tris [K]	0.000290014	0.000218718	1	1	2	9	Q9UBU8	Q9UBU8 [197-216]		1	2744.42	High	High	3.582e-05	1.767e-07	4
	FALSE	High	[K].VKIPEELKPWLVDDWDLITR.[Q]	2xDSSO Hydrolyzed [K2; K8]	0.00122156	0.000218718	1	1	1	1	Q9UBU8	Q9UBU8 [197-216]		1	2817.37	High	High	3.582e-05	2.299e-06	4.2
	FALSE	High	[KR].VLCFHGPLIYEAK.[C]	1xCarbamidomethyl [C3]	4.34764e-06	0.000218718	2	2	1	214	A0A7E5WM95; Q9UBU8	A0A7E5WM95 [29-41]; Q9UBU8 [17-29]		0	1546.81	High	High	3.582e-05	9.881e-11	4.5
	FALSE	High	[R].VLKYVDTNLQK.[Q]	1xDSSO Hydrolyzed [K3]	0.0429308	0.000218718	1	1	1	1	Q9UBU8	Q9UBU8 [101-111]		1	1496.77	High	High	3.582e-05	0.001396	2.89
	FALSE	High	[K].YFIHYSGWNK.[K]		0.00305283	0.000218718	1	1	1	59	Q9UBU8	Q9UBU8 [42-51]		0	1314.63	High	High	3.582e-05	1.182e-05	2.71
	FALSE	High	[K].YFIHYSGWNK.[K]	1xDeamidated [N9]	0.0325528	0.000218718	1	1	1	1	Q9UBU8	Q9UBU8 [42-51]		0	1315.61	High	High	3.582e-05	0.0008414	3
	FALSE	High	[K].YFIHYSGWNKK.[S]		0.0437684	0.000218718	1	1	1	2	Q9UBU8	Q9UBU8 [42-52]		1	1442.72	High	High	3.582e-05	0.001447	2.96
	FALSE	High	[K].YLAKNSATLFSASDYEVAPPEYHR.[K]	1xDSSO Hydrolyzed [K4]	2.34388e-08	0.000218718	1	1	1	76	Q9UBU8	Q9UBU8 [336-359]		1	2905.33	High	High	3.582e-05	8.851e-15	6.5
	FALSE	High	[K].YLAKNSATLFSASDYEVAPPEYHR.[K]	1xDeamidated [N5]; 1xDSSO Hydrolyzed [K4]	2.03959e-06	0.000218718	1	1	1	47	Q9UBU8	Q9UBU8 [336-359]		1	2906.32	High	High	3.582e-05	2.544e-11	4.59
	FALSE	High	[K].YLAKNSATLFSASDYEVAPPEYHR.[K]	1xDSSO Hydrolyzed [K4]; 1xPhospho [S11(95.9)]	0.050815	0.000443929	1	1	1	1	Q9UBU8	Q9UBU8 [336-359]	Q9UBU8 1xPhospho [S346(95.9)]	1	2985.3	High	High	7.128e-05	0.001906	2.35
	FALSE	High	[K].YLAKNSATLFSASDYEVAPPEYHR.[K]	1xDSSO Tris [K4]	3.17037e-06	0.000218718	1	1	1	3	Q9UBU8	Q9UBU8 [336-359]		1	3008.4	High	High	3.582e-05	5.612e-11	5.53
	FALSE	High	[K].YLAKNSATLFSASDYEVAPPEYHR.[K]	1xDeamidated [N5]; 1xDSSO Tris [K4]	6.42763e-06	0.000218718	1	1	1	7	Q9UBU8	Q9UBU8 [336-359]		1	3009.38	High	High	3.582e-05	1.977e-10	5.14
	FALSE	High	[K].YVDTNLQKQR.[E]		0.00063693	0.000218718	1	1	1	5	Q9UBU8	Q9UBU8 [104-113]		1	1264.66	High	High	3.582e-05	7.192e-07	2.51
FALSE	High	Master Protein	Q92769	Histone deacetylase 2 OS=Homo sapiens OX=9606 GN=HDAC2 PE=1 SV=2	0	1255.57	79	38	150	215	458	2987	33	488	55.3	5.91	12350.7	38	High	1	Phospho [Y23(97.7); T39(99.4); S114(99.3); T130(100); Y153(100); Y173(100); S237(91.6); S256(100); T317(96.4); T356(100); Y359(100); S394(100); S407(100)]
	Checked	Confidence	Annotated Sequence	Modifications	Qvality PEP	Qvality q-value	# Protein Groups	# Proteins	# Isoforms	# PSMs	Master Protein Accessions	Positions in Master Proteins	Modifications in Master Proteins	# Missed Cleavages	Theo. MH+ [Da]	Found in Sample: [S1] F1: Sample	Confidence (by Search Engine): Sequest HT	Percolator q-Value (by Search Engine): Sequest HT	Percolator PEP (by Search Engine): Sequest HT	XCorr (by Search Engine): Sequest HT
	FALSE	High	[K].ATAEEMTKYHSDEYIK.[F]		0.000108048	0.000218718	1	1	1	1	Q92769	Q92769 [60-75]		1	1915.87	High	High	3.582e-05	3.043e-08	4.1
	FALSE	High	[K].ATAEEMTKYHSDEYIK.[F]	1xDSSO Hydrolyzed [K8]	0.00503203	0.000218718	1	1	1	10	Q92769	Q92769 [60-75]		1	2091.89	High	High	3.582e-05	2.893e-05	3.16
	FALSE	High	[K].ATAEEMTKYHSDEYIK.[F]	1xDSSO Tris [K8]	0.0100592	0.000218718	1	1	1	1	Q92769	Q92769 [60-75]		1	2194.95	High	High	3.582e-05	0.0001001	2.89
	FALSE	High	[K].CVEVVKTFNLPLLMLGGGGYTIR.[N]	1xCarbamidomethyl [C1]	2.8215e-08	0.000218718	1	1	1	2	Q92769	Q92769 [285-307]		1	2537.36	High	High	3.582e-05	1.231e-14	7.23
	FALSE	High	[K].CVEVVKTFNLPLLMLGGGGYTIR.[N]	1xCarbamidomethyl [C1]; 1xDeamidated [N9]	1.15544e-05	0.000218718	1	1	1	2	Q92769	Q92769 [285-307]		1	2538.35	High	High	3.582e-05	5.609e-10	4.37
	FALSE	High	[K].CVEVVKTFNLPLLMLGGGGYTIR.[N]	1xCarbamidomethyl [C1]; 1xDSSO Tris [K6]	0.146121	0.00229922	1	1	1	1	Q92769	Q92769 [285-307]		1	2816.44	High	High	0.0003919	0.01399	1.73
	FALSE	High	[R].CWTYETAVALDCEIPNELPYNDYFEYFGPDFK.[L]		0.00144831	0.000218718	1	1	1	3	Q92769	Q92769 [312-343]		0	3852.68	High	High	3.582e-05	3.119e-06	3.24
	FALSE	High	[R].CWTYETAVALDCEIPNELPYNDYFEYFGPDFK.[L]	1xDeamidated [N16]	0.00412069	0.000218718	1	1	1	1	Q92769	Q92769 [312-343]		0	3853.66	High	High	3.582e-05	2.026e-05	2.74
	FALSE	High	[R].CWTYETAVALDCEIPNELPYNDYFEYFGPDFK.[L]	2xDeamidated [N16; N21]	0.0235627	0.000218718	1	1	1	1	Q92769	Q92769 [312-343]		0	3854.64	High	High	3.582e-05	0.0004656	1.72
	FALSE	High	[R].CWTYETAVALDCEIPNELPYNDYFEYFGPDFK.[L]	2xCarbamidomethyl [C1; C12]	3.95494e-09	0.000218718	1	1	1	8	Q92769	Q92769 [312-343]		0	3966.72	High	High	3.582e-05	6.305e-16	8.48
	FALSE	High	[R].CWTYETAVALDCEIPNELPYNDYFEYFGPDFK.[L]	1xCarbamidomethyl [C12]; 1xPhospho [T6(96.4)]	0.0813311	0.00108235	1	1	1	1	Q92769	Q92769 [312-343]	Q92769 1xPhospho [T317(96.4)]	0	3989.66	High	High	0.0001709	0.004587	2.87
	FALSE	High	[R].DGIDDESYGQIFKPIISK.[V]		3.5112e-07	0.000218718	1	1	1	162	Q92769	Q92769 [231-248]		0	2025.02	High	High	3.582e-05	1.105e-12	6.24
	FALSE	High	[R].DGIDDESYGQIFKPIISK.[V]	1xDeamidated [Q10]	1.07175e-05	0.000218718	1	1	1	33	Q92769	Q92769 [231-248]		0	2026	High	High	3.582e-05	4.902e-10	3.33
	FALSE	High	[R].DGIDDESYGQIFKPIISK.[V]	1xDSSO Hydrolyzed [K13]	1.25821e-05	0.000218718	1	1	1	16	Q92769	Q92769 [231-248]		0	2201.03	High	High	3.582e-05	6.573e-10	4.06
	FALSE	High	[R].DGIDDESYGQIFKPIISK.[V]	1xDeamidated [Q10]; 1xDSSO Hydrolyzed [K13]	0.00161696	0.000218718	1	1	1	1	Q92769	Q92769 [231-248]		0	2202.02	High	High	3.582e-05	3.809e-06	2.36
	FALSE	High	[R].DGIDDESYGQIFKPIISK.[V]	1xDSSO Tris [K13]	0.00291846	0.000218718	1	1	1	2	Q92769	Q92769 [231-248]		0	2304.1	High	High	3.582e-05	1.087e-05	3.23
	FALSE	High	[R].DGIDDESYGQIFKPIISK.[V]	1xDeamidated [Q10]; 1xDSSO Tris [K13]	0.00675439	0.000218718	1	1	1	3	Q92769	Q92769 [231-248]		0	2305.08	High	High	3.582e-05	4.879e-05	2.56
	FALSE	High	[R].DGIDDESYGQIFKPIISKVMEMYQPSAVVLQCGADSLSGDR.[L]	1xCarbamidomethyl [C32]; 1xDSSO Hydrolyzed [K]	1.59633e-09	0.000218718	1	1	2	30	Q92769	Q92769 [231-271]		1	4695.16	High	High	3.582e-05	6.305e-16	8.72
	FALSE	High	[R].DGIDDESYGQIFKPIISKVMEMYQPSAVVLQCGADSLSGDR.[L]	1xDSSO Hydrolyzed [K13]; 1xPhospho [S7(91.6)]	0.162414	0.00291753	1	1	1	1	Q92769	Q92769 [231-271]	Q92769 1xPhospho [S237(91.6)]	1	4718.11	High	High	0.000488	0.01717	2.4
	FALSE	High	[R].DGIDDESYGQIFKPIISKVMEMYQPSAVVLQCGADSLSGDR.[L]	1xCarbamidomethyl [C32]; 1xDSSO Tris [K]	1.67743e-06	0.000218718	1	1	2	9	Q92769	Q92769 [231-271]		1	4798.22	High	High	3.582e-05	1.794e-11	5.65
	FALSE	High	[R].DIGAGKGKYYAVNFPMR.[D]	2xDSSO Hydrolyzed [K6; K8]	0.00309898	0.000218718	1	1	1	2	Q92769	Q92769 [214-230]		2	2238.99	High	High	3.582e-05	1.214e-05	3.53
	FALSE	High	[R].DIGAGKGKYYAVNFPMR.[D]	1xDSSO Tris [K]; 1xDSSO Hydrolyzed [K]	0.00784348	0.000218718	1	1	2	5	Q92769	Q92769 [214-230]		2	2342.05	High	High	3.582e-05	6.415e-05	3.15
	FALSE	High	[R].DIGAGKGKYYAVNFPMR.[D]	2xDSSO Tris [K6; K8]	0.0603658	0.000658304	1	1	1	2	Q92769	Q92769 [214-230]		2	2445.11	High	High	0.0001047	0.002621	2.73
	FALSE	High	[R].FNVGEDCPVFDGLFEFCQLSTGGSVAGAVK.[L]		8.99294e-06	0.000218718	1	1	1	3	Q92769	Q92769 [95-124]		0	3093.43	High	High	3.582e-05	3.589e-10	4.57
	FALSE	High	[R].FNVGEDCPVFDGLFEFCQLSTGGSVAGAVK.[L]	1xDeamidated [Q18]	0.307442	0.00994831	1	1	1	1	Q92769	Q92769 [95-124]		0	3094.42	High	High	0.00191	0.06349	0.93
	FALSE	High	[R].FNVGEDCPVFDGLFEFCQLSTGGSVAGAVK.[L]	1xCarbamidomethyl [C7]	0.0909884	0.00128429	1	1	1	1	Q92769	Q92769 [95-124]		0	3150.45	High	High	0.0002034	0.005619	2.36
	FALSE	High	[R].FNVGEDCPVFDGLFEFCQLSTGGSVAGAVK.[L]	2xCarbamidomethyl [C7; C17]	3.16399e-13	0.000218718	1	1	1	133	Q92769	Q92769 [95-124]		0	3207.48	High	High	3.582e-05	6.305e-16	8.65
	FALSE	High	[R].FNVGEDCPVFDGLFEFCQLSTGGSVAGAVK.[L]	1xCarbamidomethyl [C]; 1xPhospho [S20(99.3)]	6.88188e-05	0.000218718	1	1	2	22	Q92769	Q92769 [95-124]	Q92769 1xPhospho [S114(99.3)]	0	3230.42	High	High	3.582e-05	1.36e-08	3.06
	FALSE	High	[R].FNVGEDCPVFDGLFEFCQLSTGGSVAGAVKLNR.[Q]	2xCarbamidomethyl [C7; C17]	0.0285303	0.000218718	1	1	1	1	Q92769	Q92769 [95-127]		1	3590.7	High	High	3.582e-05	0.0006573	2.4
	FALSE	High	[R].FNVGEDCPVFDGLFEFCQLSTGGSVAGAVKLNR.[Q]	1xCarbamidomethyl [C7]; 1xDSSO Tris [K30]	0.0122095	0.000218718	1	1	1	1	Q92769	Q92769 [95-127]		1	3812.76	High	High	3.582e-05	0.0001416	2.17
	FALSE	High	[K].GKYYAVNFPMR.[D]	1xDSSO Hydrolyzed [K2]	0.00177832	0.000218718	1	1	1	5	Q92769	Q92769 [220-230]		1	1521.69	High	High	3.582e-05	4.492e-06	3.29
	FALSE	High	[K].GKYYAVNFPMR.[D]	1xDSSO Tris [K2]	0.00281805	0.000218718	1	1	1	6	Q92769	Q92769 [220-230]		1	1624.75	High	High	3.582e-05	1.02e-05	2.98
	FALSE	High	[K].GKYYAVNFPMRDGIDDESYGQIFKPIISK.[V]	1xDSSO Hydrolyzed [K2]	0.264006	0.0074367	1	1	1	1	Q92769	Q92769 [220-248]		2	3527.69	High	High	0.001403	0.04618	2.18
	FALSE	High	[K].KKVCYYYDGDIGNYYYGQGHPMKPHR.[I]	1xDeamidated [N13]	0.0989162	0.00128429	1	1	1	1	Q92769	Q92769 [10-35]		2	3153.43	High	High	0.0002363	0.00659	3.09
	FALSE	High	[K].KKVCYYYDGDIGNYYYGQGHPMKPHR.[I]	1xCarbamidomethyl [C4]; 1xDSSO Hydrolyzed [K2]	0.018508	0.000218718	1	1	1	1	Q92769	Q92769 [10-35]		2	3385.49	High	High	3.582e-05	0.0003006	4.48
	FALSE	High	[R].KMEIYRPHK.[A]		0.00602245	0.000218718	3	3	1	17	A0A7E5VT94; Q92769; A0A7E5VU84	A0A7E5VT94 [50-58]; Q92769 [51-59]; A0A7E5VU84 [51-59]		1	1201.65	High	High	3.582e-05	3.974e-05	2.19
	FALSE	High	[R].KMEIYRPHK.[A]	1xDSSO Hydrolyzed [K1]	0.0239127	0.000218718	3	3	1	19	A0A7E5VT94; Q92769; A0A7E5VU84	A0A7E5VT94 [50-58]; Q92769 [51-59]; A0A7E5VU84 [51-59]		1	1377.67	High	High	3.582e-05	0.0004761	1.91
	FALSE	High	[R].KMEIYRPHK.[A]	1xDSSO Tris [K1]	0.0535679	0.000658304	3	3	1	21	A0A7E5VT94; Q92769; A0A7E5VU84	A0A7E5VT94 [50-58]; Q92769 [51-59]; A0A7E5VU84 [51-59]		1	1480.73	High	High	0.0001047	0.002101	1.69
	FALSE	High	[K].KSEASGFCYVNDIVLAILELLK.[Y]	1xCarbamidomethyl [C8]	1.02183e-09	0.000218718	1	1	1	2	Q92769	Q92769 [145-166]		1	2482.33	High	High	3.582e-05	6.305e-16	7.97
	FALSE	High	[K].KSEASGFCYVNDIVLAILELLK.[Y]	1xCarbamidomethyl [C8]; 1xDeamidated [N11]	7.23061e-10	0.000218718	1	1	1	5	Q92769	Q92769 [145-166]		1	2483.31	High	High	3.582e-05	6.305e-16	7.47
	FALSE	High	[K].KVCYYYDGDIGNYYYGQGHPMKPHR.[I]	1xDeamidated [N12]	0.192997	0.00431817	1	1	1	1	Q92769	Q92769 [11-35]		1	3025.34	High	High	0.0008655	0.02437	3.04
	FALSE	High	[K].KVCYYYDGDIGNYYYGQGHPMKPHR.[I]	1xCarbamidomethyl [C3]	2.71214e-11	0.000218718	1	1	1	23	Q92769	Q92769 [11-35]		1	3081.38	High	High	3.582e-05	6.305e-16	7.4
	FALSE	High	[K].KVCYYYDGDIGNYYYGQGHPMKPHR.[I]	1xCarbamidomethyl [C3]; 1xDeamidated [N12]	1.06029e-10	0.000218718	1	1	1	15	Q92769	Q92769 [11-35]		1	3082.36	High	High	3.582e-05	6.305e-16	6.64
	FALSE	High	[K].KVCYYYDGDIGNYYYGQGHPMKPHR.[I]	1xPhospho [Y]	0.000426581	0.000218718	1	1	1	2	Q92769	Q92769 [11-35]		1	3104.32	High	High	3.582e-05	3.514e-07	5.78
	FALSE	High	[K].KVCYYYDGDIGNYYYGQGHPMKPHR.[I]	1xCarbamidomethyl [C3]; 1xDSSO Hydrolyzed [K]	6.32353e-08	0.000218718	1	1	2	9	Q92769	Q92769 [11-35]		1	3257.39	High	High	3.582e-05	5.216e-14	5.6
	FALSE	High	[K].KVCYYYDGDIGNYYYGQGHPMKPHR.[I]	1xCarbamidomethyl [C3]; 1xDSSO Tris [K1]	6.62387e-06	0.000218718	1	1	1	5	Q92769	Q92769 [11-35]		1	3360.45	High	High	3.582e-05	2.085e-10	5.26
	FALSE	High	[R].LGCFNLTVKGHAK.[C]	1xCarbamidomethyl [C3]; 1xDSSO Hydrolyzed [K9]	0.0948761	0.00128429	1	1	1	6	Q92769	Q92769 [272-284]		1	1620.79	High	High	0.0002363	0.006104	2.62
	FALSE	High	[R].LGCFNLTVKGHAK.[C]	1xCarbamidomethyl [C3]; 1xDSSO Tris [K9]	0.306268	0.00975307	1	1	1	2	Q92769	Q92769 [272-284]		1	1723.85	High	High	0.001879	0.063	1.48
	FALSE	High	[K].LHISPSNMTNQNTPEYMEK.[I]		1.96054e-09	0.000218718	1	1	1	217	Q92769	Q92769 [344-362]		0	2234.02	High	High	3.582e-05	6.305e-16	7.42
	FALSE	High	[K].LHISPSNMTNQNTPEYMEK.[I]	1xDeamidated [Q/N]	1.16191e-08	0.000218718	1	1	4	94	Q92769	Q92769 [344-362]		0	2235.01	High	High	3.582e-05	2.771e-15	6.2
	FALSE	High	[K].LHISPSNMTNQNTPEYMEK.[I]	2xDeamidated [N/Q]	4.87261e-08	0.000218718	1	1	3	29	Q92769	Q92769 [344-362]		0	2235.99	High	High	3.582e-05	3.272e-14	6.13
	FALSE	High	[K].LHISPSNMTNQNTPEYMEK.[I]	1xPhospho [T13(100)]	2.1203e-08	0.000218718	1	1	1	2	Q92769	Q92769 [344-362]	Q92769 1xPhospho [T356(100)]	0	2313.99	High	High	3.582e-05	7.417e-15	6.8
	FALSE	High	[K].LHISPSNMTNQNTPEYMEK.[I]	1xDeamidated [N/Q]; 1xPhospho [T13(100)]	0.000994787	0.000218718	1	1	4	5	Q92769	Q92769 [344-362]	Q92769 1xPhospho [T356(100)]	0	2314.97	High	High	3.582e-05	1.599e-06	3.92
	FALSE	High	[K].LHISPSNMTNQNTPEYMEKIK.[Q]	1xDSSO Hydrolyzed [K19]	0.000217949	0.000218718	1	1	1	8	Q92769	Q92769 [344-364]		1	2651.21	High	High	3.582e-05	1.064e-07	6.12
	FALSE	High	[K].LHISPSNMTNQNTPEYMEKIK.[Q]	1xDeamidated [N/Q]; 1xDSSO Hydrolyzed [K19]	0.00293309	0.000218718	1	1	4	7	Q92769	Q92769 [344-364]		1	2652.2	High	High	3.582e-05	1.099e-05	4.83
	FALSE	High	[K].LHISPSNMTNQNTPEYMEKIK.[Q]	1xDSSO Tris [K19]	0.0310025	0.000218718	1	1	1	1	Q92769	Q92769 [344-364]		1	2754.28	High	High	3.582e-05	0.0007692	3.61
	FALSE	High	[K].LHISPSNMTNQNTPEYMEKIK.[Q]	1xDeamidated [N12]; 1xDSSO Tris [K19]	0.0535679	0.000658304	1	1	1	2	Q92769	Q92769 [344-364]		1	2755.26	High	High	0.0001047	0.002088	2.83
	FALSE	High	[K].LHISPSNMTNQNTPEYMEKIKQR.[L]	1xPhospho [Y16(100)]	0.0561942	0.000658304	1	1	1	1	Q92769	Q92769 [344-366]	Q92769 1xPhospho [Y359(100)]	2	2839.33	High	High	0.0001047	0.002294	3.81
	FALSE	High	[K].LHISPSNMTNQNTPEYMEKIKQR.[L]	2xDSSO Hydrolyzed [K19; K21]	0.00121546	0.000218718	1	1	1	2	Q92769	Q92769 [344-366]		2	3111.39	High	High	3.582e-05	2.28e-06	5.1
	FALSE	High	[K].LHISPSNMTNQNTPEYMEKIKQR.[L]	1xDSSO Tris [K19]; 1xDSSO Hydrolyzed [K21]	0.00727872	0.000218718	1	1	1	1	Q92769	Q92769 [344-366]		2	3214.45	High	High	3.582e-05	5.598e-05	4.08
	FALSE	High	[K].MEIYRPHKATAEEMTK.[Y]	1xDSSO Hydrolyzed [K8]	0.06271	0.000658304	1	1	1	3	Q92769	Q92769 [52-67]		1	2110.96	High	High	0.0001047	0.002805	3.09
	FALSE	High	[K].MEIYRPHKATAEEMTK.[Y]	1xDSSO Tris [K8]	0.091413	0.00128429	1	1	1	2	Q92769	Q92769 [52-67]		1	2214.02	High	High	0.0002034	0.005672	2.36
	FALSE	High	[R].MLPHAPGVQMQAIPEDAVHEDSGDEDGEDPDK.[R]		8.09907e-09	0.000218718	1	1	1	2	Q92769	Q92769 [373-404]		0	3429.48	High	High	3.582e-05	1.678e-15	8.5
	FALSE	High	[R].MLPHAPGVQMQAIPEDAVHEDSGDEDGEDPDK.[R]	1xDeamidated [Q11]	1.94349e-07	0.000218718	1	1	1	2	Q92769	Q92769 [373-404]		0	3430.47	High	High	3.582e-05	3.852e-13	4.67
	FALSE	High	[R].MLPHAPGVQMQAIPEDAVHEDSGDEDGEDPDK.[R]	2xDeamidated [Q9; Q11]	1.17513e-06	0.000218718	1	1	1	1	Q92769	Q92769 [373-404]		0	3431.45	High	High	3.582e-05	9.548e-12	4.01
	FALSE	High	[R].MLPHAPGVQMQAIPEDAVHEDSGDEDGEDPDK.[R]	1xPhospho [S22(100)]	9.3194e-09	0.000218718	1	1	1	23	Q92769	Q92769 [373-404]	Q92769 1xPhospho [S394(100)]	0	3509.45	High	High	3.582e-05	2.043e-15	6.55
	FALSE	High	[R].MLPHAPGVQMQAIPEDAVHEDSGDEDGEDPDK.[R]	1xDeamidated [Q]; 1xPhospho [S22(100)]	3.19223e-07	0.000218718	1	1	2	17	Q92769	Q92769 [373-404]	Q92769 1xPhospho [S394(100)]	0	3510.43	High	High	3.582e-05	9.295e-13	5.64
	FALSE	High	[R].MLPHAPGVQMQAIPEDAVHEDSGDEDGEDPDKR.[I]		4.57372e-09	0.000218718	1	1	1	18	Q92769	Q92769 [373-405]		1	3585.59	High	High	3.582e-05	7.665e-16	9.06
	FALSE	High	[R].MLPHAPGVQMQAIPEDAVHEDSGDEDGEDPDKR.[I]	1xDeamidated [Q]	4.79988e-08	0.000218718	1	1	2	12	Q92769	Q92769 [373-405]		1	3586.57	High	High	3.582e-05	3.167e-14	5.99
	FALSE	High	[R].MLPHAPGVQMQAIPEDAVHEDSGDEDGEDPDKR.[I]	2xDeamidated [Q9; Q11]	5.93226e-06	0.000218718	1	1	1	2	Q92769	Q92769 [373-405]		1	3587.55	High	High	3.582e-05	1.714e-10	5.78
	FALSE	High	[R].MLPHAPGVQMQAIPEDAVHEDSGDEDGEDPDKR.[I]	1xPhospho [S22(100)]	5.24333e-07	0.000218718	1	1	1	225	Q92769	Q92769 [373-405]	Q92769 1xPhospho [S394(100)]	1	3665.55	High	High	3.582e-05	2.268e-12	7.55
	FALSE	High	[R].MLPHAPGVQMQAIPEDAVHEDSGDEDGEDPDKR.[I]	1xDeamidated [Q]; 1xPhospho [S22(100)]	1.66905e-06	0.000218718	1	1	2	146	Q92769	Q92769 [373-405]	Q92769 1xPhospho [S394(100)]	1	3666.54	High	High	3.582e-05	1.78e-11	7.45
	FALSE	High	[R].MLPHAPGVQMQAIPEDAVHEDSGDEDGEDPDKR.[I]	1xDSSO Hydrolyzed [K32]	0.105515	0.00148854	1	1	1	1	Q92769	Q92769 [373-405]		1	3761.6	High	High	0.0002674	0.007496	4.21
	FALSE	High	[R].MLPHAPGVQMQAIPEDAVHEDSGDEDGEDPDKR.[I]	1xDSSO Hydrolyzed [K32]; 1xPhospho [S22(100)]	0.00724254	0.000218718	1	1	1	18	Q92769	Q92769 [373-405]	Q92769 1xPhospho [S394(100)]	1	3841.57	High	High	3.582e-05	5.525e-05	4.47
	FALSE	High	[R].MLPHAPGVQMQAIPEDAVHEDSGDEDGEDPDKR.[I]	1xDSSO Tris [K32]; 1xPhospho [S22(100)]	0.0600787	0.000658304	1	1	1	4	Q92769	Q92769 [373-405]	Q92769 1xPhospho [S394(100)]	1	3944.63	High	High	0.0001047	0.002596	3.49
	FALSE	High	[R].MLPHAPGVQMQAIPEDAVHEDSGDEDGEDPDKRISIR.[A]	2xPhospho [S22(100); S35(100)]	2.27313e-05	0.000218718	1	1	1	4	Q92769	Q92769 [373-409]	Q92769 2xPhospho [S394(100); S407(100)]	2	4214.82	High	High	3.582e-05	1.886e-09	9
	FALSE	High	[R].MLPHAPGVQMQAIPEDAVHEDSGDEDGEDPDKRISIR.[A]	1xDSSO Hydrolyzed [K32]; 1xPhospho [S35(100)]	0.0931297	0.00128429	1	1	1	2	Q92769	Q92769 [373-409]	Q92769 1xPhospho [S407(100)]	2	4310.87	High	High	0.0002034	0.00589	4.21
	FALSE	High	[R].MLPHAPGVQMQAIPEDAVHEDSGDEDGEDPDKRISIR.[A]	1xDSSO Tris [K32]; 1xPhospho [S35(100)]	0.284562	0.00838872	1	1	1	1	Q92769	Q92769 [373-409]	Q92769 1xPhospho [S407(100)]	2	4413.93	High	High	0.00158	0.05388	3.15
	FALSE	High	[R].MTHNLLLNYGLYR.[K]		8.63946e-06	0.000218718	3	3	1	132	A0A7E5VT94; Q92769; A0A7E5VU84	A0A7E5VT94 [37-49]; Q92769 [38-50]; A0A7E5VU84 [38-50]		0	1607.84	High	High	3.582e-05	3.353e-10	5.28
	FALSE	High	[R].MTHNLLLNYGLYR.[K]	1xDeamidated [N]	1.26453e-05	0.000218718	3	3	2	47	A0A7E5VT94; Q92769; A0A7E5VU84	A0A7E5VT94 [37-49]; Q92769 [38-50]; A0A7E5VU84 [38-50]		0	1608.82	High	High	3.582e-05	6.601e-10	4.64
	FALSE	High	[R].MTHNLLLNYGLYR.[K]	2xDeamidated [N4; N8]	0.000357956	0.000218718	3	3	1	8	A0A7E5VT94; Q92769; A0A7E5VU84	A0A7E5VT94 [37-49]; Q92769 [38-50]; A0A7E5VU84 [38-50]		0	1609.8	High	High	3.582e-05	2.566e-07	3.09
	FALSE	High	[R].MTHNLLLNYGLYR.[K]	1xDeamidated [N8]; 1xPhospho [T2(99.4)]	0.218932	0.005095	3	3	1	1	A0A7E5VT94; Q92769; A0A7E5VU84	A0A7E5VT94 [37-49]; Q92769 [38-50]; A0A7E5VU84 [38-50]	A0A7E5VT94 1xPhospho [T38(99.4)]; Q92769 1xPhospho [T39(99.4)]; A0A7E5VU84 1xPhospho [T39(99.4)]	0	1688.79	High	High	0.001014	0.03127	1.28
	FALSE	High	[R].QQTDMAVNWAGGLHHAK.[K]		4.60265e-07	0.000218718	1	1	1	174	Q92769	Q92769 [128-144]		0	1863.89	High	High	3.582e-05	1.786e-12	5.03
	FALSE	High	[R].QQTDMAVNWAGGLHHAK.[K]	1xDeamidated [N/Q]	3.46971e-06	0.000218718	1	1	2	44	Q92769	Q92769 [128-144]		0	1864.88	High	High	3.582e-05	6.587e-11	5.08
	FALSE	High	[R].QQTDMAVNWAGGLHHAK.[K]	2xDeamidated [Q1; Q/N]	0.000662978	0.000218718	1	1	2	3	Q92769	Q92769 [128-144]		0	1865.86	High	High	3.582e-05	7.717e-07	4.09
	FALSE	High	[R].QQTDMAVNWAGGLHHAK.[K]	1xPhospho [T3(100)]	0.0262506	0.000218718	1	1	1	1	Q92769	Q92769 [128-144]	Q92769 1xPhospho [T130(100)]	0	1943.86	High	High	3.582e-05	0.0005657	2.84
	FALSE	High	[R].QQTDMAVNWAGGLHHAK.[K]	1xDSSO Tris [K17]	0.00101492	0.000218718	1	1	1	2	Q92769	Q92769 [128-144]		0	2142.97	High	High	3.582e-05	1.646e-06	2.98
	FALSE	High	[R].QQTDMAVNWAGGLHHAKK.[S]		0.102639	0.00148854	1	1	1	1	Q92769	Q92769 [128-145]		1	1991.99	High	High	0.0002674	0.007085	2.86
	FALSE	High	[R].QQTDMAVNWAGGLHHAKK.[S]	1xDeamidated [N8]	0.114585	0.00167905	1	1	1	1	Q92769	Q92769 [128-145]		1	1992.97	High	High	0.0002957	0.008768	3.88
	FALSE	High	[R].QQTDMAVNWAGGLHHAKK.[S]	1xDSSO Hydrolyzed [K17]	0.077597	0.000871757	1	1	1	1	Q92769	Q92769 [128-145]		1	2168	High	High	0.0001378	0.004198	3.15
	FALSE	High	[K].SEASGFCYVNDIVLAILELLK.[Y]	1xCarbamidomethyl [C7]	9.35414e-11	0.000218718	1	1	1	2	Q92769	Q92769 [146-166]		0	2354.23	High	High	3.582e-05	6.305e-16	7.56
	FALSE	High	[K].SEASGFCYVNDIVLAILELLK.[Y]	1xCarbamidomethyl [C7]; 1xDeamidated [N10]	4.9217e-08	0.000218718	1	1	1	7	Q92769	Q92769 [146-166]		0	2355.22	High	High	3.582e-05	3.32e-14	7.03
	FALSE	High	[K].SEASGFCYVNDIVLAILELLK.[Y]	1xPhospho [Y8(100)]	2.0294e-06	0.000218718	1	1	1	1	Q92769	Q92769 [146-166]	Q92769 1xPhospho [Y153(100)]	0	2377.18	High	High	3.582e-05	2.522e-11	5.02
	FALSE	High	[K].SEASGFCYVNDIVLAILELLK.[Y]	1xDeamidated [N10]; 1xPhospho [Y8(99.3)]	0.00273473	0.000218718	1	1	1	1	Q92769	Q92769 [146-166]	Q92769 1xPhospho [Y153(99.3)]	0	2378.16	High	High	3.582e-05	9.668e-06	2.37
	FALSE	High	[R].SIRPDNMSEYSK.[Q]		3.42868e-05	0.000218718	1	1	1	74	Q92769	Q92769 [79-90]		0	1426.66	High	High	3.582e-05	3.901e-09	5.23
	FALSE	High	[R].SIRPDNMSEYSK.[Q]	1xDeamidated [N6]	4.33949e-05	0.000218718	1	1	1	13	Q92769	Q92769 [79-90]		0	1427.65	High	High	3.582e-05	5.978e-09	4.96
	FALSE	High	[R].SIRPDNMSEYSKQMQR.[F]	1xDSSO Hydrolyzed [K12]	2.00915e-06	0.000218718	1	1	1	27	Q92769	Q92769 [79-94]		1	2145.94	High	High	3.582e-05	2.489e-11	5.96
	FALSE	High	[R].SIRPDNMSEYSKQMQR.[F]	1xDeamidated [Q/N]; 1xDSSO Hydrolyzed [K12]	8.99294e-06	0.000218718	1	1	2	12	Q92769	Q92769 [79-94]		1	2146.92	High	High	3.582e-05	3.605e-10	3.74
	FALSE	High	[R].SIRPDNMSEYSKQMQR.[F]	1xDSSO Tris [K12]	0.21532	0.00489587	1	1	1	2	Q92769	Q92769 [79-94]		1	2249	High	High	0.000953	0.03043	2.53
	FALSE	High	[K].TFNLPLLMLGGGGYTIR.[N]		8.99808e-09	0.000218718	1	1	1	65	Q92769	Q92769 [291-307]		0	1822.99	High	High	3.582e-05	1.943e-15	6.27
	FALSE	High	[K].TFNLPLLMLGGGGYTIR.[N]	1xDeamidated [N3]	2.07702e-05	0.000218718	1	1	1	7	Q92769	Q92769 [291-307]		0	1823.97	High	High	3.582e-05	1.606e-09	3.36
	FALSE	High	[K].VCYYYDGDIGNYYYGQGHPMKPHR.[I]	1xCarbamidomethyl [C2]	2.03812e-11	0.000218718	1	1	1	90	Q92769	Q92769 [12-35]		0	2953.28	High	High	3.582e-05	6.305e-16	7.74
	FALSE	High	[K].VCYYYDGDIGNYYYGQGHPMKPHR.[I]	1xCarbamidomethyl [C2]; 1xDeamidated [N/Q]	3.84491e-10	0.000218718	1	1	2	74	Q92769	Q92769 [12-35]		0	2954.27	High	High	3.582e-05	6.305e-16	8
	FALSE	High	[K].VCYYYDGDIGNYYYGQGHPMKPHR.[I]	1xPhospho [Y12(97.7)]	0.132452	0.00167905	1	1	1	1	Q92769	Q92769 [12-35]	Q92769 1xPhospho [Y23(97.7)]	0	2976.23	High	High	0.0002957	0.01154	2.14
	FALSE	High	[K].VCYYYDGDIGNYYYGQGHPMKPHR.[I]	1xCarbamidomethyl [C2]; 1xDSSO Hydrolyzed [K21]	0.0852328	0.00108235	1	1	1	3	Q92769	Q92769 [12-35]		0	3129.3	High	High	0.0001709	0.004983	4.44
	FALSE	High	[K].VCYYYDGDIGNYYYGQGHPMKPHR.[I]	1xCarbamidomethyl [C2]; 1xDSSO Tris [K21]	0.302765	0.00955767	1	1	1	1	Q92769	Q92769 [12-35]		0	3232.36	High	High	0.001849	0.06149	2.29
	FALSE	High	[R].VLYIDIDIHHGDGVEEAFYTTDR.[V]		7.51245e-09	0.000218718	1	1	1	503	Q92769	Q92769 [171-193]		0	2678.27	High	High	3.582e-05	1.517e-15	5.93
	FALSE	High	[R].VLYIDIDIHHGDGVEEAFYTTDR.[V]	1xPhospho [Y3(100)]	0.0208345	0.000218718	1	1	2	6	Q92769	Q92769 [171-193]	Q92769 1xPhospho [Y173(100)]	0	2758.24	High	High	3.582e-05	0.0003707	3.07
	FALSE	High	[K].VMEMYQPSAVVLQCGADSLSGDR.[L]	1xDeamidated [Q6]	5.07852e-06	0.000218718	1	1	1	1	Q92769	Q92769 [249-271]		0	2457.11	High	High	3.582e-05	1.304e-10	3.79
	FALSE	High	[K].VMEMYQPSAVVLQCGADSLSGDR.[L]	2xDeamidated [Q6; Q13]	0.0103124	0.000218718	1	1	1	1	Q92769	Q92769 [249-271]		0	2458.09	High	High	3.582e-05	0.0001045	2.53
	FALSE	High	[K].VMEMYQPSAVVLQCGADSLSGDR.[L]	1xCarbamidomethyl [C14]	4.60526e-10	0.000218718	1	1	1	125	Q92769	Q92769 [249-271]		0	2513.15	High	High	3.582e-05	6.305e-16	7.49
	FALSE	High	[K].VMEMYQPSAVVLQCGADSLSGDR.[L]	1xCarbamidomethyl [C14]; 1xDeamidated [Q]	1.39607e-07	0.000218718	1	1	2	41	Q92769	Q92769 [249-271]		0	2514.13	High	High	3.582e-05	2.131e-13	6.14
	FALSE	High	[K].VMEMYQPSAVVLQCGADSLSGDR.[L]	1xPhospho [S8(100)]	0.000337065	0.000218718	1	1	2	19	Q92769	Q92769 [249-271]	Q92769 1xPhospho [S256(100)]	0	2536.09	High	High	3.582e-05	2.315e-07	5.47
	FALSE	High	[K].VMEMYQPSAVVLQCGADSLSGDR.[L]	1xDeamidated [Q6]; 1xPhospho [S8(100)]	0.0103637	0.000218718	1	1	1	6	Q92769	Q92769 [249-271]	Q92769 1xPhospho [S256(100)]	0	2537.08	High	High	3.582e-05	0.0001052	3.31
	FALSE	High	[K].VMEMYQPSAVVLQCGADSLSGDR.[L]	1xCarbamidomethyl [C14]; 1xPhospho [Y/S]	0.0615273	0.000658304	1	1	2	4	Q92769	Q92769 [249-271]		0	2593.11	High	High	0.0001047	0.002709	2.07
	FALSE	High	[K].VMEMYQPSAVVLQCGADSLSGDRLGCFNLTVK.[G]	2xCarbamidomethyl [C14; C26]	5.87644e-09	0.000218718	1	1	1	3	Q92769	Q92769 [249-280]		1	3545.69	High	High	3.582e-05	1.081e-15	9.35
	FALSE	High	[R].VMTVSFHKYGEYFPGTGDLR.[D]	1xDSSO Hydrolyzed [K8]	0.00717072	0.000218718	3	3	1	1	A0A7E5VT94; Q92769; A0A7E5VU84	A0A7E5VT94 [193-212]; Q92769 [194-213]; A0A7E5VU84 [194-213]		1	2480.13	High	High	3.582e-05	5.454e-05	3.67
	FALSE	High	[R].VMTVSFHKYGEYFPGTGDLR.[D]	1xDSSO Tris [K8]	0.0012715	0.000218718	3	3	1	4	A0A7E5VT94; Q92769; A0A7E5VU84	A0A7E5VT94 [193-212]; Q92769 [194-213]; A0A7E5VU84 [194-213]		1	2583.19	High	High	3.582e-05	2.477e-06	3.46
	FALSE	High	[K].YGEYFPGTGDLR.[D]		0.0145238	0.000218718	3	3	1	1	A0A7E5VT94; Q92769; A0A7E5VU84	A0A7E5VT94 [201-212]; Q92769 [202-213]; A0A7E5VU84 [202-213]		0	1374.63	High	High	3.582e-05	0.0001943	2.84
	FALSE	High	[K].YGEYFPGTGDLRDIGAGK.[G]		9.50271e-06	0.000218718	3	3	1	1	A0A7E5VT94; Q92769; A0A7E5VU84	A0A7E5VT94 [201-218]; Q92769 [202-219]; A0A7E5VU84 [202-219]		1	1915.92	High	High	3.582e-05	3.979e-10	5.34
	FALSE	High	[K].YHSDEYIKFLR.[S]	1xDSSO Hydrolyzed [K8]	0.0944367	0.00128429	1	1	1	23	Q92769	Q92769 [68-78]		1	1646.75	High	High	0.0002034	0.006042	2.39
	FALSE	High	[K].YHSDEYIKFLRSIRPDNMSEYSK.[Q]	1xDeamidated [N17]; 1xDSSO Hydrolyzed [K8]	0.0357081	0.000218718	1	1	1	1	Q92769	Q92769 [68-90]		2	3055.38	High	High	3.582e-05	0.0009916	3
FALSE	High	Master Protein	A0A7E5W2N9	acetyl-CoA carboxylase OS=Trichoplusia ni OX=7111 GN=LOC113498903 PE=4 SV=1	0	1000.25	52	67	100	1	1	197	5	2400	269.7	6.2	874.66	67	High	1
	Checked	Confidence	Annotated Sequence	Modifications	Qvality PEP	Qvality q-value	# Protein Groups	# Proteins	# Isoforms	# PSMs	Master Protein Accessions	Positions in Master Proteins	Modifications in Master Proteins	# Missed Cleavages	Theo. MH+ [Da]	Found in Sample: [S1] F1: Sample	Confidence (by Search Engine): Sequest HT	Percolator q-Value (by Search Engine): Sequest HT	Percolator PEP (by Search Engine): Sequest HT	XCorr (by Search Engine): Sequest HT
	FALSE	High	[R].AGFFDVGSFDEIMQPWAQTVITGR.[A]		4.04025e-07	0.000218718	2	6	1	2	A0A7E5W2N9; A0A7E5W3P1	A0A7E5W2N9 [1987-2010]; A0A7E5W3P1 [1959-1982]		0	2672.28	High	High	3.582e-05	1.427e-12	6.36
	FALSE	High	[R].AGVVFIGPPEKAMWALGDK.[I]	1xDSSO Hydrolyzed [K11]	0.00675439	0.000218718	2	7	1	1	A0A7E5W2N9; A0A7E5W3P1	A0A7E5W2N9 [258-276]; A0A7E5W3P1 [230-248]		1	2162.07	High	High	3.582e-05	4.88e-05	2.73
	FALSE	High	[R].AIHQDALMQAVNNLVLELTPSQR.[S]		3.69378e-10	0.000218718	2	6	1	3	A0A7E5W2N9; A0A7E5W3P1	A0A7E5W2N9 [2364-2386]; A0A7E5W3P1 [2336-2358]		0	2561.35	High	High	3.582e-05	6.305e-16	8.29
	FALSE	High	[R].AIHQDALMQAVNNLVLELTPSQR.[S]	1xDeamidated [N12]	2.20295e-07	0.000218718	2	6	1	2	A0A7E5W2N9; A0A7E5W3P1	A0A7E5W2N9 [2364-2386]; A0A7E5W3P1 [2336-2358]		0	2562.33	High	High	3.582e-05	4.836e-13	6.05
	FALSE	High	[R].AVLENTLQGYCLPEPYNTPR.[L]	1xCarbamidomethyl [C11]	8.89177e-08	0.000218718	2	6	1	2	A0A7E5W2N9; A0A7E5W3P1	A0A7E5W2N9 [886-905]; A0A7E5W3P1 [858-877]		0	2335.14	High	High	3.582e-05	9.557e-14	5.47
	FALSE	High	[R].AVYASNNQLGGVQVMHHNGVSHAVAPSDLEAVR.[T]		1.17884e-05	0.000218718	2	6	1	3	A0A7E5W2N9; A0A7E5W3P1	A0A7E5W2N9 [1903-1935]; A0A7E5W3P1 [1875-1907]		0	3427.69	High	High	3.582e-05	5.856e-10	5.86
	FALSE	High	[R].AVYASNNQLGGVQVMHHNGVSHAVAPSDLEAVR.[T]	1xDeamidated [N]	2.09915e-08	0.000218718	2	6	2	8	A0A7E5W2N9; A0A7E5W3P1	A0A7E5W2N9 [1903-1935]; A0A7E5W3P1 [1875-1907]		0	3428.68	High	High	3.582e-05	7.289e-15	9.13
	FALSE	High	[R].AVYASNNQLGGVQVMHHNGVSHAVAPSDLEAVR.[T]	2xDeamidated [Q8; N18]	1.23165e-07	0.000218718	2	6	1	2	A0A7E5W2N9; A0A7E5W3P1	A0A7E5W2N9 [1903-1935]; A0A7E5W3P1 [1875-1907]		0	3429.66	High	High	3.582e-05	1.706e-13	7.58
	FALSE	High	[R].AYTSYDITCLQHLALSGELGVVHFQFILPTGHPNR.[I]	1xCarbamidomethyl [C9]	0.000198152	0.000218718	2	6	1	1	A0A7E5W2N9; A0A7E5W3P1	A0A7E5W2N9 [1185-1219]; A0A7E5W3P1 [1157-1191]		0	3955	High	High	3.582e-05	8.945e-08	4.57
	FALSE	High	[K].DDMQMVSNIIFSHNQVAK.[K]		3.97995e-07	0.000218718	2	6	1	1	A0A7E5W2N9; A0A7E5W3P1	A0A7E5W2N9 [1047-1064]; A0A7E5W3P1 [1019-1036]		0	2076.98	High	High	3.582e-05	1.389e-12	4.9
	FALSE	High	[R].DSTSINVGSDFKPIDADNEALLEPIHILMIGVR.[D]		4.13509e-06	0.000218718	2	6	1	1	A0A7E5W2N9; A0A7E5W3P1	A0A7E5W2N9 [1302-1334]; A0A7E5W3P1 [1274-1306]		0	3579.84	High	High	3.582e-05	9.022e-11	6.31
	FALSE	High	[R].DSTSINVGSDFKPIDADNEALLEPIHILMIGVR.[D]	1xDeamidated [N18]	0.150721	0.00229922	2	6	1	1	A0A7E5W2N9; A0A7E5W3P1	A0A7E5W2N9 [1302-1334]; A0A7E5W3P1 [1274-1306]		0	3580.82	High	High	0.0003919	0.01492	1.35
	FALSE	High	[R].ECIEEGSVDGPQPDNVMTLVELVVEPDGER.[R]	1xCarbamidomethyl [C2]; 1xDeamidated [Q12]	0.142911	0.00188878	2	6	1	1	A0A7E5W2N9; A0A7E5W3P1	A0A7E5W2N9 [1656-1685]; A0A7E5W3P1 [1628-1657]		0	3313.51	High	High	0.0003282	0.01336	1.66
	FALSE	High	[R].EKELSPIYHEIAVQFAELHDTAER.[M]		1.25425e-06	0.000218718	2	6	1	3	A0A7E5W2N9; A0A7E5W3P1	A0A7E5W2N9 [2241-2264]; A0A7E5W3P1 [2213-2236]		1	2825.41	High	High	3.582e-05	1.069e-11	5.75
	FALSE	High	[R].EKELSPIYHEIAVQFAELHDTAER.[M]	1xDeamidated [Q14]	5.32277e-07	0.000218718	2	6	1	2	A0A7E5W2N9; A0A7E5W3P1	A0A7E5W2N9 [2241-2264]; A0A7E5W3P1 [2213-2236]		1	2826.39	High	High	3.582e-05	2.323e-12	5.48
	FALSE	High	[K].ELSPIYHEIAVQFAELHDTAER.[M]		1.03866e-07	0.000218718	2	6	1	3	A0A7E5W2N9; A0A7E5W3P1	A0A7E5W2N9 [2243-2264]; A0A7E5W3P1 [2215-2236]		0	2568.27	High	High	3.582e-05	1.264e-13	6.31
	FALSE	High	[K].ELSPIYHEIAVQFAELHDTAER.[M]	1xDeamidated [Q12]	1.93018e-06	0.000218718	2	6	1	2	A0A7E5W2N9; A0A7E5W3P1	A0A7E5W2N9 [2243-2264]; A0A7E5W3P1 [2215-2236]		0	2569.26	High	High	3.582e-05	2.313e-11	5.26
	FALSE	High	[K].ENDGSPNFVVGEEVEQETPDEGPAHEGR.[D]	1xDeamidated [N7]	8.62833e-08	0.000218718	1	3	1	1	A0A7E5W2N9	A0A7E5W2N9 [56-83]		0	3025.29	High	High	3.582e-05	9.03e-14	6.46
	FALSE	High	[R].FLATSQGTTYVYDIPDMFR.[Q]		3.71498e-05	0.000218718	2	6	1	4	A0A7E5W2N9; A0A7E5W3P1	A0A7E5W2N9 [1629-1647]; A0A7E5W3P1 [1601-1619]		0	2225.06	High	High	3.582e-05	4.514e-09	3.9
	FALSE	High	[R].FLATSQGTTYVYDIPDMFR.[Q]	1xDeamidated [Q6]	0.0922676	0.00128429	2	6	1	2	A0A7E5W2N9; A0A7E5W3P1	A0A7E5W2N9 [1629-1647]; A0A7E5W3P1 [1601-1619]		0	2226.04	High	High	0.0002034	0.005768	2
	FALSE	High	[K].FMQSLRDPSLPLLELQEVLSSTSGR.[I]		0.0166833	0.000218718	2	6	1	1	A0A7E5W2N9; A0A7E5W3P1	A0A7E5W2N9 [913-937]; A0A7E5W3P1 [885-909]		1	2803.47	High	High	3.582e-05	0.0002492	2.97
	FALSE	High	[R].FQEKDFTVATPEEFVR.[R]	1xDSSO Hydrolyzed [K4]	0.181008	0.00371697	2	6	1	1	A0A7E5W2N9; A0A7E5W3P1	A0A7E5W2N9 [128-143]; A0A7E5W3P1 [100-115]		1	2118.97	High	High	0.0007409	0.02135	2.59
	FALSE	High	[R].FQGTKPINKVLIANNGIGAVK.[C]	1xDeamidated [N15]; 1xDSSO Hydrolyzed [K9]	0.0374859	0.000218718	2	6	1	1	A0A7E5W2N9; A0A7E5W3P1	A0A7E5W2N9 [145-165]; A0A7E5W3P1 [117-137]		1	2359.27	High	High	3.582e-05	0.001083	3
	FALSE	High	[R].FVVMVTPEDLKANAEYIK.[M]	1xDSSO Hydrolyzed [K11]	0.00110513	0.000218718	2	6	1	1	A0A7E5W2N9; A0A7E5W3P1	A0A7E5W2N9 [186-203]; A0A7E5W3P1 [158-175]		1	2243.1	High	High	3.582e-05	1.918e-06	3.2
	FALSE	High	[R].GATAPVLVYIPPGAELR.[G]		0.00034046	0.000218718	2	6	1	2	A0A7E5W2N9; A0A7E5W3P1	A0A7E5W2N9 [2108-2124]; A0A7E5W3P1 [2080-2096]		0	1723.97	High	High	3.582e-05	2.357e-07	3.36
	FALSE	High	[R].GCVTTPEQGLQAAQK.[I]	1xCarbamidomethyl [C2]	1.10447e-05	0.000218718	2	7	1	1	A0A7E5W2N9; A0A7E5W3P1	A0A7E5W2N9 [317-331]; A0A7E5W3P1 [289-303]		0	1587.78	High	High	3.582e-05	5.196e-10	4.58
	FALSE	High	[R].GETQSHQWEHDNEAVCK.[W]	1xCarbamidomethyl [C16]	1.73187e-07	0.000218718	2	6	1	7	A0A7E5W2N9; A0A7E5W3P1	A0A7E5W2N9 [2329-2345]; A0A7E5W3P1 [2301-2317]		0	2054.86	High	High	3.582e-05	3.148e-13	6.58
	FALSE	High	[R].GETQSHQWEHDNEAVCK.[W]	1xCarbamidomethyl [C16]; 1xDeamidated [N/Q]	5.65993e-05	0.000218718	2	6	2	3	A0A7E5W2N9; A0A7E5W3P1	A0A7E5W2N9 [2329-2345]; A0A7E5W3P1 [2301-2317]		0	2055.85	High	High	3.582e-05	9.598e-09	4.85
	FALSE	High	[R].GGAWAVVDPSVNSLR.[M]		1.05575e-05	0.000218718	2	6	1	1	A0A7E5W2N9; A0A7E5W3P1	A0A7E5W2N9 [2125-2139]; A0A7E5W3P1 [2097-2111]		0	1527.79	High	High	3.582e-05	4.802e-10	4.38
	FALSE	High	[K].GQFPIEDNQQLSEKLNHAHNK.[Y]	1xDSSO Hydrolyzed [K14]	0.208239	0.00489587	2	6	1	1	A0A7E5W2N9; A0A7E5W3P1	A0A7E5W2N9 [863-883]; A0A7E5W3P1 [835-855]		1	2623.22	High	High	0.000953	0.02823	2.73
	FALSE	High	[K].GQIQGSSQLSNCVEVELIHSGSK.[Y]	1xCarbamidomethyl [C12]	1.03021e-08	0.000218718	2	6	1	4	A0A7E5W2N9; A0A7E5W3P1	A0A7E5W2N9 [687-709]; A0A7E5W3P1 [659-681]		0	2457.2	High	High	3.582e-05	2.335e-15	6.08
	FALSE	High	[K].GQIQGSSQLSNCVEVELIHSGSK.[Y]	1xCarbamidomethyl [C12]; 1xDeamidated [Q]	2.15521e-06	0.000218718	2	6	2	3	A0A7E5W2N9; A0A7E5W3P1	A0A7E5W2N9 [687-709]; A0A7E5W3P1 [659-681]		0	2458.19	High	High	3.582e-05	2.803e-11	5.83
	FALSE	High	[R].HLEPASAFQLELYR.[M]	1xDeamidated [Q9]	0.00299236	0.000218718	2	6	1	2	A0A7E5W2N9; A0A7E5W3P1	A0A7E5W2N9 [1397-1410]; A0A7E5W3P1 [1369-1382]		0	1674.85	High	High	3.582e-05	1.143e-05	3.3
	FALSE	High	[R].HLEVQLIADQYGNAISLFGR.[D]		2.03055e-09	0.000218718	2	7	1	2	A0A7E5W2N9; A0A7E5W3P1	A0A7E5W2N9 [385-404]; A0A7E5W3P1 [357-376]		0	2244.18	High	High	3.582e-05	6.305e-16	6.22
	FALSE	High	[R].HLEVQLIADQYGNAISLFGR.[D]	1xDeamidated [Q10]	2.02301e-07	0.000218718	2	7	1	2	A0A7E5W2N9; A0A7E5W3P1	A0A7E5W2N9 [385-404]; A0A7E5W3P1 [357-376]		0	2245.16	High	High	3.582e-05	4.136e-13	5.25
	FALSE	High	[R].HNQMESIFLSAVDMYGHDFHPENLQK.[L]		1.42251e-09	0.000218718	2	6	1	4	A0A7E5W2N9; A0A7E5W3P1	A0A7E5W2N9 [1125-1150]; A0A7E5W3P1 [1097-1122]		0	3087.41	High	High	3.582e-05	6.305e-16	7.5
	FALSE	High	[R].HNQMESIFLSAVDMYGHDFHPENLQK.[L]	1xDeamidated [Q3]	9.4552e-06	0.000218718	2	6	1	2	A0A7E5W2N9; A0A7E5W3P1	A0A7E5W2N9 [1125-1150]; A0A7E5W3P1 [1097-1122]		0	3088.39	High	High	3.582e-05	3.928e-10	4.74
	FALSE	High	[R].HQDLITKEASFEYLQNEGER.[V]	1xDSSO Hydrolyzed [K7]	8.39913e-07	0.000218718	2	6	1	1	A0A7E5W2N9; A0A7E5W3P1	A0A7E5W2N9 [1454-1473]; A0A7E5W3P1 [1426-1445]		1	2583.17	High	High	3.582e-05	5.236e-12	5.53
	FALSE	High	[R].HQDLITKEASFEYLQNEGER.[V]	1xDSSO Tris [K7]	6.57833e-05	0.000218718	2	6	1	2	A0A7E5W2N9; A0A7E5W3P1	A0A7E5W2N9 [1454-1473]; A0A7E5W3P1 [1426-1445]		1	2686.23	High	High	3.582e-05	1.25e-08	4.74
	FALSE	High	[R].HQDLITKEASFEYLQNEGER.[V]	1xDeamidated [Q2]; 1xDSSO Tris [K7]	0.0125163	0.000218718	2	6	1	1	A0A7E5W2N9; A0A7E5W3P1	A0A7E5W2N9 [1454-1473]; A0A7E5W3P1 [1426-1445]		1	2687.21	High	High	3.582e-05	0.0001484	3.24
	FALSE	High	[R].KVENPDDFSNMFR.[Q]		0.00169149	0.000218718	2	7	1	1	A0A7E5W2N9; A0A7E5W3P1	A0A7E5W2N9 [351-363]; A0A7E5W3P1 [323-335]		1	1598.73	High	High	3.582e-05	4.118e-06	4.02
	FALSE	High	[K].IASSIVAQTADIPTLPWSGSELK.[A]		8.02865e-07	0.000218718	2	7	1	3	A0A7E5W2N9; A0A7E5W3P1	A0A7E5W2N9 [277-299]; A0A7E5W3P1 [249-271]		0	2384.27	High	High	3.582e-05	4.83e-12	5.36
	FALSE	High	[R].LCLSNGSGYSLDIYSYEEVSDPR.[I]	1xCarbamidomethyl [C2]	0.000169638	0.000218718	2	6	1	1	A0A7E5W2N9; A0A7E5W3P1	A0A7E5W2N9 [1571-1593]; A0A7E5W3P1 [1543-1565]		0	2624.18	High	High	3.582e-05	6.817e-08	3.75
	FALSE	High	[R].LCLSNGSGYSLDIYSYEEVSDPR.[I]	1xCarbamidomethyl [C2]; 1xDeamidated [N5]	8.18067e-09	0.000218718	2	6	1	2	A0A7E5W2N9; A0A7E5W3P1	A0A7E5W2N9 [1571-1593]; A0A7E5W3P1 [1543-1565]		0	2625.17	High	High	3.582e-05	1.71e-15	5.41
	FALSE	High	[K].IDSEEAKENDGSPNFVVGEEVEQETPDEGPAHEGR.[D]		1.19893e-06	0.000218718	1	3	1	1	A0A7E5W2N9	A0A7E5W2N9 [49-83]		1	3796.67	High	High	3.582e-05	9.917e-12	6.87
	FALSE	High	[K].IGFPVMIKASEGGGGK.[G]	1xDSSO Hydrolyzed [K8]	0.00386149	0.000218718	2	7	1	1	A0A7E5W2N9; A0A7E5W3P1	A0A7E5W2N9 [332-347]; A0A7E5W3P1 [304-319]		1	1723.84	High	High	3.582e-05	1.805e-05	2.28
	FALSE	High	[K].IIEEAPAAIAKPEVFIEMEK.[A]		1.79937e-06	0.000218718	2	6	1	2	A0A7E5W2N9; A0A7E5W3P1	A0A7E5W2N9 [415-434]; A0A7E5W3P1 [387-406]		0	2228.19	High	High	3.582e-05	2.042e-11	5.38
	FALSE	High	[K].LINTLVEDGGHVDK.[G]		1.09345e-05	0.000218718	2	6	1	4	A0A7E5W2N9; A0A7E5W3P1	A0A7E5W2N9 [791-804]; A0A7E5W3P1 [763-776]		0	1509.79	High	High	3.582e-05	5.078e-10	4.94
	FALSE	High	[K].LINTLVEDGGHVDK.[G]	1xDeamidated [N3]	0.0564635	0.000658304	2	6	1	1	A0A7E5W2N9; A0A7E5W3P1	A0A7E5W2N9 [791-804]; A0A7E5W3P1 [763-776]		0	1510.77	High	High	0.0001047	0.002321	2.22
	FALSE	High	[R].LLYGESPWGLSQIEFDEPK.[Q]		1.52592e-09	0.000218718	2	6	1	2	A0A7E5W2N9; A0A7E5W3P1	A0A7E5W2N9 [507-525]; A0A7E5W3P1 [479-497]		0	2208.09	High	High	3.582e-05	6.305e-16	6.33
	FALSE	High	[R].IPISQSEIELASAQDQEGIPAELCTAAMR.[K]	1xCarbamidomethyl [C24]	1.91201e-09	0.000218718	2	6	1	3	A0A7E5W2N9; A0A7E5W3P1	A0A7E5W2N9 [1220-1248]; A0A7E5W3P1 [1192-1220]		0	3128.52	High	High	3.582e-05	6.305e-16	8.34
	FALSE	High	[R].IPISQSEIELASAQDQEGIPAELCTAAMR.[K]	1xCarbamidomethyl [C24]; 1xDeamidated [Q16]	2.78817e-07	0.000218718	2	6	1	1	A0A7E5W2N9; A0A7E5W3P1	A0A7E5W2N9 [1220-1248]; A0A7E5W3P1 [1192-1220]		0	3129.51	High	High	3.582e-05	7.302e-13	5.57
	FALSE	High	[R].IPISQSEIELASAQDQEGIPAELCTAAMR.[K]	1xDeamidated [Q16]; 1xPhospho [S/T]	0.0214596	0.000218718	2	6	1	1	A0A7E5W2N9; A0A7E5W3P1	A0A7E5W2N9 [1220-1248]; A0A7E5W3P1 [1192-1220]		0	3152.45	High	High	3.582e-05	0.000393	2.7
	FALSE	High	[R].IPISQSEIELASAQDQEGIPAELCTAAMR.[K]	1xCarbamidomethyl [C24]; 1xPhospho [S/T]	2.5017e-08	0.000218718	2	6	1	2	A0A7E5W2N9; A0A7E5W3P1	A0A7E5W2N9 [1220-1248]; A0A7E5W3P1 [1192-1220]		0	3208.49	High	High	3.582e-05	9.981e-15	8
	FALSE	High	[R].LQVEHPCTEMVADVNLPAAQLQIAMGLPLYHVK.[D]	1xCarbamidomethyl [C7]; 1xDeamidated [Q20]	2.87864e-08	0.000218718	2	6	1	1	A0A7E5W2N9; A0A7E5W3P1	A0A7E5W2N9 [471-503]; A0A7E5W3P1 [443-475]		0	3686.87	High	High	3.582e-05	1.276e-14	7.66
	FALSE	High	[K].LRPSMSQGTVIHSQR.[F]	1xPhospho [S/T]	0.0164376	0.000218718	1	3	1	1	A0A7E5W2N9	A0A7E5W2N9 [113-127]		0	1776.86	High	High	3.582e-05	0.0002422	3.82
	FALSE	High	[K].LTDGGTLLSIDGASYTTYLKDEVDKYR.[I]	1xDSSO Hydrolyzed [K20]	0.0461538	0.000218718	2	6	1	1	A0A7E5W2N9; A0A7E5W3P1	A0A7E5W2N9 [738-764]; A0A7E5W3P1 [710-736]		2	3170.51	High	High	3.582e-05	0.001588	3.3
	FALSE	High	[R].ITSENPDEGFKPSSGTVQELNFR.[S]		3.12305e-06	0.000218718	2	6	1	4	A0A7E5W2N9; A0A7E5W3P1	A0A7E5W2N9 [539-561]; A0A7E5W3P1 [511-533]		0	2552.23	High	High	3.582e-05	5.473e-11	6.17
	FALSE	High	[R].ITSENPDEGFKPSSGTVQELNFR.[S]	1xDeamidated [N5]	0.00037447	0.000218718	2	6	1	1	A0A7E5W2N9; A0A7E5W3P1	A0A7E5W2N9 [539-561]; A0A7E5W3P1 [511-533]		0	2553.21	High	High	3.582e-05	2.797e-07	3.3
	FALSE	High	[K].MVGYVSAGTVEYLYEPATGAYYFLELNPR.[L]		0.00243748	0.000218718	2	6	1	1	A0A7E5W2N9; A0A7E5W3P1	A0A7E5W2N9 [442-470]; A0A7E5W3P1 [414-442]		0	3273.58	High	High	3.582e-05	7.895e-06	3.35
	FALSE	High	[R].NITSVLAQFPSQQIASVIDHHAASLAK.[R]		5.43365e-10	0.000218718	2	6	1	6	A0A7E5W2N9; A0A7E5W3P1	A0A7E5W2N9 [956-982]; A0A7E5W3P1 [928-954]		0	2846.52	High	High	3.582e-05	6.305e-16	7.43
	FALSE	High	[R].NITSVLAQFPSQQIASVIDHHAASLAK.[R]	1xDeamidated [Q8]	2.82676e-09	0.000218718	2	6	1	3	A0A7E5W2N9; A0A7E5W3P1	A0A7E5W2N9 [956-982]; A0A7E5W3P1 [928-954]		0	2847.5	High	High	3.582e-05	6.305e-16	6.99
	FALSE	High	[R].NITSVLAQFPSQQIASVIDHHAASLAK.[R]	2xDeamidated [N1; Q8]	0.00127788	0.000218718	2	6	1	2	A0A7E5W2N9; A0A7E5W3P1	A0A7E5W2N9 [956-982]; A0A7E5W3P1 [928-954]		0	2848.48	High	High	3.582e-05	2.5e-06	3.5
	FALSE	High	[R].NITSVLAQFPSQQIASVIDHHAASLAKR.[A]	1xDSSO Hydrolyzed [K27]	0.054604	0.000658304	2	6	1	4	A0A7E5W2N9; A0A7E5W3P1	A0A7E5W2N9 [956-983]; A0A7E5W3P1 [928-955]		1	3178.63	High	High	0.0001047	0.002166	3.55
	FALSE	High	[R].NITSVLAQFPSQQIASVIDHHAASLAKR.[A]	1xDeamidated [Q]; 1xDSSO Hydrolyzed [K27]	0.00614382	0.000218718	2	6	2	2	A0A7E5W2N9; A0A7E5W3P1	A0A7E5W2N9 [956-983]; A0A7E5W3P1 [928-955]		1	3179.62	High	High	3.582e-05	4.122e-05	3.61
	FALSE	High	[R].QGPMHGLPISTPYVTK.[D]		0.000830634	0.000218718	2	6	1	3	A0A7E5W2N9; A0A7E5W3P1	A0A7E5W2N9 [1606-1621]; A0A7E5W3P1 [1578-1593]		0	1725.9	High	High	3.582e-05	1.15e-06	3.89
	FALSE	High	[R].QGPMHGLPISTPYVTKDYLQQK.[R]	1xDeamidated [Q20]; 1xDSSO Hydrolyzed [K16]	0.0262506	0.000218718	2	6	1	1	A0A7E5W2N9; A0A7E5W3P1	A0A7E5W2N9 [1606-1627]; A0A7E5W3P1 [1578-1599]		1	2678.28	High	High	3.582e-05	0.0005674	3.86
	FALSE	High	[R].QVLIAAHQPAYELR.[H]		2.87698e-05	0.000218718	2	6	1	5	A0A7E5W2N9; A0A7E5W3P1	A0A7E5W2N9 [1111-1124]; A0A7E5W3P1 [1083-1096]		0	1608.89	High	High	3.582e-05	2.874e-09	4.63
	FALSE	High	[R].QVQAEVPGSPIFVMK.[L]		4.14808e-05	0.000218718	2	7	1	1	A0A7E5W2N9; A0A7E5W3P1	A0A7E5W2N9 [364-378]; A0A7E5W3P1 [336-350]		0	1629.87	High	High	3.582e-05	5.495e-09	3.72
	FALSE	High	[K].QYYQVESHFQLGSYDK.[C]		7.8941e-06	0.000218718	2	6	1	3	A0A7E5W2N9; A0A7E5W3P1	A0A7E5W2N9 [1021-1036]; A0A7E5W3P1 [993-1008]		0	1991.91	High	High	3.582e-05	2.858e-10	5.17
	FALSE	High	[R].REDLAALQEGSESR.[D]		5.41027e-05	0.000218718	2	6	1	1	A0A7E5W2N9; A0A7E5W3P1	A0A7E5W2N9 [1288-1301]; A0A7E5W3P1 [1260-1273]		1	1560.76	High	High	3.582e-05	8.848e-09	5.35
	FALSE	High	[R].RGSVDESLIR.[T]		0.00288941	0.000218718	2	6	1	1	A0A7E5W2N9; A0A7E5W3P1	A0A7E5W2N9 [2203-2212]; A0A7E5W3P1 [2175-2184]		1	1131.61	High	High	3.582e-05	1.067e-05	2.74
	FALSE	High	[R].RPLTVAQQLALAEK.[R]		0.000138821	0.000218718	1	3	1	1	A0A7E5W2N9	A0A7E5W2N9 [96-109]		0	1537.91	High	High	3.582e-05	4.731e-08	3.45
	FALSE	High	[K].RSKLRPSMSQGTVIHSQR.[F]		0.00796155	0.000218718	1	3	1	1	A0A7E5W2N9	A0A7E5W2N9 [110-127]		2	2068.12	High	High	3.582e-05	6.592e-05	3.08
	FALSE	High	[K].RTDCNHIFLNFGPTVIMDPAK.[I]	1xCarbamidomethyl [C4]	2.33953e-07	0.000218718	2	6	1	2	A0A7E5W2N9; A0A7E5W3P1	A0A7E5W2N9 [1493-1513]; A0A7E5W3P1 [1465-1485]		1	2446.2	High	High	3.582e-05	5.371e-13	5.97
	FALSE	High	[K].RTDCNHIFLNFGPTVIMDPAK.[I]	1xCarbamidomethyl [C4]; 1xDeamidated [N10]	5.47508e-06	0.000218718	2	6	1	1	A0A7E5W2N9; A0A7E5W3P1	A0A7E5W2N9 [1493-1513]; A0A7E5W3P1 [1465-1485]		1	2447.18	High	High	3.582e-05	1.487e-10	4.52
	FALSE	High	[K].SDFNVAWLDAERPER.[G]		3.77126e-05	0.000218718	2	6	1	2	A0A7E5W2N9; A0A7E5W3P1	A0A7E5W2N9 [1774-1788]; A0A7E5W3P1 [1746-1760]		0	1804.86	High	High	3.582e-05	4.651e-09	4.24
	FALSE	High	[K].SDFNVAWLDAERPER.[G]	1xDeamidated [N4]	0.000873306	0.000218718	2	6	1	1	A0A7E5W2N9; A0A7E5W3P1	A0A7E5W2N9 [1774-1788]; A0A7E5W3P1 [1746-1760]		0	1805.85	High	High	3.582e-05	1.268e-06	3.79
	FALSE	High	[R].SYELEALPTSNQK.[M]		0.0134831	0.000218718	2	6	1	1	A0A7E5W2N9; A0A7E5W3P1	A0A7E5W2N9 [1413-1425]; A0A7E5W3P1 [1385-1397]		0	1479.73	High	High	3.582e-05	0.0001699	1.96
	FALSE	High	[R].SYELEALPTSNQKMHLYLGK.[A]	1xDSSO Hydrolyzed [K13]	0.251612	0.00626348	2	6	1	1	A0A7E5W2N9; A0A7E5W3P1	A0A7E5W2N9 [1413-1432]; A0A7E5W3P1 [1385-1404]		1	2498.19	High	High	0.001254	0.04164	1.79
	FALSE	High	[R].SYELEALPTSNQKMHLYLGK.[A]	1xDeamidated [N11]; 1xDSSO Hydrolyzed [K13]	0.289037	0.00858521	2	6	1	1	A0A7E5W2N9; A0A7E5W3P1	A0A7E5W2N9 [1413-1432]; A0A7E5W3P1 [1385-1404]		1	2499.18	High	High	0.001609	0.05607	1.25
	FALSE	High	[R].TDCNHIFLNFGPTVIMDPAK.[I]	1xCarbamidomethyl [C3]	1.51265e-07	0.000218718	2	6	1	3	A0A7E5W2N9; A0A7E5W3P1	A0A7E5W2N9 [1494-1513]; A0A7E5W3P1 [1466-1485]		0	2290.1	High	High	3.582e-05	2.465e-13	6.38
	FALSE	High	[R].TDCNHIFLNFGPTVIMDPAK.[I]	1xCarbamidomethyl [C3]; 1xDeamidated [N9]	3.94528e-05	0.000218718	2	6	1	2	A0A7E5W2N9; A0A7E5W3P1	A0A7E5W2N9 [1494-1513]; A0A7E5W3P1 [1466-1485]		0	2291.08	High	High	3.582e-05	5.05e-09	4.1
	FALSE	High	[K].TLQQAGQVWFPDSAYK.[T]		5.93226e-06	0.000218718	2	6	1	1	A0A7E5W2N9; A0A7E5W3P1	A0A7E5W2N9 [2045-2060]; A0A7E5W3P1 [2017-2032]		0	1838.91	High	High	3.582e-05	1.714e-10	4.54
	FALSE	High	[R].TQVQAVWAGWGHASENPK.[L]		9.30208e-08	0.000218718	2	6	1	3	A0A7E5W2N9; A0A7E5W3P1	A0A7E5W2N9 [233-250]; A0A7E5W3P1 [205-222]		0	1965.96	High	High	3.582e-05	1.031e-13	6.1
	FALSE	High	[R].TVELTQPADPANLDSEAK.[T]		5.87309e-06	0.000218718	2	6	1	1	A0A7E5W2N9; A0A7E5W3P1	A0A7E5W2N9 [2027-2044]; A0A7E5W3P1 [1999-2016]		0	1898.93	High	High	3.582e-05	1.69e-10	5.11
	FALSE	High	[R].VLLEAMDELEVAFSHPLAK.[R]		7.45137e-10	0.000218718	2	6	1	3	A0A7E5W2N9; A0A7E5W3P1	A0A7E5W2N9 [1474-1492]; A0A7E5W3P1 [1446-1464]		0	2112.1	High	High	3.582e-05	6.305e-16	6.6
	FALSE	High	[R].VIQVESSYIILTGYAALNK.[V]		7.15441e-07	0.000218718	2	6	1	2	A0A7E5W2N9; A0A7E5W3P1	A0A7E5W2N9 [1880-1898]; A0A7E5W3P1 [1852-1870]		0	2082.15	High	High	3.582e-05	3.925e-12	5.6
	FALSE	High	[R].VIQVESSYIILTGYAALNK.[V]	1xDeamidated [Q3]	0.00221642	0.000218718	2	6	1	3	A0A7E5W2N9; A0A7E5W3P1	A0A7E5W2N9 [1880-1898]; A0A7E5W3P1 [1852-1870]		0	2083.13	High	High	3.582e-05	6.672e-06	3.52
	FALSE	High	[R].VQSEKPDIMLGVICGSILIADSIITAHFQEFK.[S]	1xCarbamidomethyl [C14]	3.25874e-10	0.000218718	2	6	1	1	A0A7E5W2N9; A0A7E5W3P1	A0A7E5W2N9 [650-681]; A0A7E5W3P1 [622-653]		0	3559.85	High	High	3.582e-05	6.305e-16	10.11
	FALSE	High	[R].VQSEKPDIMLGVICGSILIADSIITAHFQEFK.[S]	1xCarbamidomethyl [C14]; 1xDeamidated [Q2]	1.54816e-06	0.000218718	2	6	1	1	A0A7E5W2N9; A0A7E5W3P1	A0A7E5W2N9 [650-681]; A0A7E5W3P1 [622-653]		0	3560.84	High	High	3.582e-05	1.565e-11	6.06
	FALSE	High	[R].VSDPVDRPVEWKPPR.[A]		0.00244971	0.000218718	2	6	1	7	A0A7E5W2N9; A0A7E5W3P1	A0A7E5W2N9 [1957-1971]; A0A7E5W3P1 [1929-1943]		0	1776.94	High	High	3.582e-05	7.975e-06	3.9
	FALSE	High	[K].VTWNLRPGAVLDMGSLMGTLELDDPSLVTTAQPYK.[G]	1xDeamidated [Q32]	2.23217e-06	0.000218718	2	6	1	1	A0A7E5W2N9; A0A7E5W3P1	A0A7E5W2N9 [828-862]; A0A7E5W3P1 [800-834]		0	3789.91	High	High	3.582e-05	2.985e-11	5.01
	FALSE	High	[R].YKDDMQMVSNIIFSHNQVAK.[K]		1.27089e-05	0.000218718	2	6	1	2	A0A7E5W2N9; A0A7E5W3P1	A0A7E5W2N9 [1045-1064]; A0A7E5W3P1 [1017-1036]		1	2368.14	High	High	3.582e-05	6.697e-10	4.32
	FALSE	High	[R].YKDDMQMVSNIIFSHNQVAK.[K]	1xDeamidated [N10]	0.000232622	0.000218718	2	6	1	2	A0A7E5W2N9; A0A7E5W3P1	A0A7E5W2N9 [1045-1064]; A0A7E5W3P1 [1017-1036]		1	2369.13	High	High	3.582e-05	1.195e-07	4.11
	FALSE	High	[K].YLYLTPEVYSKLGALGSVK.[T]	1xDSSO Hydrolyzed [K11]	0.0880669	0.00128429	2	6	1	1	A0A7E5W2N9; A0A7E5W3P1	A0A7E5W2N9 [1792-1810]; A0A7E5W3P1 [1764-1782]		1	2277.17	High	High	0.0002034	0.005283	2.07
FALSE	High	Master Protein	A0A7E5W3P1	acetyl-CoA carboxylase OS=Trichoplusia ni OX=7111 GN=LOC113498903 PE=4 SV=1	0	972.918	51	63	96	1	1	193	1	2372	266.8	6.43	855.79	63	High	1
	Checked	Confidence	Annotated Sequence	Modifications	Qvality PEP	Qvality q-value	# Protein Groups	# Proteins	# Isoforms	# PSMs	Master Protein Accessions	Positions in Master Proteins	Modifications in Master Proteins	# Missed Cleavages	Theo. MH+ [Da]	Found in Sample: [S1] F1: Sample	Confidence (by Search Engine): Sequest HT	Percolator q-Value (by Search Engine): Sequest HT	Percolator PEP (by Search Engine): Sequest HT	XCorr (by Search Engine): Sequest HT
	FALSE	High	[R].AGFFDVGSFDEIMQPWAQTVITGR.[A]		4.04025e-07	0.000218718	2	6	1	2	A0A7E5W2N9; A0A7E5W3P1	A0A7E5W2N9 [1987-2010]; A0A7E5W3P1 [1959-1982]		0	2672.28	High	High	3.582e-05	1.427e-12	6.36
	FALSE	High	[R].AGVVFIGPPEKAMWALGDK.[I]	1xDSSO Hydrolyzed [K11]	0.00675439	0.000218718	2	7	1	1	A0A7E5W2N9; A0A7E5W3P1	A0A7E5W2N9 [258-276]; A0A7E5W3P1 [230-248]		1	2162.07	High	High	3.582e-05	4.88e-05	2.73
	FALSE	High	[R].AIHQDALMQAVNNLVLELTPSQR.[S]		3.69378e-10	0.000218718	2	6	1	3	A0A7E5W2N9; A0A7E5W3P1	A0A7E5W2N9 [2364-2386]; A0A7E5W3P1 [2336-2358]		0	2561.35	High	High	3.582e-05	6.305e-16	8.29
	FALSE	High	[R].AIHQDALMQAVNNLVLELTPSQR.[S]	1xDeamidated [N12]	2.20295e-07	0.000218718	2	6	1	2	A0A7E5W2N9; A0A7E5W3P1	A0A7E5W2N9 [2364-2386]; A0A7E5W3P1 [2336-2358]		0	2562.33	High	High	3.582e-05	4.836e-13	6.05
	FALSE	High	[R].APSSGLQPSMSQGTVIHSQR.[F]		4.10147e-07	0.000218718	1	2	1	1	A0A7E5W3P1	A0A7E5W3P1 [80-99]		0	2068.02	High	High	3.582e-05	1.454e-12	4.81
	FALSE	High	[R].AVLENTLQGYCLPEPYNTPR.[L]	1xCarbamidomethyl [C11]	8.89177e-08	0.000218718	2	6	1	2	A0A7E5W2N9; A0A7E5W3P1	A0A7E5W2N9 [886-905]; A0A7E5W3P1 [858-877]		0	2335.14	High	High	3.582e-05	9.557e-14	5.47
	FALSE	High	[R].AVYASNNQLGGVQVMHHNGVSHAVAPSDLEAVR.[T]		1.17884e-05	0.000218718	2	6	1	3	A0A7E5W2N9; A0A7E5W3P1	A0A7E5W2N9 [1903-1935]; A0A7E5W3P1 [1875-1907]		0	3427.69	High	High	3.582e-05	5.856e-10	5.86
	FALSE	High	[R].AVYASNNQLGGVQVMHHNGVSHAVAPSDLEAVR.[T]	1xDeamidated [N]	2.09915e-08	0.000218718	2	6	2	8	A0A7E5W2N9; A0A7E5W3P1	A0A7E5W2N9 [1903-1935]; A0A7E5W3P1 [1875-1907]		0	3428.68	High	High	3.582e-05	7.289e-15	9.13
	FALSE	High	[R].AVYASNNQLGGVQVMHHNGVSHAVAPSDLEAVR.[T]	2xDeamidated [Q8; N18]	1.23165e-07	0.000218718	2	6	1	2	A0A7E5W2N9; A0A7E5W3P1	A0A7E5W2N9 [1903-1935]; A0A7E5W3P1 [1875-1907]		0	3429.66	High	High	3.582e-05	1.706e-13	7.58
	FALSE	High	[R].AYTSYDITCLQHLALSGELGVVHFQFILPTGHPNR.[I]	1xCarbamidomethyl [C9]	0.000198152	0.000218718	2	6	1	1	A0A7E5W2N9; A0A7E5W3P1	A0A7E5W2N9 [1185-1219]; A0A7E5W3P1 [1157-1191]		0	3955	High	High	3.582e-05	8.945e-08	4.57
	FALSE	High	[K].DDMQMVSNIIFSHNQVAK.[K]		3.97995e-07	0.000218718	2	6	1	1	A0A7E5W2N9; A0A7E5W3P1	A0A7E5W2N9 [1047-1064]; A0A7E5W3P1 [1019-1036]		0	2076.98	High	High	3.582e-05	1.389e-12	4.9
	FALSE	High	[R].DSTSINVGSDFKPIDADNEALLEPIHILMIGVR.[D]		4.13509e-06	0.000218718	2	6	1	1	A0A7E5W2N9; A0A7E5W3P1	A0A7E5W2N9 [1302-1334]; A0A7E5W3P1 [1274-1306]		0	3579.84	High	High	3.582e-05	9.022e-11	6.31
	FALSE	High	[R].DSTSINVGSDFKPIDADNEALLEPIHILMIGVR.[D]	1xDeamidated [N18]	0.150721	0.00229922	2	6	1	1	A0A7E5W2N9; A0A7E5W3P1	A0A7E5W2N9 [1302-1334]; A0A7E5W3P1 [1274-1306]		0	3580.82	High	High	0.0003919	0.01492	1.35
	FALSE	High	[R].ECIEEGSVDGPQPDNVMTLVELVVEPDGER.[R]	1xCarbamidomethyl [C2]; 1xDeamidated [Q12]	0.142911	0.00188878	2	6	1	1	A0A7E5W2N9; A0A7E5W3P1	A0A7E5W2N9 [1656-1685]; A0A7E5W3P1 [1628-1657]		0	3313.51	High	High	0.0003282	0.01336	1.66
	FALSE	High	[R].EKELSPIYHEIAVQFAELHDTAER.[M]		1.25425e-06	0.000218718	2	6	1	3	A0A7E5W2N9; A0A7E5W3P1	A0A7E5W2N9 [2241-2264]; A0A7E5W3P1 [2213-2236]		1	2825.41	High	High	3.582e-05	1.069e-11	5.75
	FALSE	High	[R].EKELSPIYHEIAVQFAELHDTAER.[M]	1xDeamidated [Q14]	5.32277e-07	0.000218718	2	6	1	2	A0A7E5W2N9; A0A7E5W3P1	A0A7E5W2N9 [2241-2264]; A0A7E5W3P1 [2213-2236]		1	2826.39	High	High	3.582e-05	2.323e-12	5.48
	FALSE	High	[K].ELSPIYHEIAVQFAELHDTAER.[M]		1.03866e-07	0.000218718	2	6	1	3	A0A7E5W2N9; A0A7E5W3P1	A0A7E5W2N9 [2243-2264]; A0A7E5W3P1 [2215-2236]		0	2568.27	High	High	3.582e-05	1.264e-13	6.31
	FALSE	High	[K].ELSPIYHEIAVQFAELHDTAER.[M]	1xDeamidated [Q12]	1.93018e-06	0.000218718	2	6	1	2	A0A7E5W2N9; A0A7E5W3P1	A0A7E5W2N9 [2243-2264]; A0A7E5W3P1 [2215-2236]		0	2569.26	High	High	3.582e-05	2.313e-11	5.26
	FALSE	High	[R].FLATSQGTTYVYDIPDMFR.[Q]		3.71498e-05	0.000218718	2	6	1	4	A0A7E5W2N9; A0A7E5W3P1	A0A7E5W2N9 [1629-1647]; A0A7E5W3P1 [1601-1619]		0	2225.06	High	High	3.582e-05	4.514e-09	3.9
	FALSE	High	[R].FLATSQGTTYVYDIPDMFR.[Q]	1xDeamidated [Q6]	0.0922676	0.00128429	2	6	1	2	A0A7E5W2N9; A0A7E5W3P1	A0A7E5W2N9 [1629-1647]; A0A7E5W3P1 [1601-1619]		0	2226.04	High	High	0.0002034	0.005768	2
	FALSE	High	[K].FMQSLRDPSLPLLELQEVLSSTSGR.[I]		0.0166833	0.000218718	2	6	1	1	A0A7E5W2N9; A0A7E5W3P1	A0A7E5W2N9 [913-937]; A0A7E5W3P1 [885-909]		1	2803.47	High	High	3.582e-05	0.0002492	2.97
	FALSE	High	[R].FQEKDFTVATPEEFVR.[R]	1xDSSO Hydrolyzed [K4]	0.181008	0.00371697	2	6	1	1	A0A7E5W2N9; A0A7E5W3P1	A0A7E5W2N9 [128-143]; A0A7E5W3P1 [100-115]		1	2118.97	High	High	0.0007409	0.02135	2.59
	FALSE	High	[R].FQGTKPINKVLIANNGIGAVK.[C]	1xDeamidated [N15]; 1xDSSO Hydrolyzed [K9]	0.0374859	0.000218718	2	6	1	1	A0A7E5W2N9; A0A7E5W3P1	A0A7E5W2N9 [145-165]; A0A7E5W3P1 [117-137]		1	2359.27	High	High	3.582e-05	0.001083	3
	FALSE	High	[R].FVVMVTPEDLKANAEYIK.[M]	1xDSSO Hydrolyzed [K11]	0.00110513	0.000218718	2	6	1	1	A0A7E5W2N9; A0A7E5W3P1	A0A7E5W2N9 [186-203]; A0A7E5W3P1 [158-175]		1	2243.1	High	High	3.582e-05	1.918e-06	3.2
	FALSE	High	[R].GATAPVLVYIPPGAELR.[G]		0.00034046	0.000218718	2	6	1	2	A0A7E5W2N9; A0A7E5W3P1	A0A7E5W2N9 [2108-2124]; A0A7E5W3P1 [2080-2096]		0	1723.97	High	High	3.582e-05	2.357e-07	3.36
	FALSE	High	[R].GCVTTPEQGLQAAQK.[I]	1xCarbamidomethyl [C2]	1.10447e-05	0.000218718	2	7	1	1	A0A7E5W2N9; A0A7E5W3P1	A0A7E5W2N9 [317-331]; A0A7E5W3P1 [289-303]		0	1587.78	High	High	3.582e-05	5.196e-10	4.58
	FALSE	High	[R].GETQSHQWEHDNEAVCK.[W]	1xCarbamidomethyl [C16]	1.73187e-07	0.000218718	2	6	1	7	A0A7E5W2N9; A0A7E5W3P1	A0A7E5W2N9 [2329-2345]; A0A7E5W3P1 [2301-2317]		0	2054.86	High	High	3.582e-05	3.148e-13	6.58
	FALSE	High	[R].GETQSHQWEHDNEAVCK.[W]	1xCarbamidomethyl [C16]; 1xDeamidated [N/Q]	5.65993e-05	0.000218718	2	6	2	3	A0A7E5W2N9; A0A7E5W3P1	A0A7E5W2N9 [2329-2345]; A0A7E5W3P1 [2301-2317]		0	2055.85	High	High	3.582e-05	9.598e-09	4.85
	FALSE	High	[R].GGAWAVVDPSVNSLR.[M]		1.05575e-05	0.000218718	2	6	1	1	A0A7E5W2N9; A0A7E5W3P1	A0A7E5W2N9 [2125-2139]; A0A7E5W3P1 [2097-2111]		0	1527.79	High	High	3.582e-05	4.802e-10	4.38
	FALSE	High	[K].GQFPIEDNQQLSEKLNHAHNK.[Y]	1xDSSO Hydrolyzed [K14]	0.208239	0.00489587	2	6	1	1	A0A7E5W2N9; A0A7E5W3P1	A0A7E5W2N9 [863-883]; A0A7E5W3P1 [835-855]		1	2623.22	High	High	0.000953	0.02823	2.73
	FALSE	High	[K].GQIQGSSQLSNCVEVELIHSGSK.[Y]	1xCarbamidomethyl [C12]	1.03021e-08	0.000218718	2	6	1	4	A0A7E5W2N9; A0A7E5W3P1	A0A7E5W2N9 [687-709]; A0A7E5W3P1 [659-681]		0	2457.2	High	High	3.582e-05	2.335e-15	6.08
	FALSE	High	[K].GQIQGSSQLSNCVEVELIHSGSK.[Y]	1xCarbamidomethyl [C12]; 1xDeamidated [Q]	2.15521e-06	0.000218718	2	6	2	3	A0A7E5W2N9; A0A7E5W3P1	A0A7E5W2N9 [687-709]; A0A7E5W3P1 [659-681]		0	2458.19	High	High	3.582e-05	2.803e-11	5.83
	FALSE	High	[R].HLEPASAFQLELYR.[M]	1xDeamidated [Q9]	0.00299236	0.000218718	2	6	1	2	A0A7E5W2N9; A0A7E5W3P1	A0A7E5W2N9 [1397-1410]; A0A7E5W3P1 [1369-1382]		0	1674.85	High	High	3.582e-05	1.143e-05	3.3
	FALSE	High	[R].HLEVQLIADQYGNAISLFGR.[D]		2.03055e-09	0.000218718	2	7	1	2	A0A7E5W2N9; A0A7E5W3P1	A0A7E5W2N9 [385-404]; A0A7E5W3P1 [357-376]		0	2244.18	High	High	3.582e-05	6.305e-16	6.22
	FALSE	High	[R].HLEVQLIADQYGNAISLFGR.[D]	1xDeamidated [Q10]	2.02301e-07	0.000218718	2	7	1	2	A0A7E5W2N9; A0A7E5W3P1	A0A7E5W2N9 [385-404]; A0A7E5W3P1 [357-376]		0	2245.16	High	High	3.582e-05	4.136e-13	5.25
	FALSE	High	[R].HNQMESIFLSAVDMYGHDFHPENLQK.[L]		1.42251e-09	0.000218718	2	6	1	4	A0A7E5W2N9; A0A7E5W3P1	A0A7E5W2N9 [1125-1150]; A0A7E5W3P1 [1097-1122]		0	3087.41	High	High	3.582e-05	6.305e-16	7.5
	FALSE	High	[R].HNQMESIFLSAVDMYGHDFHPENLQK.[L]	1xDeamidated [Q3]	9.4552e-06	0.000218718	2	6	1	2	A0A7E5W2N9; A0A7E5W3P1	A0A7E5W2N9 [1125-1150]; A0A7E5W3P1 [1097-1122]		0	3088.39	High	High	3.582e-05	3.928e-10	4.74
	FALSE	High	[R].HQDLITKEASFEYLQNEGER.[V]	1xDSSO Hydrolyzed [K7]	8.39913e-07	0.000218718	2	6	1	1	A0A7E5W2N9; A0A7E5W3P1	A0A7E5W2N9 [1454-1473]; A0A7E5W3P1 [1426-1445]		1	2583.17	High	High	3.582e-05	5.236e-12	5.53
	FALSE	High	[R].HQDLITKEASFEYLQNEGER.[V]	1xDSSO Tris [K7]	6.57833e-05	0.000218718	2	6	1	2	A0A7E5W2N9; A0A7E5W3P1	A0A7E5W2N9 [1454-1473]; A0A7E5W3P1 [1426-1445]		1	2686.23	High	High	3.582e-05	1.25e-08	4.74
	FALSE	High	[R].HQDLITKEASFEYLQNEGER.[V]	1xDeamidated [Q2]; 1xDSSO Tris [K7]	0.0125163	0.000218718	2	6	1	1	A0A7E5W2N9; A0A7E5W3P1	A0A7E5W2N9 [1454-1473]; A0A7E5W3P1 [1426-1445]		1	2687.21	High	High	3.582e-05	0.0001484	3.24
	FALSE	High	[R].KVENPDDFSNMFR.[Q]		0.00169149	0.000218718	2	7	1	1	A0A7E5W2N9; A0A7E5W3P1	A0A7E5W2N9 [351-363]; A0A7E5W3P1 [323-335]		1	1598.73	High	High	3.582e-05	4.118e-06	4.02
	FALSE	High	[K].IASSIVAQTADIPTLPWSGSELK.[A]		8.02865e-07	0.000218718	2	7	1	3	A0A7E5W2N9; A0A7E5W3P1	A0A7E5W2N9 [277-299]; A0A7E5W3P1 [249-271]		0	2384.27	High	High	3.582e-05	4.83e-12	5.36
	FALSE	High	[R].LCLSNGSGYSLDIYSYEEVSDPR.[I]	1xCarbamidomethyl [C2]	0.000169638	0.000218718	2	6	1	1	A0A7E5W2N9; A0A7E5W3P1	A0A7E5W2N9 [1571-1593]; A0A7E5W3P1 [1543-1565]		0	2624.18	High	High	3.582e-05	6.817e-08	3.75
	FALSE	High	[R].LCLSNGSGYSLDIYSYEEVSDPR.[I]	1xCarbamidomethyl [C2]; 1xDeamidated [N5]	8.18067e-09	0.000218718	2	6	1	2	A0A7E5W2N9; A0A7E5W3P1	A0A7E5W2N9 [1571-1593]; A0A7E5W3P1 [1543-1565]		0	2625.17	High	High	3.582e-05	1.71e-15	5.41
	FALSE	High	[K].IGFPVMIKASEGGGGK.[G]	1xDSSO Hydrolyzed [K8]	0.00386149	0.000218718	2	7	1	1	A0A7E5W2N9; A0A7E5W3P1	A0A7E5W2N9 [332-347]; A0A7E5W3P1 [304-319]		1	1723.84	High	High	3.582e-05	1.805e-05	2.28
	FALSE	High	[K].IIEEAPAAIAKPEVFIEMEK.[A]		1.79937e-06	0.000218718	2	6	1	2	A0A7E5W2N9; A0A7E5W3P1	A0A7E5W2N9 [415-434]; A0A7E5W3P1 [387-406]		0	2228.19	High	High	3.582e-05	2.042e-11	5.38
	FALSE	High	[K].LINTLVEDGGHVDK.[G]		1.09345e-05	0.000218718	2	6	1	4	A0A7E5W2N9; A0A7E5W3P1	A0A7E5W2N9 [791-804]; A0A7E5W3P1 [763-776]		0	1509.79	High	High	3.582e-05	5.078e-10	4.94
	FALSE	High	[K].LINTLVEDGGHVDK.[G]	1xDeamidated [N3]	0.0564635	0.000658304	2	6	1	1	A0A7E5W2N9; A0A7E5W3P1	A0A7E5W2N9 [791-804]; A0A7E5W3P1 [763-776]		0	1510.77	High	High	0.0001047	0.002321	2.22
	FALSE	High	[R].LLYGESPWGLSQIEFDEPK.[Q]		1.52592e-09	0.000218718	2	6	1	2	A0A7E5W2N9; A0A7E5W3P1	A0A7E5W2N9 [507-525]; A0A7E5W3P1 [479-497]		0	2208.09	High	High	3.582e-05	6.305e-16	6.33
	FALSE	High	[R].IPISQSEIELASAQDQEGIPAELCTAAMR.[K]	1xCarbamidomethyl [C24]	1.91201e-09	0.000218718	2	6	1	3	A0A7E5W2N9; A0A7E5W3P1	A0A7E5W2N9 [1220-1248]; A0A7E5W3P1 [1192-1220]		0	3128.52	High	High	3.582e-05	6.305e-16	8.34
	FALSE	High	[R].IPISQSEIELASAQDQEGIPAELCTAAMR.[K]	1xCarbamidomethyl [C24]; 1xDeamidated [Q16]	2.78817e-07	0.000218718	2	6	1	1	A0A7E5W2N9; A0A7E5W3P1	A0A7E5W2N9 [1220-1248]; A0A7E5W3P1 [1192-1220]		0	3129.51	High	High	3.582e-05	7.302e-13	5.57
	FALSE	High	[R].IPISQSEIELASAQDQEGIPAELCTAAMR.[K]	1xDeamidated [Q16]; 1xPhospho [S/T]	0.0214596	0.000218718	2	6	1	1	A0A7E5W2N9; A0A7E5W3P1	A0A7E5W2N9 [1220-1248]; A0A7E5W3P1 [1192-1220]		0	3152.45	High	High	3.582e-05	0.000393	2.7
	FALSE	High	[R].IPISQSEIELASAQDQEGIPAELCTAAMR.[K]	1xCarbamidomethyl [C24]; 1xPhospho [S/T]	2.5017e-08	0.000218718	2	6	1	2	A0A7E5W2N9; A0A7E5W3P1	A0A7E5W2N9 [1220-1248]; A0A7E5W3P1 [1192-1220]		0	3208.49	High	High	3.582e-05	9.981e-15	8
	FALSE	High	[R].LQVEHPCTEMVADVNLPAAQLQIAMGLPLYHVK.[D]	1xCarbamidomethyl [C7]; 1xDeamidated [Q20]	2.87864e-08	0.000218718	2	6	1	1	A0A7E5W2N9; A0A7E5W3P1	A0A7E5W2N9 [471-503]; A0A7E5W3P1 [443-475]		0	3686.87	High	High	3.582e-05	1.276e-14	7.66
	FALSE	High	[K].LTDGGTLLSIDGASYTTYLKDEVDKYR.[I]	1xDSSO Hydrolyzed [K20]	0.0461538	0.000218718	2	6	1	1	A0A7E5W2N9; A0A7E5W3P1	A0A7E5W2N9 [738-764]; A0A7E5W3P1 [710-736]		2	3170.51	High	High	3.582e-05	0.001588	3.3
	FALSE	High	[R].ITSENPDEGFKPSSGTVQELNFR.[S]		3.12305e-06	0.000218718	2	6	1	4	A0A7E5W2N9; A0A7E5W3P1	A0A7E5W2N9 [539-561]; A0A7E5W3P1 [511-533]		0	2552.23	High	High	3.582e-05	5.473e-11	6.17
	FALSE	High	[R].ITSENPDEGFKPSSGTVQELNFR.[S]	1xDeamidated [N5]	0.00037447	0.000218718	2	6	1	1	A0A7E5W2N9; A0A7E5W3P1	A0A7E5W2N9 [539-561]; A0A7E5W3P1 [511-533]		0	2553.21	High	High	3.582e-05	2.797e-07	3.3
	FALSE	High	[K].MVGYVSAGTVEYLYEPATGAYYFLELNPR.[L]		0.00243748	0.000218718	2	6	1	1	A0A7E5W2N9; A0A7E5W3P1	A0A7E5W2N9 [442-470]; A0A7E5W3P1 [414-442]		0	3273.58	High	High	3.582e-05	7.895e-06	3.35
	FALSE	High	[R].NITSVLAQFPSQQIASVIDHHAASLAK.[R]		5.43365e-10	0.000218718	2	6	1	6	A0A7E5W2N9; A0A7E5W3P1	A0A7E5W2N9 [956-982]; A0A7E5W3P1 [928-954]		0	2846.52	High	High	3.582e-05	6.305e-16	7.43
	FALSE	High	[R].NITSVLAQFPSQQIASVIDHHAASLAK.[R]	1xDeamidated [Q8]	2.82676e-09	0.000218718	2	6	1	3	A0A7E5W2N9; A0A7E5W3P1	A0A7E5W2N9 [956-982]; A0A7E5W3P1 [928-954]		0	2847.5	High	High	3.582e-05	6.305e-16	6.99
	FALSE	High	[R].NITSVLAQFPSQQIASVIDHHAASLAK.[R]	2xDeamidated [N1; Q8]	0.00127788	0.000218718	2	6	1	2	A0A7E5W2N9; A0A7E5W3P1	A0A7E5W2N9 [956-982]; A0A7E5W3P1 [928-954]		0	2848.48	High	High	3.582e-05	2.5e-06	3.5
	FALSE	High	[R].NITSVLAQFPSQQIASVIDHHAASLAKR.[A]	1xDSSO Hydrolyzed [K27]	0.054604	0.000658304	2	6	1	4	A0A7E5W2N9; A0A7E5W3P1	A0A7E5W2N9 [956-983]; A0A7E5W3P1 [928-955]		1	3178.63	High	High	0.0001047	0.002166	3.55
	FALSE	High	[R].NITSVLAQFPSQQIASVIDHHAASLAKR.[A]	1xDeamidated [Q]; 1xDSSO Hydrolyzed [K27]	0.00614382	0.000218718	2	6	2	2	A0A7E5W2N9; A0A7E5W3P1	A0A7E5W2N9 [956-983]; A0A7E5W3P1 [928-955]		1	3179.62	High	High	3.582e-05	4.122e-05	3.61
	FALSE	High	[R].QGPMHGLPISTPYVTK.[D]		0.000830634	0.000218718	2	6	1	3	A0A7E5W2N9; A0A7E5W3P1	A0A7E5W2N9 [1606-1621]; A0A7E5W3P1 [1578-1593]		0	1725.9	High	High	3.582e-05	1.15e-06	3.89
	FALSE	High	[R].QGPMHGLPISTPYVTKDYLQQK.[R]	1xDeamidated [Q20]; 1xDSSO Hydrolyzed [K16]	0.0262506	0.000218718	2	6	1	1	A0A7E5W2N9; A0A7E5W3P1	A0A7E5W2N9 [1606-1627]; A0A7E5W3P1 [1578-1599]		1	2678.28	High	High	3.582e-05	0.0005674	3.86
	FALSE	High	[R].QVLIAAHQPAYELR.[H]		2.87698e-05	0.000218718	2	6	1	5	A0A7E5W2N9; A0A7E5W3P1	A0A7E5W2N9 [1111-1124]; A0A7E5W3P1 [1083-1096]		0	1608.89	High	High	3.582e-05	2.874e-09	4.63
	FALSE	High	[R].QVQAEVPGSPIFVMK.[L]		4.14808e-05	0.000218718	2	7	1	1	A0A7E5W2N9; A0A7E5W3P1	A0A7E5W2N9 [364-378]; A0A7E5W3P1 [336-350]		0	1629.87	High	High	3.582e-05	5.495e-09	3.72
	FALSE	High	[K].QYYQVESHFQLGSYDK.[C]		7.8941e-06	0.000218718	2	6	1	3	A0A7E5W2N9; A0A7E5W3P1	A0A7E5W2N9 [1021-1036]; A0A7E5W3P1 [993-1008]		0	1991.91	High	High	3.582e-05	2.858e-10	5.17
	FALSE	High	[R].REDLAALQEGSESR.[D]		5.41027e-05	0.000218718	2	6	1	1	A0A7E5W2N9; A0A7E5W3P1	A0A7E5W2N9 [1288-1301]; A0A7E5W3P1 [1260-1273]		1	1560.76	High	High	3.582e-05	8.848e-09	5.35
	FALSE	High	[R].RGSVDESLIR.[T]		0.00288941	0.000218718	2	6	1	1	A0A7E5W2N9; A0A7E5W3P1	A0A7E5W2N9 [2203-2212]; A0A7E5W3P1 [2175-2184]		1	1131.61	High	High	3.582e-05	1.067e-05	2.74
	FALSE	High	[K].RTDCNHIFLNFGPTVIMDPAK.[I]	1xCarbamidomethyl [C4]	2.33953e-07	0.000218718	2	6	1	2	A0A7E5W2N9; A0A7E5W3P1	A0A7E5W2N9 [1493-1513]; A0A7E5W3P1 [1465-1485]		1	2446.2	High	High	3.582e-05	5.371e-13	5.97
	FALSE	High	[K].RTDCNHIFLNFGPTVIMDPAK.[I]	1xCarbamidomethyl [C4]; 1xDeamidated [N10]	5.47508e-06	0.000218718	2	6	1	1	A0A7E5W2N9; A0A7E5W3P1	A0A7E5W2N9 [1493-1513]; A0A7E5W3P1 [1465-1485]		1	2447.18	High	High	3.582e-05	1.487e-10	4.52
	FALSE	High	[K].SDFNVAWLDAERPER.[G]		3.77126e-05	0.000218718	2	6	1	2	A0A7E5W2N9; A0A7E5W3P1	A0A7E5W2N9 [1774-1788]; A0A7E5W3P1 [1746-1760]		0	1804.86	High	High	3.582e-05	4.651e-09	4.24
	FALSE	High	[K].SDFNVAWLDAERPER.[G]	1xDeamidated [N4]	0.000873306	0.000218718	2	6	1	1	A0A7E5W2N9; A0A7E5W3P1	A0A7E5W2N9 [1774-1788]; A0A7E5W3P1 [1746-1760]		0	1805.85	High	High	3.582e-05	1.268e-06	3.79
	FALSE	High	[R].SYELEALPTSNQK.[M]		0.0134831	0.000218718	2	6	1	1	A0A7E5W2N9; A0A7E5W3P1	A0A7E5W2N9 [1413-1425]; A0A7E5W3P1 [1385-1397]		0	1479.73	High	High	3.582e-05	0.0001699	1.96
	FALSE	High	[R].SYELEALPTSNQKMHLYLGK.[A]	1xDSSO Hydrolyzed [K13]	0.251612	0.00626348	2	6	1	1	A0A7E5W2N9; A0A7E5W3P1	A0A7E5W2N9 [1413-1432]; A0A7E5W3P1 [1385-1404]		1	2498.19	High	High	0.001254	0.04164	1.79
	FALSE	High	[R].SYELEALPTSNQKMHLYLGK.[A]	1xDeamidated [N11]; 1xDSSO Hydrolyzed [K13]	0.289037	0.00858521	2	6	1	1	A0A7E5W2N9; A0A7E5W3P1	A0A7E5W2N9 [1413-1432]; A0A7E5W3P1 [1385-1404]		1	2499.18	High	High	0.001609	0.05607	1.25
	FALSE	High	[R].TDCNHIFLNFGPTVIMDPAK.[I]	1xCarbamidomethyl [C3]	1.51265e-07	0.000218718	2	6	1	3	A0A7E5W2N9; A0A7E5W3P1	A0A7E5W2N9 [1494-1513]; A0A7E5W3P1 [1466-1485]		0	2290.1	High	High	3.582e-05	2.465e-13	6.38
	FALSE	High	[R].TDCNHIFLNFGPTVIMDPAK.[I]	1xCarbamidomethyl [C3]; 1xDeamidated [N9]	3.94528e-05	0.000218718	2	6	1	2	A0A7E5W2N9; A0A7E5W3P1	A0A7E5W2N9 [1494-1513]; A0A7E5W3P1 [1466-1485]		0	2291.08	High	High	3.582e-05	5.05e-09	4.1
	FALSE	High	[K].TLQQAGQVWFPDSAYK.[T]		5.93226e-06	0.000218718	2	6	1	1	A0A7E5W2N9; A0A7E5W3P1	A0A7E5W2N9 [2045-2060]; A0A7E5W3P1 [2017-2032]		0	1838.91	High	High	3.582e-05	1.714e-10	4.54
	FALSE	High	[R].TQVQAVWAGWGHASENPK.[L]		9.30208e-08	0.000218718	2	6	1	3	A0A7E5W2N9; A0A7E5W3P1	A0A7E5W2N9 [233-250]; A0A7E5W3P1 [205-222]		0	1965.96	High	High	3.582e-05	1.031e-13	6.1
	FALSE	High	[R].TVELTQPADPANLDSEAK.[T]		5.87309e-06	0.000218718	2	6	1	1	A0A7E5W2N9; A0A7E5W3P1	A0A7E5W2N9 [2027-2044]; A0A7E5W3P1 [1999-2016]		0	1898.93	High	High	3.582e-05	1.69e-10	5.11
	FALSE	High	[R].VLLEAMDELEVAFSHPLAK.[R]		7.45137e-10	0.000218718	2	6	1	3	A0A7E5W2N9; A0A7E5W3P1	A0A7E5W2N9 [1474-1492]; A0A7E5W3P1 [1446-1464]		0	2112.1	High	High	3.582e-05	6.305e-16	6.6
	FALSE	High	[R].VIQVESSYIILTGYAALNK.[V]		7.15441e-07	0.000218718	2	6	1	2	A0A7E5W2N9; A0A7E5W3P1	A0A7E5W2N9 [1880-1898]; A0A7E5W3P1 [1852-1870]		0	2082.15	High	High	3.582e-05	3.925e-12	5.6
	FALSE	High	[R].VIQVESSYIILTGYAALNK.[V]	1xDeamidated [Q3]	0.00221642	0.000218718	2	6	1	3	A0A7E5W2N9; A0A7E5W3P1	A0A7E5W2N9 [1880-1898]; A0A7E5W3P1 [1852-1870]		0	2083.13	High	High	3.582e-05	6.672e-06	3.52
	FALSE	High	[R].VQSEKPDIMLGVICGSILIADSIITAHFQEFK.[S]	1xCarbamidomethyl [C14]	3.25874e-10	0.000218718	2	6	1	1	A0A7E5W2N9; A0A7E5W3P1	A0A7E5W2N9 [650-681]; A0A7E5W3P1 [622-653]		0	3559.85	High	High	3.582e-05	6.305e-16	10.11
	FALSE	High	[R].VQSEKPDIMLGVICGSILIADSIITAHFQEFK.[S]	1xCarbamidomethyl [C14]; 1xDeamidated [Q2]	1.54816e-06	0.000218718	2	6	1	1	A0A7E5W2N9; A0A7E5W3P1	A0A7E5W2N9 [650-681]; A0A7E5W3P1 [622-653]		0	3560.84	High	High	3.582e-05	1.565e-11	6.06
	FALSE	High	[R].VSDPVDRPVEWKPPR.[A]		0.00244971	0.000218718	2	6	1	7	A0A7E5W2N9; A0A7E5W3P1	A0A7E5W2N9 [1957-1971]; A0A7E5W3P1 [1929-1943]		0	1776.94	High	High	3.582e-05	7.975e-06	3.9
	FALSE	High	[K].VTWNLRPGAVLDMGSLMGTLELDDPSLVTTAQPYK.[G]	1xDeamidated [Q32]	2.23217e-06	0.000218718	2	6	1	1	A0A7E5W2N9; A0A7E5W3P1	A0A7E5W2N9 [828-862]; A0A7E5W3P1 [800-834]		0	3789.91	High	High	3.582e-05	2.985e-11	5.01
	FALSE	High	[R].YKDDMQMVSNIIFSHNQVAK.[K]		1.27089e-05	0.000218718	2	6	1	2	A0A7E5W2N9; A0A7E5W3P1	A0A7E5W2N9 [1045-1064]; A0A7E5W3P1 [1017-1036]		1	2368.14	High	High	3.582e-05	6.697e-10	4.32
	FALSE	High	[R].YKDDMQMVSNIIFSHNQVAK.[K]	1xDeamidated [N10]	0.000232622	0.000218718	2	6	1	2	A0A7E5W2N9; A0A7E5W3P1	A0A7E5W2N9 [1045-1064]; A0A7E5W3P1 [1017-1036]		1	2369.13	High	High	3.582e-05	1.195e-07	4.11
	FALSE	High	[K].YLYLTPEVYSKLGALGSVK.[T]	1xDSSO Hydrolyzed [K11]	0.0880669	0.00128429	2	6	1	1	A0A7E5W2N9; A0A7E5W3P1	A0A7E5W2N9 [1792-1810]; A0A7E5W3P1 [1764-1782]		1	2277.17	High	High	0.0002034	0.005283	2.07
FALSE	High	Master Protein	A0A7E5WY23	Heat shock protein 70 OS=Trichoplusia ni OX=7111 GN=LOC113506423 PE=2 SV=1	0	829.775	81	45	105	19	31	515	39	654	71.6	5.47	1870.41	45	High	1
	Checked	Confidence	Annotated Sequence	Modifications	Qvality PEP	Qvality q-value	# Protein Groups	# Proteins	# Isoforms	# PSMs	Master Protein Accessions	Positions in Master Proteins	Modifications in Master Proteins	# Missed Cleavages	Theo. MH+ [Da]	Found in Sample: [S1] F1: Sample	Confidence (by Search Engine): Sequest HT	Percolator q-Value (by Search Engine): Sequest HT	Percolator PEP (by Search Engine): Sequest HT	XCorr (by Search Engine): Sequest HT
	FALSE	High	[R].AMTKDNNLLGKFELTGIPPAPR.[G]		0.00339085	0.000218718	1	3	1	2	A0A7E5WY23	A0A7E5WY23 [450-471]		2	2383.28	High	High	3.582e-05	1.419e-05	2.99
	FALSE	High	[K].APAVGIDLGTTYSCVGVFQHGK.[V]	1xCarbamidomethyl [C14]	3.25453e-12	0.000218718	1	3	1	24	A0A7E5WY23	A0A7E5WY23 [6-27]		0	2277.13	High	High	3.582e-05	6.305e-16	7.51
	FALSE	High	[K].APAVGIDLGTTYSCVGVFQHGK.[V]	1xCarbamidomethyl [C14]; 1xDeamidated [Q19]	2.18378e-05	0.000218718	1	3	1	8	A0A7E5WY23	A0A7E5WY23 [6-27]		0	2278.12	High	High	3.582e-05	1.759e-09	2.39
	FALSE	High	[R].ARFEELNADLFR.[SG]		5.57545e-05	0.000218718	2	5	1	1	A0A7E5WHI3; A0A7E5WY23	A0A7E5WHI3 [298-309]; A0A7E5WY23 [302-313]		1	1480.75	High	High	3.582e-05	9.305e-09	4.87
	FALSE	High	[K].CNDTIKWLDSNQLADKEEYEHK.[Q]	1xCarbamidomethyl [C1]; 1xDSSO Hydrolyzed [K6]	0.000119441	0.000218718	1	3	1	4	A0A7E5WY23	A0A7E5WY23 [576-597]		2	2912.27	High	High	3.582e-05	3.619e-08	5.15
	FALSE	High	[R].DAKMDKSQIHDIVLVGGSTR.[I]	2xDSSO Hydrolyzed [K3; K6]	0.159595	0.00250322	1	2	1	1	A0A7E5WY23	A0A7E5WY23 [325-344]		2	2522.16	High	High	0.0004557	0.01659	2.28
	FALSE	High	[K].DNNLLGKFELTGIPPAPR.[G]		1.76366e-06	0.000218718	1	3	1	9	A0A7E5WY23	A0A7E5WY23 [454-471]		1	1952.06	High	High	3.582e-05	1.967e-11	3.92
	FALSE	High	[K].DNNLLGKFELTGIPPAPR.[G]	1xDeamidated [N3]	0.000584924	0.000218718	1	3	1	2	A0A7E5WY23	A0A7E5WY23 [454-471]		1	1953.04	High	High	3.582e-05	6.168e-07	3.19
	FALSE	High	[K].DNNLLGKFELTGIPPAPR.[G]	1xDSSO Hydrolyzed [K7]	2.6686e-05	0.000218718	1	3	1	17	A0A7E5WY23	A0A7E5WY23 [454-471]		1	2128.07	High	High	3.582e-05	2.501e-09	3.04
	FALSE	High	[K].DNNLLGKFELTGIPPAPR.[G]	1xDeamidated [N3]; 1xDSSO Hydrolyzed [K7]	0.0030376	0.000218718	1	3	1	5	A0A7E5WY23	A0A7E5WY23 [454-471]		1	2129.06	High	High	3.582e-05	1.174e-05	2.63
	FALSE	High	[K].DNNLLGKFELTGIPPAPR.[G]	1xDSSO Tris [K7]	0.000579092	0.000218718	1	3	1	3	A0A7E5WY23	A0A7E5WY23 [454-471]		1	2231.14	High	High	3.582e-05	6.042e-07	2.94
	FALSE	High	[K].DNNLLGKFELTGIPPAPR.[G]	1xDeamidated [N3]; 1xDSSO Tris [K7]	0.0128945	0.000218718	1	3	1	1	A0A7E5WY23	A0A7E5WY23 [454-471]		1	2232.12	High	High	3.582e-05	0.0001571	2.68
	FALSE	High	[K].ELNKSINPDEAVAYGAAVQAAILHGDK.[S]	1xDSSO Hydrolyzed [K4]	2.25886e-07	0.000218718	1	2	1	6	A0A7E5WY23	A0A7E5WY23 [360-386]		1	2970.45	High	High	3.582e-05	5.051e-13	6.86
	FALSE	High	[K].ELNKSINPDEAVAYGAAVQAAILHGDK.[S]	1xDeamidated [N]; 1xDSSO Hydrolyzed [K4]	6.16335e-05	0.000218718	1	2	2	3	A0A7E5WY23	A0A7E5WY23 [360-386]		1	2971.44	High	High	3.582e-05	1.11e-08	4.62
	FALSE	High	[K].ELNKSINPDEAVAYGAAVQAAILHGDK.[S]	1xDSSO Tris [K4]	0.00253702	0.000218718	1	2	1	2	A0A7E5WY23	A0A7E5WY23 [360-386]		1	3073.51	High	High	3.582e-05	8.484e-06	2.47
	FALSE	High	[K].ELNKSINPDEAVAYGAAVQAAILHGDK.[S]	1xDeamidated [N3]; 1xDSSO Tris [K4]	0.000156565	0.000218718	1	2	1	1	A0A7E5WY23	A0A7E5WY23 [360-386]		1	3074.5	High	High	3.582e-05	5.897e-08	3.7
	FALSE	High	[K].ETAEAYLGKTVQNAVITVPAYFNDSQR.[Q]	1xDSSO Hydrolyzed [K9]	3.25688e-07	0.000218718	1	3	1	11	A0A7E5WY23	A0A7E5WY23 [131-157]		1	3161.51	High	High	3.582e-05	9.707e-13	6.49
	FALSE	High	[K].ETAEAYLGKTVQNAVITVPAYFNDSQR.[Q]	1xDeamidated [N/Q]; 1xDSSO Hydrolyzed [K9]	2.67359e-06	0.000218718	1	3	4	11	A0A7E5WY23	A0A7E5WY23 [131-157]		1	3162.49	High	High	3.582e-05	4.129e-11	5.78
	FALSE	High	[K].ETAEAYLGKTVQNAVITVPAYFNDSQR.[Q]	1xDSSO Tris [K9]	2.07702e-05	0.000218718	1	3	1	7	A0A7E5WY23	A0A7E5WY23 [131-157]		1	3264.57	High	High	3.582e-05	1.599e-09	5.3
	FALSE	High	[K].ETAEAYLGKTVQNAVITVPAYFNDSQR.[Q]	1xDeamidated [N/Q]; 1xDSSO Tris [K9]	3.85486e-06	0.000218718	1	3	3	13	A0A7E5WY23	A0A7E5WY23 [131-157]		1	3265.56	High	High	3.582e-05	7.926e-11	4.68
	FALSE	High	[K].FEDATVQADMKHWPFEVVSDGGKPK.[I]	1xDSSO Hydrolyzed [K11]	0.00138449	0.000218718	1	3	1	3	A0A7E5WY23	A0A7E5WY23 [80-104]		1	2994.36	High	High	3.582e-05	2.877e-06	3.8
	FALSE	High	[K].FEDATVQADMKHWPFEVVSDGGKPK.[I]	1xDeamidated [Q7]; 1xDSSO Hydrolyzed [K11]	9.53232e-05	0.000218718	1	3	1	3	A0A7E5WY23	A0A7E5WY23 [80-104]		1	2995.35	High	High	3.582e-05	2.427e-08	4.73
	FALSE	High	[K].FEDATVQADMKHWPFEVVSDGGKPK.[I]	1xDSSO Tris [K11]	0.0860338	0.00108235	1	3	1	1	A0A7E5WY23	A0A7E5WY23 [80-104]		1	3097.43	High	High	0.0001709	0.005067	2.49
	FALSE	High	[K].GEDKTFFPEEVSSMVLTK.[M]	1xDSSO Hydrolyzed [K4]	0.00104066	0.000218718	1	3	1	2	A0A7E5WY23	A0A7E5WY23 [111-128]		1	2220.01	High	High	3.582e-05	1.725e-06	3.54
	FALSE	High	[R].GVPQIEVTFDIDANGILNVSAIEK.[T]		2.54762e-07	0.000218718	1	3	1	5	A0A7E5WY23	A0A7E5WY23 [472-495]		0	2542.34	High	High	3.582e-05	6.22e-13	5.84
	FALSE	High	[R].GVPQIEVTFDIDANGILNVSAIEK.[T]	1xDeamidated [N14]	1.16341e-06	0.000218718	1	3	1	2	A0A7E5WY23	A0A7E5WY23 [472-495]		0	2543.32	High	High	3.582e-05	9.384e-12	5.15
	FALSE	High	[R].GVPQIEVTFDIDANGILNVSAIEK.[T]	2xDeamidated [N14; N18]	0.11047	0.00148854	1	3	1	1	A0A7E5WY23	A0A7E5WY23 [472-495]		0	2544.31	High	High	0.0002674	0.008148	1.93
	FALSE	High	[K].HWPFEVVSDGGKPK.[I]		1.08658e-07	0.000218718	1	3	1	18	A0A7E5WY23	A0A7E5WY23 [91-104]		0	1582.8	High	High	3.582e-05	1.362e-13	5.61
	FALSE	High	[K].HWPFEVVSDGGKPK.[I]	1xDSSO Hydrolyzed [K12]	0.0323944	0.000218718	1	3	1	2	A0A7E5WY23	A0A7E5WY23 [91-104]		0	1758.82	High	High	3.582e-05	0.0008287	2.7
	FALSE	High	[R].KFEDATVQADMK.[H]		0.000459881	0.000218718	1	3	1	6	A0A7E5WY23	A0A7E5WY23 [79-90]		1	1382.66	High	High	3.582e-05	4.033e-07	4.63
	FALSE	High	[R].KFEDATVQADMKHWPFEVVSDGGKPK.[I]	1xDSSO Hydrolyzed [K12]	5.96207e-06	0.000218718	1	3	1	6	A0A7E5WY23	A0A7E5WY23 [79-104]		2	3122.46	High	High	3.582e-05	1.733e-10	7.44
	FALSE	High	[R].KFEDATVQADMKHWPFEVVSDGGKPK.[I]	1xDeamidated [Q8]; 1xDSSO Hydrolyzed [K12]	5.56839e-07	0.000218718	1	3	1	3	A0A7E5WY23	A0A7E5WY23 [79-104]		2	3123.44	High	High	3.582e-05	2.527e-12	6.17
	FALSE	High	[R].KFEDATVQADMKHWPFEVVSDGGKPK.[I]	1xDSSO Tris [K12]	0.000148167	0.000218718	1	3	1	5	A0A7E5WY23	A0A7E5WY23 [79-104]		2	3225.52	High	High	3.582e-05	5.323e-08	4.47
	FALSE	High	[R].KFEDATVQADMKHWPFEVVSDGGKPK.[I]	1xDeamidated [Q8]; 1xDSSO Tris [K12]	0.00629896	0.000218718	1	3	1	3	A0A7E5WY23	A0A7E5WY23 [79-104]		2	3226.51	High	High	3.582e-05	4.317e-05	3.67
	FALSE	High	[R].KFEDATVQADMKHWPFEVVSDGGKPK.[I]	1xDSSO Tris [K1]; 1xDSSO Hydrolyzed [K12]	0.28124	0.00819864	1	3	1	1	A0A7E5WY23	A0A7E5WY23 [79-104]		2	3401.54	High	High	0.00155	0.05294	2.98
	FALSE	High	[K].LKDKISDSDK.[Q]	1xDSSO Hydrolyzed [K2]	0.195472	0.00450839	1	3	1	3	A0A7E5WY23	A0A7E5WY23 [560-569]		2	1324.63	High	High	0.0008655	0.02492	2.42
	FALSE	High	[R].LIGDAAKNQVAMNPNNTIFDAK.[R]	1xDSSO Hydrolyzed [K7]	4.50289e-06	0.000218718	1	3	1	1	A0A7E5WY23	A0A7E5WY23 [52-73]		1	2521.21	High	High	3.582e-05	1.046e-10	6.06
	FALSE	High	[R].IINEPTAAALAYGLDK.[NKD]		2.84993e-08	0.000218718	7	11	1	15	A0A7E5WJ97; A0A7E5VU57; A0A7E5WHI3; A0A7E5VSB5; A0A7E5WY23; Q0MUU6; A0A7E5VPA1	A0A7E5WJ97 [169-184]; A0A7E5VU57 [170-185]; A0A7E5WHI3 [169-184]; A0A7E5VSB5 [169-184]; A0A7E5WY23 [174-189]; Q0MUU6 [200-215]; A0A7E5VPA1 [169-184]		0	1659.9	High	High	3.582e-05	1.249e-14	6.3
	FALSE	High	[R].IINEPTAAAIAYGLDKK.[GE]		2.51752e-06	0.000218718	2	5	1	2	A0A7E5WY23; Q0MUU6	A0A7E5WY23 [174-190]; Q0MUU6 [200-216]		1	1787.99	High	High	3.582e-05	3.702e-11	5.52
	FALSE	High	[R].IINEPTAAAIAYGLDKK.[GE]	1xDSSO Hydrolyzed [K16]	0.000579092	0.000218718	2	5	1	2	A0A7E5WY23; Q0MUU6	A0A7E5WY23 [174-190]; Q0MUU6 [200-216]		1	1964	High	High	3.582e-05	6.051e-07	4.88
	FALSE	High	[K].LLQDFFNGKELNK.[S]		0.000469192	0.000218718	1	2	1	1	A0A7E5WY23	A0A7E5WY23 [351-363]		1	1565.83	High	High	3.582e-05	4.163e-07	3.88
	FALSE	High	[K].MDKSQIHDIVLVGGSTR.[I]	1xDSSO Hydrolyzed [K3]	0.000177465	0.000218718	1	3	1	2	A0A7E5WY23	A0A7E5WY23 [328-344]		1	2031.98	High	High	3.582e-05	7.375e-08	4.19
	FALSE	High	[K].MDKSQIHDIVLVGGSTR.[I]	1xDeamidated [Q5]; 1xDSSO Hydrolyzed [K3]	0.00596266	0.000218718	1	3	1	2	A0A7E5WY23	A0A7E5WY23 [328-344]		1	2032.97	High	High	3.582e-05	3.916e-05	3.61
	FALSE	High	[K].MDKSQIHDIVLVGGSTR.[I]	1xDSSO Tris [K3]	0.0107841	0.000218718	1	3	1	1	A0A7E5WY23	A0A7E5WY23 [328-344]		1	2135.05	High	High	3.582e-05	0.000113	2.91
	FALSE	High	[K].MKETAEAYLGK.[TK]		8.24274e-05	0.000218718	2	5	1	6	A0A7E5WY23; Q0MUU6	A0A7E5WY23 [129-139]; Q0MUU6 [155-165]		1	1240.62	High	High	3.582e-05	1.871e-08	4.51
	FALSE	High	[K].MKETAEAYLGKTVQNAVITVPAYFNDSQR.[Q]	1xDSSO Hydrolyzed [K11]	5.06898e-05	0.000218718	1	3	1	2	A0A7E5WY23	A0A7E5WY23 [129-157]		2	3420.65	High	High	3.582e-05	7.852e-09	5.17
	FALSE	High	[K].MKETAEAYLGKTVQNAVITVPAYFNDSQR.[Q]	1xDeamidated [N/Q]; 1xDSSO Hydrolyzed [K11]	0.000301878	0.000218718	1	3	2	2	A0A7E5WY23	A0A7E5WY23 [129-157]		2	3421.63	High	High	3.582e-05	1.894e-07	3.89
	FALSE	High	[K].MKETAEAYLGKTVQNAVITVPAYFNDSQR.[Q]	1xDSSO Tris [K11]	0.00720654	0.000218718	1	3	1	1	A0A7E5WY23	A0A7E5WY23 [129-157]		2	3523.71	High	High	3.582e-05	5.48e-05	3.31
	FALSE	High	[K].MKETAEAYLGKTVQNAVITVPAYFNDSQR.[Q]	1xDeamidated [Q14]; 1xDSSO Tris [K11]	0.00105114	0.000218718	1	3	1	2	A0A7E5WY23	A0A7E5WY23 [129-157]		2	3524.69	High	High	3.582e-05	1.766e-06	2.9
	FALSE	High	[R].MVNHFVQEFK.[R]		0.000378242	0.000218718	1	3	1	15	A0A7E5WY23	A0A7E5WY23 [239-248]		0	1278.63	High	High	3.582e-05	2.843e-07	4.97
	FALSE	High	[R].MVNHFVQEFK.[R]	1xDeamidated [N3]	0.000333703	0.000218718	1	3	1	10	A0A7E5WY23	A0A7E5WY23 [239-248]		0	1279.61	High	High	3.582e-05	2.273e-07	3.7
	FALSE	High	[R].MVNHFVQEFKR.[K]	1xDSSO Hydrolyzed [K10]	0.0848349	0.00108235	1	3	1	3	A0A7E5WY23	A0A7E5WY23 [239-249]		1	1610.75	High	High	0.0001709	0.004946	3.01
	FALSE	High	[K].MYQGAGGMPGGMPGGMPGFPGGAPGAGGAAPGGGAGPTIEEVD.[-]		7.30851e-05	0.000218718	1	2	1	10	A0A7E5WY23	A0A7E5WY23 [612-654]		0	3742.64	High	High	3.582e-05	1.513e-08	5.54
	FALSE	High	[K].MYQGAGGMPGGMPGGMPGFPGGAPGAGGAAPGGGAGPTIEEVD.[-]	1xDeamidated [Q3]	0.0117342	0.000218718	1	2	1	7	A0A7E5WY23	A0A7E5WY23 [612-654]		0	3743.62	High	High	3.582e-05	0.0001315	3.13
	FALSE	High	[K].NALESYCFNMKSTMEDEK.[L]	1xCarbamidomethyl [C7]; 1xDSSO Hydrolyzed [K11]	0.000676398	0.000218718	1	3	1	1	A0A7E5WY23	A0A7E5WY23 [542-559]		1	2372.94	High	High	3.582e-05	7.978e-07	3.35
	FALSE	High	[K].NQVAMNPNNTIFDAK.[R]		5.21711e-07	0.000218718	1	3	1	1	A0A7E5WY23	A0A7E5WY23 [59-73]		0	1676.81	High	High	3.582e-05	2.234e-12	5.23
	FALSE	High	[R].NTTIPTKQTQTFTTYSDNQPGVLIQVFEGER.[A]		9.67674e-05	0.000218718	1	3	1	2	A0A7E5WY23	A0A7E5WY23 [419-449]		1	3513.75	High	High	3.582e-05	2.483e-08	4.28
	FALSE	High	[R].NTTIPTKQTQTFTTYSDNQPGVLIQVFEGER.[A]	1xDeamidated [Q19]	5.12005e-05	0.000218718	1	3	1	3	A0A7E5WY23	A0A7E5WY23 [419-449]		1	3514.73	High	High	3.582e-05	8.016e-09	4.55
	FALSE	High	[R].NTTIPTKQTQTFTTYSDNQPGVLIQVFEGER.[A]	2xDeamidated [Q8; N18]	0.0409039	0.000218718	1	3	1	1	A0A7E5WY23	A0A7E5WY23 [419-449]		1	3515.72	High	High	3.582e-05	0.001272	2.4
	FALSE	High	[R].NTTIPTKQTQTFTTYSDNQPGVLIQVFEGER.[A]	1xDSSO Hydrolyzed [K7]	3.13287e-05	0.000218718	1	3	1	4	A0A7E5WY23	A0A7E5WY23 [419-449]		1	3689.76	High	High	3.582e-05	3.34e-09	4.26
	FALSE	High	[R].NTTIPTKQTQTFTTYSDNQPGVLIQVFEGER.[A]	1xDeamidated [Q]; 1xDSSO Hydrolyzed [K7]	0.00924374	0.000218718	1	3	2	3	A0A7E5WY23	A0A7E5WY23 [419-449]		1	3690.75	High	High	3.582e-05	8.621e-05	2.6
	FALSE	High	[R].NVLIFDLGGGTFDVSILTIEDGIFEVK.[S]		0.0241489	0.000218718	1	3	1	1	A0A7E5WY23	A0A7E5WY23 [196-222]		0	2911.53	High	High	3.582e-05	0.0004872	1.58
	FALSE	High	[R].NVLIFDLGGGTFDVSILTIEDGIFEVK.[S]	1xDeamidated [N1]	0.0148145	0.000218718	1	3	1	2	A0A7E5WY23	A0A7E5WY23 [196-222]		0	2912.52	High	High	3.582e-05	0.0002003	3.24
	FALSE	High	[K].QKELEGICNPIITK.[M]	1xCarbamidomethyl [C8]	0.000435218	0.000218718	1	3	1	2	A0A7E5WY23	A0A7E5WY23 [598-611]		1	1642.88	High	High	3.582e-05	3.656e-07	5.4
	FALSE	High	[K].QKELEGICNPIITK.[M]	1xCarbamidomethyl [C8]; 1xDSSO Hydrolyzed [K2]	2.75522e-06	0.000218718	1	3	1	2	A0A7E5WY23	A0A7E5WY23 [598-611]		1	1818.9	High	High	3.582e-05	4.347e-11	4.35
	FALSE	High	[K].QTQTFTTYSDNQPGVLIQVFEGER.[A]		2.29735e-08	0.000218718	1	3	1	23	A0A7E5WY23	A0A7E5WY23 [426-449]		0	2758.33	High	High	3.582e-05	8.573e-15	5.02
	FALSE	High	[K].QTQTFTTYSDNQPGVLIQVFEGER.[A]	1xDeamidated [Q]	4.08096e-07	0.000218718	1	3	3	13	A0A7E5WY23	A0A7E5WY23 [426-449]		0	2759.32	High	High	3.582e-05	1.448e-12	5.62
	FALSE	High	[K].QTQTFTTYSDNQPGVLIQVFEGER.[A]	2xDeamidated [Q3; Q]	0.0589434	0.000658304	1	3	2	2	A0A7E5WY23	A0A7E5WY23 [426-449]		0	2760.3	High	High	0.0001047	0.002501	2.41
	FALSE	High	[K].RNTTIPTKQTQTFTTYSDNQPGVLIQVFEGER.[A]	1xPhospho [T/Y/S]	0.0429308	0.000218718	1	3	1	1	A0A7E5WY23	A0A7E5WY23 [418-449]		2	3749.82	High	High	3.582e-05	0.001387	2.36
	FALSE	High	[K].SEEVQDLLLLDVTPLSLGIETAGGVMTTLIK.[R]		5.85795e-10	0.000218718	1	3	1	10	A0A7E5WY23	A0A7E5WY23 [387-417]		0	3255.76	High	High	3.582e-05	6.305e-16	9.16
	FALSE	High	[K].SEEVQDLLLLDVTPLSLGIETAGGVMTTLIK.[R]	1xDeamidated [Q5]	6.886e-08	0.000218718	1	3	1	11	A0A7E5WY23	A0A7E5WY23 [387-417]		0	3256.75	High	High	3.582e-05	6.055e-14	5.78
	FALSE	High	[K].SEEVQDLLLLDVTPLSLGIETAGGVMTTLIKR.[N]	1xDSSO Hydrolyzed [K31]	7.50817e-06	0.000218718	1	3	1	1	A0A7E5WY23	A0A7E5WY23 [387-418]		1	3587.88	High	High	3.582e-05	2.602e-10	6.09
	FALSE	High	[K].SINPDEAVAYGAAVQAAILHGDK.[S]		4.08856e-08	0.000218718	1	2	1	28	A0A7E5WY23	A0A7E5WY23 [364-386]		0	2310.17	High	High	3.582e-05	2.377e-14	6.44
	FALSE	High	[K].SINPDEAVAYGAAVQAAILHGDK.[S]	1xDeamidated [N3]	3.72195e-06	0.000218718	1	2	1	13	A0A7E5WY23	A0A7E5WY23 [364-386]		0	2311.16	High	High	3.582e-05	7.474e-11	3.66
	FALSE	High	[K].SINPDEAVAYGAAVQAAILHGDKSEEVQDLLLLDVTPLSLGIETAGGVMTTLIK.[R]	2xDeamidated [Q15; Q28]	0.0357081	0.000218718	1	2	1	1	A0A7E5WY23	A0A7E5WY23 [364-417]		1	5548.89	High	High	3.582e-05	0.0009924	3.09
	FALSE	High	[K].SQIHDIVLVGGSTR.[I]		6.42763e-06	0.000218718	1	3	1	24	A0A7E5WY23	A0A7E5WY23 [331-344]		0	1481.81	High	High	3.582e-05	1.985e-10	4.1
	FALSE	High	[K].SQIHDIVLVGGSTR.[I]	1xDeamidated [Q2]	0.0572788	0.000658304	1	3	1	2	A0A7E5WY23	A0A7E5WY23 [331-344]		0	1482.79	High	High	0.0001047	0.00237	1.55
	FALSE	High	[K].STAGDTHLGGEDFDNR.[M]		0.000102766	0.000218718	1	3	1	16	A0A7E5WY23	A0A7E5WY23 [223-238]		0	1691.73	High	High	3.582e-05	2.787e-08	4.06
	FALSE	High	[K].TFFPEEVSSMVLTK.[M]		2.49241e-06	0.000218718	1	3	1	9	A0A7E5WY23	A0A7E5WY23 [115-128]		0	1614.81	High	High	3.582e-05	3.643e-11	4.76
	FALSE	High	[R].TLSSSTQASIEIDSLFEGIDFYTSITR.[A]		3.46721e-11	0.000218718	1	3	1	2	A0A7E5WY23	A0A7E5WY23 [275-301]		0	2981.46	High	High	3.582e-05	6.305e-16	7.73
	FALSE	High	[R].TLSSSTQASIEIDSLFEGIDFYTSITR.[A]	1xDeamidated [Q7]	0.000457582	0.000218718	1	3	1	3	A0A7E5WY23	A0A7E5WY23 [275-301]		0	2982.45	High	High	3.582e-05	3.992e-07	3.75
	FALSE	High	[R].TTPSYVAFTDTER.[L]		0.000266329	0.000218718	6	9	1	4	A0A7E5WJ97; A0A7E5VU57; A0A7E5WHI3; A0A7E5VSB5; A0A7E5WY23; A0A7E5VPA1	A0A7E5WJ97 [34-46]; A0A7E5VU57 [35-47]; A0A7E5WHI3 [34-46]; A0A7E5VSB5 [34-46]; A0A7E5WY23 [39-51]; A0A7E5VPA1 [34-46]		0	1487.7	High	High	3.582e-05	1.518e-07	3.59
	FALSE	High	[K].TVQNAVITVPAYFNDSQR.[Q]		1.4605e-07	0.000218718	1	3	1	9	A0A7E5WY23	A0A7E5WY23 [140-157]		0	2023.02	High	High	3.582e-05	2.322e-13	5.21
	FALSE	High	[K].TVQNAVITVPAYFNDSQR.[Q]	1xDeamidated [N]	3.83558e-06	0.000218718	1	3	2	15	A0A7E5WY23	A0A7E5WY23 [140-157]		0	2024.01	High	High	3.582e-05	7.842e-11	4.76
	FALSE	High	[K].TVQNAVITVPAYFNDSQR.[Q]	2xDeamidated [N4; N14]	3.56896e-05	0.000218718	1	3	1	2	A0A7E5WY23	A0A7E5WY23 [140-157]		0	2024.99	High	High	3.582e-05	4.214e-09	3.81
	FALSE	High	[K].VAYKGEDKTFFPEEVSSMVLTK.[M]	1xDSSO Hydrolyzed [K8]	0.0237955	0.000218718	1	3	1	2	A0A7E5WY23	A0A7E5WY23 [107-128]		2	2681.27	High	High	3.582e-05	0.0004726	3.09
	FALSE	High	[K].VAYKGEDKTFFPEEVSSMVLTK.[M]	2xDSSO Hydrolyzed [K4; K8]	0.00113315	0.000218718	1	3	1	1	A0A7E5WY23	A0A7E5WY23 [107-128]		2	2857.29	High	High	3.582e-05	2.011e-06	3.32
	FALSE	High	[KR].VEIIANDQGNR.[TI]		0.00222754	0.000218718	2	5	1	1	A0A7E5WY23; Q0MUU6	A0A7E5WY23 [28-38]; Q0MUU6 [53-63]		0	1228.63	High	High	3.582e-05	6.738e-06	2.92
	FALSE	High	[K].WLDSNQLADKEEYEHK.[Q]		1.99911e-06	0.000218718	1	3	1	19	A0A7E5WY23	A0A7E5WY23 [582-597]		1	2004.93	High	High	3.582e-05	2.459e-11	6.59
	FALSE	High	[K].WLDSNQLADKEEYEHK.[Q]	1xDeamidated [Q/N]	8.62309e-05	0.000218718	1	3	2	7	A0A7E5WY23	A0A7E5WY23 [582-597]		1	2005.91	High	High	3.582e-05	2.024e-08	5.62
	FALSE	High	[K].WLDSNQLADKEEYEHK.[Q]	2xDeamidated [N5; Q6]	2.22801e-05	0.000218718	1	3	1	2	A0A7E5WY23	A0A7E5WY23 [582-597]		1	2006.9	High	High	3.582e-05	1.814e-09	5.37
	FALSE	High	[K].WLDSNQLADKEEYEHK.[Q]	1xDSSO Hydrolyzed [K10]	0.201348	0.00450839	1	3	1	1	A0A7E5WY23	A0A7E5WY23 [582-597]		1	2180.94	High	High	0.0008953	0.02651	2.1
FALSE	High	Master Protein	A0A7E5VU84	Histone deacetylase OS=Trichoplusia ni OX=7111 GN=LOC113496752 PE=3 SV=1	0	799.606	75	37	103	46	78	928	6	486	55.4	5.92	3595.37	37	High	1	Phospho [T39(99.4); Y108(100); S256(100); S394(100); S454(100)]
	Checked	Confidence	Annotated Sequence	Modifications	Qvality PEP	Qvality q-value	# Protein Groups	# Proteins	# Isoforms	# PSMs	Master Protein Accessions	Positions in Master Proteins	Modifications in Master Proteins	# Missed Cleavages	Theo. MH+ [Da]	Found in Sample: [S1] F1: Sample	Confidence (by Search Engine): Sequest HT	Percolator q-Value (by Search Engine): Sequest HT	Percolator PEP (by Search Engine): Sequest HT	XCorr (by Search Engine): Sequest HT
	FALSE	High	[K].ATADEMTKFHSDDYIR.[F]	1xDSSO Hydrolyzed [K8]	0.00365491	0.000218718	2	2	1	5	A0A7E5VT94; A0A7E5VU84	A0A7E5VT94 [59-74]; A0A7E5VU84 [60-75]		1	2075.87	High	High	3.582e-05	1.629e-05	2.92
	FALSE	High	[K].DDVKNLSSVEEPK.[K]	1xDeamidated [N5]	0.000882099	0.000218718	2	2	1	1	A0A7E5VT94; A0A7E5VU84	A0A7E5VT94 [466-478]; A0A7E5VU84 [467-479]		1	1460.71	High	High	3.582e-05	1.282e-06	3.7
	FALSE	High	[R].DGMDDDSYESIFVPIISK.[V]		1.18104e-06	0.000218718	2	2	1	9	A0A7E5VT94; A0A7E5VU84	A0A7E5VT94 [230-247]; A0A7E5VU84 [231-248]		0	2030.93	High	High	3.582e-05	9.652e-12	4.67
	FALSE	High	[R].DGMDDDSYESIFVPIISK.[V]	1xPhospho [S/Y]	0.0586628	0.000658304	2	2	1	2	A0A7E5VT94; A0A7E5VU84	A0A7E5VT94 [230-247]; A0A7E5VU84 [231-248]		0	2110.89	High	High	0.0001047	0.002478	2.21
	FALSE	High	[R].DGMDDDSYESIFVPIISKVMETFQPSAVVLQCGADSLTGDR.[L]	1xCarbamidomethyl [C32]; 1xDSSO Hydrolyzed [K18]	1.04582e-08	0.000218718	2	2	1	4	A0A7E5VT94; A0A7E5VU84	A0A7E5VT94 [230-270]; A0A7E5VU84 [231-271]		1	4669.1	High	High	3.582e-05	2.386e-15	6.56
	FALSE	High	[R].DGMDDDSYESIFVPIISKVMETFQPSAVVLQCGADSLTGDR.[L]	1xCarbamidomethyl [C32]; 1xDSSO Tris [K18]	4.73705e-09	0.000218718	2	2	1	4	A0A7E5VT94; A0A7E5VU84	A0A7E5VT94 [230-270]; A0A7E5VU84 [231-271]		1	4772.16	High	High	3.582e-05	8.071e-16	6.86
	FALSE	High	[K].DGSQIKDEIK.[S]		0.0116182	0.000218718	2	2	1	14	A0A7E5VT94; A0A7E5VU84	A0A7E5VT94 [451-460]; A0A7E5VU84 [452-461]		1	1132.58	High	High	3.582e-05	0.0001299	3.39
	FALSE	High	[K].DGSQIKDEIK.[S]	1xDeamidated [Q4]	0.179457	0.00371697	2	2	1	2	A0A7E5VT94; A0A7E5VU84	A0A7E5VT94 [451-460]; A0A7E5VU84 [452-461]		1	1133.57	High	High	0.0007409	0.02101	2.42
	FALSE	High	[R].DIGAGKGKYYAVNIPLR.[D]	2xDSSO Hydrolyzed [K6; K8]	0.0140983	0.000218718	2	2	1	2	A0A7E5VT94; A0A7E5VU84	A0A7E5VT94 [213-229]; A0A7E5VU84 [214-230]		2	2187.05	High	High	3.582e-05	0.0001842	3.12
	FALSE	High	[R].DIGAGKGKYYAVNIPLR.[D]	1xDSSO Tris [K]; 1xDSSO Hydrolyzed [K]	0.098005	0.00128429	2	2	2	2	A0A7E5VT94; A0A7E5VU84	A0A7E5VT94 [213-229]; A0A7E5VU84 [214-230]		2	2290.11	High	High	0.0002363	0.00648	2.14
	FALSE	High	[R].DIGAGKGKYYAVNIPLR.[D]	2xDSSO Tris [K6; K8]	0.0603658	0.000658304	2	2	1	1	A0A7E5VT94; A0A7E5VU84	A0A7E5VT94 [213-229]; A0A7E5VU84 [214-230]		2	2393.17	High	High	0.0001047	0.002617	2.45
	FALSE	High	[R].FGLPFLLVGGGGYTIR.[N]		4.60265e-07	0.000218718	2	2	1	10	A0A7E5VT94; A0A7E5VU84	A0A7E5VT94 [291-306]; A0A7E5VU84 [292-307]		0	1666.93	High	High	3.582e-05	1.795e-12	5.17
	FALSE	High	[R].FNVGEDCPVFDGLYEFCQLSAGGSVAAAVK.[L]		0.000320589	0.000218718	1	1	1	2	A0A7E5VU84	A0A7E5VU84 [95-124]		0	3093.43	High	High	3.582e-05	2.11e-07	5.02
	FALSE	High	[R].FNVGEDCPVFDGLYEFCQLSAGGSVAAAVK.[L]	2xCarbamidomethyl [C7; C17]	1.17799e-10	0.000218718	1	1	1	37	A0A7E5VU84	A0A7E5VU84 [95-124]		0	3207.48	High	High	3.582e-05	6.305e-16	9.33
	FALSE	High	[R].FNVGEDCPVFDGLYEFCQLSAGGSVAAAVK.[L]	1xCarbamidomethyl [C]; 1xPhospho [Y14(100)]	0.00069704	0.000218718	1	1	2	2	A0A7E5VU84	A0A7E5VU84 [95-124]	A0A7E5VU84 1xPhospho [Y108(100)]	0	3230.42	High	High	3.582e-05	8.476e-07	3.21
	FALSE	High	[R].FNVGEDCPVFDGLYEFCQLSAGGSVAAAVKLNK.[Q]	1xCarbamidomethyl [C7]; 1xDSSO Tris [K33]	0.241629	0.00566573	1	1	1	2	A0A7E5VU84	A0A7E5VU84 [95-127]		1	3784.75	High	High	0.001163	0.03832	1.93
	FALSE	High	[K].GKYYAVNIPLR.[D]	1xDSSO Tris [K2]	0.0423128	0.000218718	2	2	1	2	A0A7E5VT94; A0A7E5VU84	A0A7E5VT94 [219-229]; A0A7E5VU84 [220-230]		1	1572.81	High	High	3.582e-05	0.001359	2.2
	FALSE	High	[K].GKYYAVNIPLRDGMDDDSYESIFVPIISK.[V]	1xDSSO Hydrolyzed [K2]	0.000439602	0.000218718	2	2	1	1	A0A7E5VT94; A0A7E5VU84	A0A7E5VT94 [219-247]; A0A7E5VU84 [220-248]		2	3481.65	High	High	3.582e-05	3.724e-07	3.78
	FALSE	High	[K].GKYYAVNIPLRDGMDDDSYESIFVPIISK.[V]	1xDeamidated [N7]; 1xDSSO Hydrolyzed [K2]	0.0106774	0.000218718	2	2	1	1	A0A7E5VT94; A0A7E5VU84	A0A7E5VT94 [219-247]; A0A7E5VU84 [220-248]		2	3482.64	High	High	3.582e-05	0.0001116	3.27
	FALSE	High	[K].GKYYAVNIPLRDGMDDDSYESIFVPIISK.[V]	1xDSSO Tris [K2]	0.00403915	0.000218718	2	2	1	1	A0A7E5VT94; A0A7E5VU84	A0A7E5VT94 [219-247]; A0A7E5VU84 [220-248]		2	3584.72	High	High	3.582e-05	1.956e-05	3.87
	FALSE	High	[K].GKYYAVNIPLRDGMDDDSYESIFVPIISK.[V]	1xDeamidated [N7]; 1xDSSO Tris [K2]	0.142276	0.00188878	2	2	1	1	A0A7E5VT94; A0A7E5VU84	A0A7E5VT94 [219-247]; A0A7E5VU84 [220-248]		2	3585.7	High	High	0.0003282	0.01326	1.59
	FALSE	High	[R].KMEIYRPHK.[A]		0.00602245	0.000218718	3	3	1	17	A0A7E5VT94; Q92769; A0A7E5VU84	A0A7E5VT94 [50-58]; Q92769 [51-59]; A0A7E5VU84 [51-59]		1	1201.65	High	High	3.582e-05	3.974e-05	2.19
	FALSE	High	[R].KMEIYRPHK.[A]	1xDSSO Hydrolyzed [K1]	0.0239127	0.000218718	3	3	1	19	A0A7E5VT94; Q92769; A0A7E5VU84	A0A7E5VT94 [50-58]; Q92769 [51-59]; A0A7E5VU84 [51-59]		1	1377.67	High	High	3.582e-05	0.0004761	1.91
	FALSE	High	[R].KMEIYRPHK.[A]	1xDSSO Tris [K1]	0.0535679	0.000658304	3	3	1	21	A0A7E5VT94; Q92769; A0A7E5VU84	A0A7E5VT94 [50-58]; Q92769 [51-59]; A0A7E5VU84 [51-59]		1	1480.73	High	High	0.0001047	0.002101	1.69
	FALSE	High	[K].KSEASGFCYVNDIVLGILELLK.[Y]	1xCarbamidomethyl [C8]	4.10147e-07	0.000218718	2	2	1	1	A0A7E5VT94; A0A7E5VU84	A0A7E5VT94 [144-165]; A0A7E5VU84 [145-166]		1	2468.31	High	High	3.582e-05	1.465e-12	6.72
	FALSE	High	[R].LDKDGSQIKDEIK.[S]		0.000718312	0.000218718	2	2	1	8	A0A7E5VT94; A0A7E5VU84	A0A7E5VT94 [448-460]; A0A7E5VU84 [449-461]		2	1488.79	High	High	3.582e-05	8.913e-07	5.57
	FALSE	High	[R].LDKDGSQIKDEIK.[S]	1xDeamidated [Q7]	0.0993747	0.00128429	2	2	1	1	A0A7E5VT94; A0A7E5VU84	A0A7E5VT94 [448-460]; A0A7E5VU84 [449-461]		2	1489.77	High	High	0.0002363	0.006654	3.14
	FALSE	High	[R].LDKDGSQIKDEIK.[S]	1xPhospho [S6(100)]	0.0256146	0.000218718	2	2	1	1	A0A7E5VT94; A0A7E5VU84	A0A7E5VT94 [448-460]; A0A7E5VU84 [449-461]	A0A7E5VT94 1xPhospho [S453(100)]; A0A7E5VU84 1xPhospho [S454(100)]	2	1568.76	High	High	3.582e-05	0.0005412	4.98
	FALSE	High	[R].LDKDGSQIKDEIK.[S]	1xDSSO Hydrolyzed [K3]	0.0159567	0.000218718	2	2	1	2	A0A7E5VT94; A0A7E5VU84	A0A7E5VT94 [448-460]; A0A7E5VU84 [449-461]		2	1664.8	High	High	3.582e-05	0.0002295	2.78
	FALSE	High	[K].LHISPSNMSNQNTQEYLEK.[I]		7.6888e-08	0.000218718	1	1	1	43	A0A7E5VU84	A0A7E5VU84 [344-362]		0	2233.06	High	High	3.582e-05	7.37e-14	7.42
	FALSE	High	[K].LHISPSNMSNQNTQEYLEK.[I]	1xDeamidated [N/Q]	1.05969e-07	0.000218718	1	1	5	15	A0A7E5VU84	A0A7E5VU84 [344-362]		0	2234.04	High	High	3.582e-05	1.304e-13	6.76
	FALSE	High	[K].LHISPSNMSNQNTQEYLEK.[I]	2xDeamidated [N10; N12]	6.44775e-05	0.000218718	1	1	1	3	A0A7E5VU84	A0A7E5VU84 [344-362]		0	2235.02	High	High	3.582e-05	1.207e-08	5.58
	FALSE	High	[K].LHISPSNMSNQNTQEYLEK.[I]	1xPhospho [S/T/Y]	0.224441	0.00528725	1	1	1	3	A0A7E5VU84	A0A7E5VU84 [344-362]		0	2313.02	High	High	0.001043	0.03288	2.97
	FALSE	High	[K].LHISPSNMSNQNTQEYLEKIK.[N]	1xDSSO Hydrolyzed [K19]	1.15975e-07	0.000218718	1	1	1	3	A0A7E5VU84	A0A7E5VU84 [344-364]		1	2650.25	High	High	3.582e-05	1.537e-13	6.77
	FALSE	High	[K].LHISPSNMSNQNTQEYLEKIK.[N]	1xDeamidated [N/Q]; 1xDSSO Hydrolyzed [K19]	9.12919e-06	0.000218718	1	1	2	2	A0A7E5VU84	A0A7E5VU84 [344-364]		1	2651.23	High	High	3.582e-05	3.694e-10	5.83
	FALSE	High	[K].LHISPSNMSNQNTQEYLEKIK.[N]	1xDSSO Tris [K19]	0.167449	0.00312456	1	1	1	1	A0A7E5VU84	A0A7E5VU84 [344-364]		1	2753.31	High	High	0.0006163	0.01838	2.3
	FALSE	High	[K].LNKQASEICINWGGGLHHAK.[K]	1xCarbamidomethyl [C9]; 1xDSSO Hydrolyzed [K3]	9.59845e-06	0.000218718	2	2	1	12	A0A7E5VT94; A0A7E5VU84	A0A7E5VT94 [124-143]; A0A7E5VU84 [125-144]		1	2409.14	High	High	3.582e-05	4.039e-10	5.67
	FALSE	High	[K].LNKQASEICINWGGGLHHAK.[K]	1xCarbamidomethyl [C9]; 1xDSSO Tris [K3]	5.83273e-05	0.000218718	2	2	1	7	A0A7E5VT94; A0A7E5VU84	A0A7E5VT94 [124-143]; A0A7E5VU84 [125-144]		1	2512.21	High	High	3.582e-05	1.006e-08	4.72
	FALSE	High	[R].MLPHAPGVQVQAIPEDAVNDESEDEDK.[V]		5.00272e-06	0.000218718	2	2	1	3	A0A7E5VT94; A0A7E5VU84	A0A7E5VT94 [372-398]; A0A7E5VU84 [373-399]		0	2933.35	High	High	3.582e-05	1.262e-10	5.15
	FALSE	High	[R].MLPHAPGVQVQAIPEDAVNDESEDEDK.[V]	1xDeamidated [Q11]	4.53973e-05	0.000218718	2	2	1	1	A0A7E5VT94; A0A7E5VU84	A0A7E5VT94 [372-398]; A0A7E5VU84 [373-399]		0	2934.33	High	High	3.582e-05	6.462e-09	3.75
	FALSE	High	[R].MLPHAPGVQVQAIPEDAVNDESEDEDK.[V]	1xPhospho [S22(100)]	1.69215e-08	0.000218718	2	2	1	5	A0A7E5VT94; A0A7E5VU84	A0A7E5VT94 [372-398]; A0A7E5VU84 [373-399]	A0A7E5VT94 1xPhospho [S393(100)]; A0A7E5VU84 1xPhospho [S394(100)]	0	3013.31	High	High	3.582e-05	4.929e-15	6.9
	FALSE	High	[R].MLPHAPGVQVQAIPEDAVNDESEDEDK.[V]	1xDeamidated [N/Q]; 1xPhospho [S22(100)]	2.79697e-06	0.000218718	2	2	2	7	A0A7E5VT94; A0A7E5VU84	A0A7E5VT94 [372-398]; A0A7E5VU84 [373-399]	A0A7E5VT94 1xPhospho [S393(100)]; A0A7E5VU84 1xPhospho [S394(100)]	0	3014.3	High	High	3.582e-05	4.489e-11	5.77
	FALSE	High	[R].MLPHAPGVQVQAIPEDAVNDESEDEDKVDK.[D]	2xDSSO Tris [K27; K30]	0.292426	0.00877803	2	2	1	1	A0A7E5VT94; A0A7E5VU84	A0A7E5VT94 [372-401]; A0A7E5VU84 [373-402]		1	3833.69	High	High	0.001669	0.05732	1.97
	FALSE	High	[R].MLPHAPGVQVQAIPEDAVNDESEDEDKVDKDER.[L]		9.92841e-08	0.000218718	2	2	1	3	A0A7E5VT94; A0A7E5VU84	A0A7E5VT94 [372-404]; A0A7E5VU84 [373-405]		2	3675.71	High	High	3.582e-05	1.159e-13	7.63
	FALSE	High	[R].MLPHAPGVQVQAIPEDAVNDESEDEDKVDKDER.[L]	1xDeamidated [N19]	4.5424e-08	0.000218718	2	2	1	2	A0A7E5VT94; A0A7E5VU84	A0A7E5VT94 [372-404]; A0A7E5VU84 [373-405]		2	3676.69	High	High	3.582e-05	2.879e-14	7.07
	FALSE	High	[R].MLPHAPGVQVQAIPEDAVNDESEDEDKVDKDER.[L]	2xDeamidated [Q9; N19]	0.00363668	0.000218718	2	2	1	1	A0A7E5VT94; A0A7E5VU84	A0A7E5VT94 [372-404]; A0A7E5VU84 [373-405]		2	3677.68	High	High	3.582e-05	1.618e-05	3.2
	FALSE	High	[R].MLPHAPGVQVQAIPEDAVNDESEDEDKVDKDER.[L]	1xPhospho [S22(100)]	8.98136e-08	0.000218718	2	2	1	39	A0A7E5VT94; A0A7E5VU84	A0A7E5VT94 [372-404]; A0A7E5VU84 [373-405]	A0A7E5VT94 1xPhospho [S393(100)]; A0A7E5VU84 1xPhospho [S394(100)]	2	3755.67	High	High	3.582e-05	9.706e-14	7.34
	FALSE	High	[R].MLPHAPGVQVQAIPEDAVNDESEDEDKVDKDER.[L]	1xDeamidated [Q/N]; 1xPhospho [S22(100)]	7.6888e-08	0.000218718	2	2	2	39	A0A7E5VT94; A0A7E5VU84	A0A7E5VT94 [372-404]; A0A7E5VU84 [373-405]	A0A7E5VT94 1xPhospho [S393(100)]; A0A7E5VU84 1xPhospho [S394(100)]	2	3756.66	High	High	3.582e-05	7.395e-14	9.14
	FALSE	High	[R].MLPHAPGVQVQAIPEDAVNDESEDEDKVDKDER.[L]	1xDSSO Hydrolyzed [K]; 1xPhospho [S22(100)]	0.0112213	0.000218718	2	2	2	7	A0A7E5VT94; A0A7E5VU84	A0A7E5VT94 [372-404]; A0A7E5VU84 [373-405]	A0A7E5VT94 1xPhospho [S393(100)]; A0A7E5VU84 1xPhospho [S394(100)]	2	3931.69	High	High	3.582e-05	0.0001214	3.83
	FALSE	High	[R].MLPHAPGVQVQAIPEDAVNDESEDEDKVDKDER.[L]	1xDSSO Tris [K27]; 1xPhospho [S22(100)]	0.0154133	0.000218718	2	2	1	2	A0A7E5VT94; A0A7E5VU84	A0A7E5VT94 [372-404]; A0A7E5VU84 [373-405]	A0A7E5VT94 1xPhospho [S393(100)]; A0A7E5VU84 1xPhospho [S394(100)]	2	4034.75	High	High	3.582e-05	0.0002159	3.99
	FALSE	High	[R].MTHNLLLNYGLYR.[K]		8.63946e-06	0.000218718	3	3	1	132	A0A7E5VT94; Q92769; A0A7E5VU84	A0A7E5VT94 [37-49]; Q92769 [38-50]; A0A7E5VU84 [38-50]		0	1607.84	High	High	3.582e-05	3.353e-10	5.28
	FALSE	High	[R].MTHNLLLNYGLYR.[K]	1xDeamidated [N]	1.26453e-05	0.000218718	3	3	2	47	A0A7E5VT94; Q92769; A0A7E5VU84	A0A7E5VT94 [37-49]; Q92769 [38-50]; A0A7E5VU84 [38-50]		0	1608.82	High	High	3.582e-05	6.601e-10	4.64
	FALSE	High	[R].MTHNLLLNYGLYR.[K]	2xDeamidated [N4; N8]	0.000357956	0.000218718	3	3	1	8	A0A7E5VT94; Q92769; A0A7E5VU84	A0A7E5VT94 [37-49]; Q92769 [38-50]; A0A7E5VU84 [38-50]		0	1609.8	High	High	3.582e-05	2.566e-07	3.09
	FALSE	High	[R].MTHNLLLNYGLYR.[K]	1xDeamidated [N8]; 1xPhospho [T2(99.4)]	0.218932	0.005095	3	3	1	1	A0A7E5VT94; Q92769; A0A7E5VU84	A0A7E5VT94 [37-49]; Q92769 [38-50]; A0A7E5VU84 [38-50]	A0A7E5VT94 1xPhospho [T38(99.4)]; Q92769 1xPhospho [T39(99.4)]; A0A7E5VU84 1xPhospho [T39(99.4)]	0	1688.79	High	High	0.001014	0.03127	1.28
	FALSE	High	[K].NLSSVEEPKK.[E]		0.000989816	0.000218718	2	2	1	7	A0A7E5VT94; A0A7E5VU84	A0A7E5VT94 [470-479]; A0A7E5VU84 [471-480]		1	1130.61	High	High	3.582e-05	1.58e-06	2.89
	FALSE	High	[K].QASEICINWGGGLHHAK.[K]	1xCarbamidomethyl [C6]	4.19232e-08	0.000218718	2	2	1	43	A0A7E5VT94; A0A7E5VU84	A0A7E5VT94 [127-143]; A0A7E5VU84 [128-144]		0	1877.91	High	High	3.582e-05	2.494e-14	5.91
	FALSE	High	[K].QASEICINWGGGLHHAK.[K]	1xCarbamidomethyl [C6]; 1xDeamidated [Q/N]	1.47987e-06	0.000218718	2	2	2	13	A0A7E5VT94; A0A7E5VU84	A0A7E5VT94 [127-143]; A0A7E5VU84 [128-144]		0	1878.89	High	High	3.582e-05	1.443e-11	5.22
	FALSE	High	[K].RFGLPFLLVGGGGYTIR.[N]		0.0012715	0.000218718	2	2	1	1	A0A7E5VT94; A0A7E5VU84	A0A7E5VT94 [290-306]; A0A7E5VU84 [291-307]		1	1823.03	High	High	3.582e-05	2.465e-06	3.86
	FALSE	High	[K].RVCYYYDSNDIGNYYYGQGHPMKPHR.[I]		0.0520491	0.000443929	1	1	1	3	A0A7E5VU84	A0A7E5VU84 [10-35]		1	3196.42	High	High	7.128e-05	0.001989	3.22
	FALSE	High	[K].SEASGFCYVNDIVLGILELLK.[Y]	1xCarbamidomethyl [C7]	3.71714e-08	0.000218718	2	2	1	3	A0A7E5VT94; A0A7E5VU84	A0A7E5VT94 [145-165]; A0A7E5VU84 [146-166]		0	2340.22	High	High	3.582e-05	2.022e-14	6.44
	FALSE	High	[K].SEASGFCYVNDIVLGILELLK.[Y]	1xCarbamidomethyl [C7]; 1xDeamidated [N10]	1.75911e-10	0.000218718	2	2	1	3	A0A7E5VT94; A0A7E5VU84	A0A7E5VT94 [145-165]; A0A7E5VU84 [146-166]		0	2341.2	High	High	3.582e-05	6.305e-16	7.2
	FALSE	High	[K].SEASGFCYVNDIVLGILELLK.[Y]	1xPhospho [S/Y]	0.284562	0.00838872	2	2	1	1	A0A7E5VT94; A0A7E5VU84	A0A7E5VT94 [145-165]; A0A7E5VU84 [146-166]		0	2363.16	High	High	0.00158	0.05416	1.67
	FALSE	High	[K].SEDTKDDVKNLSSVEEPK.[K]	1xDeamidated [N10]	2.27313e-05	0.000218718	2	2	1	2	A0A7E5VT94; A0A7E5VU84	A0A7E5VT94 [461-478]; A0A7E5VU84 [462-479]		2	2020.96	High	High	3.582e-05	1.874e-09	6.08
	FALSE	High	[K].SEDTKDDVKNLSSVEEPK.[K]	1xDSSO Hydrolyzed [K9]	0.00109961	0.000218718	2	2	1	4	A0A7E5VT94; A0A7E5VU84	A0A7E5VT94 [461-478]; A0A7E5VU84 [462-479]		2	2195.99	High	High	3.582e-05	1.902e-06	4.11
	FALSE	High	[K].SEDTKDDVKNLSSVEEPK.[K]	1xDeamidated [N10]; 1xDSSO Hydrolyzed [K9]	0.211756	0.00489587	2	2	1	1	A0A7E5VT94; A0A7E5VU84	A0A7E5VT94 [461-478]; A0A7E5VU84 [462-479]		2	2196.97	High	High	0.000953	0.02937	2.3
	FALSE	High	[K].SEDTKDDVKNLSSVEEPK.[K]	1xDeamidated [N10]; 1xDSSO Tris [K9]	0.0257405	0.000218718	2	2	1	1	A0A7E5VT94; A0A7E5VU84	A0A7E5VT94 [461-478]; A0A7E5VU84 [462-479]		2	2300.03	High	High	3.582e-05	0.0005441	2.84
	FALSE	High	[R].SIRPDNMSEYNK.[Q]		2.53814e-05	0.000218718	2	2	1	21	A0A7E5VT94; A0A7E5VU84	A0A7E5VT94 [78-89]; A0A7E5VU84 [79-90]		0	1453.67	High	High	3.582e-05	2.3e-09	4.62
	FALSE	High	[R].SIRPDNMSEYNK.[Q]	1xDeamidated [N]	0.000266329	0.000218718	2	2	2	6	A0A7E5VT94; A0A7E5VU84	A0A7E5VT94 [78-89]; A0A7E5VU84 [79-90]		0	1454.66	High	High	3.582e-05	1.522e-07	4.37
	FALSE	High	[R].SIRPDNMSEYNKQMQR.[F]	1xDSSO Hydrolyzed [K12]	4.04541e-05	0.000218718	2	2	1	5	A0A7E5VT94; A0A7E5VU84	A0A7E5VT94 [78-93]; A0A7E5VU84 [79-94]		1	2172.95	High	High	3.582e-05	5.251e-09	4.31
	FALSE	High	[R].SIRPDNMSEYNKQMQR.[F]	1xDeamidated [N11]; 1xDSSO Hydrolyzed [K12]	0.000510911	0.000218718	2	2	1	5	A0A7E5VT94; A0A7E5VU84	A0A7E5VT94 [78-93]; A0A7E5VU84 [79-94]		1	2173.93	High	High	3.582e-05	4.84e-07	3.75
	FALSE	High	[R].SIRPDNMSEYNKQMQR.[F]	1xDSSO Tris [K12]	0.0696125	0.000871757	2	2	1	1	A0A7E5VT94; A0A7E5VU84	A0A7E5VT94 [78-93]; A0A7E5VU84 [79-94]		1	2276.01	High	High	0.0001378	0.003408	2.23
	FALSE	High	[R].VCYYYDSNDIGNYYYGQGHPMKPHR.[I]		5.17163e-05	0.000218718	1	1	1	9	A0A7E5VU84	A0A7E5VU84 [11-35]		0	3040.31	High	High	3.582e-05	8.131e-09	5.88
	FALSE	High	[R].VCYYYDSNDIGNYYYGQGHPMKPHR.[I]	1xDeamidated [N]	5.05313e-06	0.000218718	1	1	2	8	A0A7E5VU84	A0A7E5VU84 [11-35]		0	3041.3	High	High	3.582e-05	1.284e-10	5.25
	FALSE	High	[R].VCYYYDSNDIGNYYYGQGHPMKPHR.[I]	2xDeamidated [N8; N12]	0.000212555	0.000218718	1	1	1	4	A0A7E5VU84	A0A7E5VU84 [11-35]		0	3042.28	High	High	3.582e-05	1.015e-07	4.02
	FALSE	High	[R].VCYYYDSNDIGNYYYGQGHPMKPHR.[I]	1xCarbamidomethyl [C2]	0.0305516	0.000218718	1	1	1	1	A0A7E5VU84	A0A7E5VU84 [11-35]		0	3097.34	High	High	3.582e-05	0.0007433	2.83
	FALSE	High	[R].VLYIDIDVHHGDGVEEAFYTTDR.[V]		4.94643e-08	0.000218718	2	2	1	161	A0A7E5VT94; A0A7E5VU84	A0A7E5VT94 [170-192]; A0A7E5VU84 [171-193]		0	2664.26	High	High	3.582e-05	3.355e-14	5.44
	FALSE	High	[K].VMETFQPSAVVLQCGADSLTGDR.[L]	1xCarbamidomethyl [C14]	1.5107e-09	0.000218718	2	2	1	26	A0A7E5VT94; A0A7E5VU84	A0A7E5VT94 [248-270]; A0A7E5VU84 [249-271]		0	2481.17	High	High	3.582e-05	6.305e-16	7.7
	FALSE	High	[K].VMETFQPSAVVLQCGADSLTGDR.[L]	1xCarbamidomethyl [C14]; 1xDeamidated [Q]	9.25557e-08	0.000218718	2	2	2	18	A0A7E5VT94; A0A7E5VU84	A0A7E5VT94 [248-270]; A0A7E5VU84 [249-271]		0	2482.16	High	High	3.582e-05	1.026e-13	5.34
	FALSE	High	[K].VMETFQPSAVVLQCGADSLTGDR.[L]	1xPhospho [S8(100)]	0.00071115	0.000218718	2	2	1	3	A0A7E5VT94; A0A7E5VU84	A0A7E5VT94 [248-270]; A0A7E5VU84 [249-271]	A0A7E5VT94 1xPhospho [S255(100)]; A0A7E5VU84 1xPhospho [S256(100)]	0	2504.12	High	High	3.582e-05	8.784e-07	5.59
	FALSE	High	[K].VMETFQPSAVVLQCGADSLTGDR.[L]	1xDeamidated [Q6]; 1xPhospho [S8(100)]	0.0586628	0.000658304	2	2	2	2	A0A7E5VT94; A0A7E5VU84	A0A7E5VT94 [248-270]; A0A7E5VU84 [249-271]	A0A7E5VT94 1xPhospho [S255(100)]; A0A7E5VU84 1xPhospho [S256(100)]	0	2505.1	High	High	0.0001047	0.002483	2.09
	FALSE	High	[K].VMETFQPSAVVLQCGADSLTGDRLGCFNLTVR.[G]	2xCarbamidomethyl [C14; C26]	6.13253e-05	0.000218718	2	2	1	2	A0A7E5VT94; A0A7E5VU84	A0A7E5VT94 [248-279]; A0A7E5VU84 [249-280]		1	3541.72	High	High	3.582e-05	1.104e-08	5.36
	FALSE	High	[R].VMTVSFHKYGEYFPGTGDLR.[D]	1xDSSO Hydrolyzed [K8]	0.00717072	0.000218718	3	3	1	1	A0A7E5VT94; Q92769; A0A7E5VU84	A0A7E5VT94 [193-212]; Q92769 [194-213]; A0A7E5VU84 [194-213]		1	2480.13	High	High	3.582e-05	5.454e-05	3.67
	FALSE	High	[R].VMTVSFHKYGEYFPGTGDLR.[D]	1xDSSO Tris [K8]	0.0012715	0.000218718	3	3	1	4	A0A7E5VT94; Q92769; A0A7E5VU84	A0A7E5VT94 [193-212]; Q92769 [194-213]; A0A7E5VU84 [194-213]		1	2583.19	High	High	3.582e-05	2.477e-06	3.46
	FALSE	High	[K].YGEYFPGTGDLR.[D]		0.0145238	0.000218718	3	3	1	1	A0A7E5VT94; Q92769; A0A7E5VU84	A0A7E5VT94 [201-212]; Q92769 [202-213]; A0A7E5VU84 [202-213]		0	1374.63	High	High	3.582e-05	0.0001943	2.84
	FALSE	High	[K].YGEYFPGTGDLRDIGAGK.[G]		9.50271e-06	0.000218718	3	3	1	1	A0A7E5VT94; Q92769; A0A7E5VU84	A0A7E5VT94 [201-218]; Q92769 [202-219]; A0A7E5VU84 [202-219]		1	1915.92	High	High	3.582e-05	3.979e-10	5.34
	FALSE	High	[K].YYAVNIPLRDGMDDDSYESIFVPIISK.[V]		1.79937e-06	0.000218718	2	2	1	3	A0A7E5VT94; A0A7E5VU84	A0A7E5VT94 [221-247]; A0A7E5VU84 [222-248]		1	3120.52	High	High	3.582e-05	2.038e-11	5.14
	FALSE	High	[K].YYAVNIPLRDGMDDDSYESIFVPIISK.[V]	1xDeamidated [N5]	3.12887e-07	0.000218718	2	2	1	2	A0A7E5VT94; A0A7E5VU84	A0A7E5VT94 [221-247]; A0A7E5VU84 [222-248]		1	3121.51	High	High	3.582e-05	9.021e-13	4.71
FALSE	High	Master Protein	A0A7E5VT94	Histone deacetylase OS=Trichoplusia ni OX=7111 GN=LOC113496483 PE=3 SV=1	0	739.545	65	33	86	0	0	820	2	485	55.3	5.92	3213.18	33	High	1	Phospho [T38(99.4); S255(100); S393(100); S453(100)]
	Checked	Confidence	Annotated Sequence	Modifications	Qvality PEP	Qvality q-value	# Protein Groups	# Proteins	# Isoforms	# PSMs	Master Protein Accessions	Positions in Master Proteins	Modifications in Master Proteins	# Missed Cleavages	Theo. MH+ [Da]	Found in Sample: [S1] F1: Sample	Confidence (by Search Engine): Sequest HT	Percolator q-Value (by Search Engine): Sequest HT	Percolator PEP (by Search Engine): Sequest HT	XCorr (by Search Engine): Sequest HT
	FALSE	High	[K].ATADEMTKFHSDDYIR.[F]	1xDSSO Hydrolyzed [K8]	0.00365491	0.000218718	2	2	1	5	A0A7E5VT94; A0A7E5VU84	A0A7E5VT94 [59-74]; A0A7E5VU84 [60-75]		1	2075.87	High	High	3.582e-05	1.629e-05	2.92
	FALSE	High	[K].DDVKNLSSVEEPK.[K]	1xDeamidated [N5]	0.000882099	0.000218718	2	2	1	1	A0A7E5VT94; A0A7E5VU84	A0A7E5VT94 [466-478]; A0A7E5VU84 [467-479]		1	1460.71	High	High	3.582e-05	1.282e-06	3.7
	FALSE	High	[R].DGMDDDSYESIFVPIISK.[V]		1.18104e-06	0.000218718	2	2	1	9	A0A7E5VT94; A0A7E5VU84	A0A7E5VT94 [230-247]; A0A7E5VU84 [231-248]		0	2030.93	High	High	3.582e-05	9.652e-12	4.67
	FALSE	High	[R].DGMDDDSYESIFVPIISK.[V]	1xPhospho [S/Y]	0.0586628	0.000658304	2	2	1	2	A0A7E5VT94; A0A7E5VU84	A0A7E5VT94 [230-247]; A0A7E5VU84 [231-248]		0	2110.89	High	High	0.0001047	0.002478	2.21
	FALSE	High	[R].DGMDDDSYESIFVPIISKVMETFQPSAVVLQCGADSLTGDR.[L]	1xCarbamidomethyl [C32]; 1xDSSO Hydrolyzed [K18]	1.04582e-08	0.000218718	2	2	1	4	A0A7E5VT94; A0A7E5VU84	A0A7E5VT94 [230-270]; A0A7E5VU84 [231-271]		1	4669.1	High	High	3.582e-05	2.386e-15	6.56
	FALSE	High	[R].DGMDDDSYESIFVPIISKVMETFQPSAVVLQCGADSLTGDR.[L]	1xCarbamidomethyl [C32]; 1xDSSO Tris [K18]	4.73705e-09	0.000218718	2	2	1	4	A0A7E5VT94; A0A7E5VU84	A0A7E5VT94 [230-270]; A0A7E5VU84 [231-271]		1	4772.16	High	High	3.582e-05	8.071e-16	6.86
	FALSE	High	[K].DGSQIKDEIK.[S]		0.0116182	0.000218718	2	2	1	14	A0A7E5VT94; A0A7E5VU84	A0A7E5VT94 [451-460]; A0A7E5VU84 [452-461]		1	1132.58	High	High	3.582e-05	0.0001299	3.39
	FALSE	High	[K].DGSQIKDEIK.[S]	1xDeamidated [Q4]	0.179457	0.00371697	2	2	1	2	A0A7E5VT94; A0A7E5VU84	A0A7E5VT94 [451-460]; A0A7E5VU84 [452-461]		1	1133.57	High	High	0.0007409	0.02101	2.42
	FALSE	High	[R].DIGAGKGKYYAVNIPLR.[D]	2xDSSO Hydrolyzed [K6; K8]	0.0140983	0.000218718	2	2	1	2	A0A7E5VT94; A0A7E5VU84	A0A7E5VT94 [213-229]; A0A7E5VU84 [214-230]		2	2187.05	High	High	3.582e-05	0.0001842	3.12
	FALSE	High	[R].DIGAGKGKYYAVNIPLR.[D]	1xDSSO Tris [K]; 1xDSSO Hydrolyzed [K]	0.098005	0.00128429	2	2	2	2	A0A7E5VT94; A0A7E5VU84	A0A7E5VT94 [213-229]; A0A7E5VU84 [214-230]		2	2290.11	High	High	0.0002363	0.00648	2.14
	FALSE	High	[R].DIGAGKGKYYAVNIPLR.[D]	2xDSSO Tris [K6; K8]	0.0603658	0.000658304	2	2	1	1	A0A7E5VT94; A0A7E5VU84	A0A7E5VT94 [213-229]; A0A7E5VU84 [214-230]		2	2393.17	High	High	0.0001047	0.002617	2.45
	FALSE	High	[R].FGLPFLLVGGGGYTIR.[N]		4.60265e-07	0.000218718	2	2	1	10	A0A7E5VT94; A0A7E5VU84	A0A7E5VT94 [291-306]; A0A7E5VU84 [292-307]		0	1666.93	High	High	3.582e-05	1.795e-12	5.17
	FALSE	High	[K].GKYYAVNIPLR.[D]	1xDSSO Tris [K2]	0.0423128	0.000218718	2	2	1	2	A0A7E5VT94; A0A7E5VU84	A0A7E5VT94 [219-229]; A0A7E5VU84 [220-230]		1	1572.81	High	High	3.582e-05	0.001359	2.2
	FALSE	High	[K].GKYYAVNIPLRDGMDDDSYESIFVPIISK.[V]	1xDSSO Hydrolyzed [K2]	0.000439602	0.000218718	2	2	1	1	A0A7E5VT94; A0A7E5VU84	A0A7E5VT94 [219-247]; A0A7E5VU84 [220-248]		2	3481.65	High	High	3.582e-05	3.724e-07	3.78
	FALSE	High	[K].GKYYAVNIPLRDGMDDDSYESIFVPIISK.[V]	1xDeamidated [N7]; 1xDSSO Hydrolyzed [K2]	0.0106774	0.000218718	2	2	1	1	A0A7E5VT94; A0A7E5VU84	A0A7E5VT94 [219-247]; A0A7E5VU84 [220-248]		2	3482.64	High	High	3.582e-05	0.0001116	3.27
	FALSE	High	[K].GKYYAVNIPLRDGMDDDSYESIFVPIISK.[V]	1xDSSO Tris [K2]	0.00403915	0.000218718	2	2	1	1	A0A7E5VT94; A0A7E5VU84	A0A7E5VT94 [219-247]; A0A7E5VU84 [220-248]		2	3584.72	High	High	3.582e-05	1.956e-05	3.87
	FALSE	High	[K].GKYYAVNIPLRDGMDDDSYESIFVPIISK.[V]	1xDeamidated [N7]; 1xDSSO Tris [K2]	0.142276	0.00188878	2	2	1	1	A0A7E5VT94; A0A7E5VU84	A0A7E5VT94 [219-247]; A0A7E5VU84 [220-248]		2	3585.7	High	High	0.0003282	0.01326	1.59
	FALSE	High	[R].KMEIYRPHK.[A]		0.00602245	0.000218718	3	3	1	17	A0A7E5VT94; Q92769; A0A7E5VU84	A0A7E5VT94 [50-58]; Q92769 [51-59]; A0A7E5VU84 [51-59]		1	1201.65	High	High	3.582e-05	3.974e-05	2.19
	FALSE	High	[R].KMEIYRPHK.[A]	1xDSSO Hydrolyzed [K1]	0.0239127	0.000218718	3	3	1	19	A0A7E5VT94; Q92769; A0A7E5VU84	A0A7E5VT94 [50-58]; Q92769 [51-59]; A0A7E5VU84 [51-59]		1	1377.67	High	High	3.582e-05	0.0004761	1.91
	FALSE	High	[R].KMEIYRPHK.[A]	1xDSSO Tris [K1]	0.0535679	0.000658304	3	3	1	21	A0A7E5VT94; Q92769; A0A7E5VU84	A0A7E5VT94 [50-58]; Q92769 [51-59]; A0A7E5VU84 [51-59]		1	1480.73	High	High	0.0001047	0.002101	1.69
	FALSE	High	[K].KSEASGFCYVNDIVLGILELLK.[Y]	1xCarbamidomethyl [C8]	4.10147e-07	0.000218718	2	2	1	1	A0A7E5VT94; A0A7E5VU84	A0A7E5VT94 [144-165]; A0A7E5VU84 [145-166]		1	2468.31	High	High	3.582e-05	1.465e-12	6.72
	FALSE	High	[R].LDKDGSQIKDEIK.[S]		0.000718312	0.000218718	2	2	1	8	A0A7E5VT94; A0A7E5VU84	A0A7E5VT94 [448-460]; A0A7E5VU84 [449-461]		2	1488.79	High	High	3.582e-05	8.913e-07	5.57
	FALSE	High	[R].LDKDGSQIKDEIK.[S]	1xDeamidated [Q7]	0.0993747	0.00128429	2	2	1	1	A0A7E5VT94; A0A7E5VU84	A0A7E5VT94 [448-460]; A0A7E5VU84 [449-461]		2	1489.77	High	High	0.0002363	0.006654	3.14
	FALSE	High	[R].LDKDGSQIKDEIK.[S]	1xPhospho [S6(100)]	0.0256146	0.000218718	2	2	1	1	A0A7E5VT94; A0A7E5VU84	A0A7E5VT94 [448-460]; A0A7E5VU84 [449-461]	A0A7E5VT94 1xPhospho [S453(100)]; A0A7E5VU84 1xPhospho [S454(100)]	2	1568.76	High	High	3.582e-05	0.0005412	4.98
	FALSE	High	[R].LDKDGSQIKDEIK.[S]	1xDSSO Hydrolyzed [K3]	0.0159567	0.000218718	2	2	1	2	A0A7E5VT94; A0A7E5VU84	A0A7E5VT94 [448-460]; A0A7E5VU84 [449-461]		2	1664.8	High	High	3.582e-05	0.0002295	2.78
	FALSE	High	[K].LNKQASEICINWGGGLHHAK.[K]	1xCarbamidomethyl [C9]; 1xDSSO Hydrolyzed [K3]	9.59845e-06	0.000218718	2	2	1	12	A0A7E5VT94; A0A7E5VU84	A0A7E5VT94 [124-143]; A0A7E5VU84 [125-144]		1	2409.14	High	High	3.582e-05	4.039e-10	5.67
	FALSE	High	[K].LNKQASEICINWGGGLHHAK.[K]	1xCarbamidomethyl [C9]; 1xDSSO Tris [K3]	5.83273e-05	0.000218718	2	2	1	7	A0A7E5VT94; A0A7E5VU84	A0A7E5VT94 [124-143]; A0A7E5VU84 [125-144]		1	2512.21	High	High	3.582e-05	1.006e-08	4.72
	FALSE	High	[R].MLPHAPGVQVQAIPEDAVNDESEDEDK.[V]		5.00272e-06	0.000218718	2	2	1	3	A0A7E5VT94; A0A7E5VU84	A0A7E5VT94 [372-398]; A0A7E5VU84 [373-399]		0	2933.35	High	High	3.582e-05	1.262e-10	5.15
	FALSE	High	[R].MLPHAPGVQVQAIPEDAVNDESEDEDK.[V]	1xDeamidated [Q11]	4.53973e-05	0.000218718	2	2	1	1	A0A7E5VT94; A0A7E5VU84	A0A7E5VT94 [372-398]; A0A7E5VU84 [373-399]		0	2934.33	High	High	3.582e-05	6.462e-09	3.75
	FALSE	High	[R].MLPHAPGVQVQAIPEDAVNDESEDEDK.[V]	1xPhospho [S22(100)]	1.69215e-08	0.000218718	2	2	1	5	A0A7E5VT94; A0A7E5VU84	A0A7E5VT94 [372-398]; A0A7E5VU84 [373-399]	A0A7E5VT94 1xPhospho [S393(100)]; A0A7E5VU84 1xPhospho [S394(100)]	0	3013.31	High	High	3.582e-05	4.929e-15	6.9
	FALSE	High	[R].MLPHAPGVQVQAIPEDAVNDESEDEDK.[V]	1xDeamidated [N/Q]; 1xPhospho [S22(100)]	2.79697e-06	0.000218718	2	2	2	7	A0A7E5VT94; A0A7E5VU84	A0A7E5VT94 [372-398]; A0A7E5VU84 [373-399]	A0A7E5VT94 1xPhospho [S393(100)]; A0A7E5VU84 1xPhospho [S394(100)]	0	3014.3	High	High	3.582e-05	4.489e-11	5.77
	FALSE	High	[R].MLPHAPGVQVQAIPEDAVNDESEDEDKVDK.[D]	2xDSSO Tris [K27; K30]	0.292426	0.00877803	2	2	1	1	A0A7E5VT94; A0A7E5VU84	A0A7E5VT94 [372-401]; A0A7E5VU84 [373-402]		1	3833.69	High	High	0.001669	0.05732	1.97
	FALSE	High	[R].MLPHAPGVQVQAIPEDAVNDESEDEDKVDKDER.[L]		9.92841e-08	0.000218718	2	2	1	3	A0A7E5VT94; A0A7E5VU84	A0A7E5VT94 [372-404]; A0A7E5VU84 [373-405]		2	3675.71	High	High	3.582e-05	1.159e-13	7.63
	FALSE	High	[R].MLPHAPGVQVQAIPEDAVNDESEDEDKVDKDER.[L]	1xDeamidated [N19]	4.5424e-08	0.000218718	2	2	1	2	A0A7E5VT94; A0A7E5VU84	A0A7E5VT94 [372-404]; A0A7E5VU84 [373-405]		2	3676.69	High	High	3.582e-05	2.879e-14	7.07
	FALSE	High	[R].MLPHAPGVQVQAIPEDAVNDESEDEDKVDKDER.[L]	2xDeamidated [Q9; N19]	0.00363668	0.000218718	2	2	1	1	A0A7E5VT94; A0A7E5VU84	A0A7E5VT94 [372-404]; A0A7E5VU84 [373-405]		2	3677.68	High	High	3.582e-05	1.618e-05	3.2
	FALSE	High	[R].MLPHAPGVQVQAIPEDAVNDESEDEDKVDKDER.[L]	1xPhospho [S22(100)]	8.98136e-08	0.000218718	2	2	1	39	A0A7E5VT94; A0A7E5VU84	A0A7E5VT94 [372-404]; A0A7E5VU84 [373-405]	A0A7E5VT94 1xPhospho [S393(100)]; A0A7E5VU84 1xPhospho [S394(100)]	2	3755.67	High	High	3.582e-05	9.706e-14	7.34
	FALSE	High	[R].MLPHAPGVQVQAIPEDAVNDESEDEDKVDKDER.[L]	1xDeamidated [Q/N]; 1xPhospho [S22(100)]	7.6888e-08	0.000218718	2	2	2	39	A0A7E5VT94; A0A7E5VU84	A0A7E5VT94 [372-404]; A0A7E5VU84 [373-405]	A0A7E5VT94 1xPhospho [S393(100)]; A0A7E5VU84 1xPhospho [S394(100)]	2	3756.66	High	High	3.582e-05	7.395e-14	9.14
	FALSE	High	[R].MLPHAPGVQVQAIPEDAVNDESEDEDKVDKDER.[L]	1xDSSO Hydrolyzed [K]; 1xPhospho [S22(100)]	0.0112213	0.000218718	2	2	2	7	A0A7E5VT94; A0A7E5VU84	A0A7E5VT94 [372-404]; A0A7E5VU84 [373-405]	A0A7E5VT94 1xPhospho [S393(100)]; A0A7E5VU84 1xPhospho [S394(100)]	2	3931.69	High	High	3.582e-05	0.0001214	3.83
	FALSE	High	[R].MLPHAPGVQVQAIPEDAVNDESEDEDKVDKDER.[L]	1xDSSO Tris [K27]; 1xPhospho [S22(100)]	0.0154133	0.000218718	2	2	1	2	A0A7E5VT94; A0A7E5VU84	A0A7E5VT94 [372-404]; A0A7E5VU84 [373-405]	A0A7E5VT94 1xPhospho [S393(100)]; A0A7E5VU84 1xPhospho [S394(100)]	2	4034.75	High	High	3.582e-05	0.0002159	3.99
	FALSE	High	[R].MTHNLLLNYGLYR.[K]		8.63946e-06	0.000218718	3	3	1	132	A0A7E5VT94; Q92769; A0A7E5VU84	A0A7E5VT94 [37-49]; Q92769 [38-50]; A0A7E5VU84 [38-50]		0	1607.84	High	High	3.582e-05	3.353e-10	5.28
	FALSE	High	[R].MTHNLLLNYGLYR.[K]	1xDeamidated [N]	1.26453e-05	0.000218718	3	3	2	47	A0A7E5VT94; Q92769; A0A7E5VU84	A0A7E5VT94 [37-49]; Q92769 [38-50]; A0A7E5VU84 [38-50]		0	1608.82	High	High	3.582e-05	6.601e-10	4.64
	FALSE	High	[R].MTHNLLLNYGLYR.[K]	2xDeamidated [N4; N8]	0.000357956	0.000218718	3	3	1	8	A0A7E5VT94; Q92769; A0A7E5VU84	A0A7E5VT94 [37-49]; Q92769 [38-50]; A0A7E5VU84 [38-50]		0	1609.8	High	High	3.582e-05	2.566e-07	3.09
	FALSE	High	[R].MTHNLLLNYGLYR.[K]	1xDeamidated [N8]; 1xPhospho [T2(99.4)]	0.218932	0.005095	3	3	1	1	A0A7E5VT94; Q92769; A0A7E5VU84	A0A7E5VT94 [37-49]; Q92769 [38-50]; A0A7E5VU84 [38-50]	A0A7E5VT94 1xPhospho [T38(99.4)]; Q92769 1xPhospho [T39(99.4)]; A0A7E5VU84 1xPhospho [T39(99.4)]	0	1688.79	High	High	0.001014	0.03127	1.28
	FALSE	High	[K].NLSSVEEPKK.[E]		0.000989816	0.000218718	2	2	1	7	A0A7E5VT94; A0A7E5VU84	A0A7E5VT94 [470-479]; A0A7E5VU84 [471-480]		1	1130.61	High	High	3.582e-05	1.58e-06	2.89
	FALSE	High	[K].QASEICINWGGGLHHAK.[K]	1xCarbamidomethyl [C6]	4.19232e-08	0.000218718	2	2	1	43	A0A7E5VT94; A0A7E5VU84	A0A7E5VT94 [127-143]; A0A7E5VU84 [128-144]		0	1877.91	High	High	3.582e-05	2.494e-14	5.91
	FALSE	High	[K].QASEICINWGGGLHHAK.[K]	1xCarbamidomethyl [C6]; 1xDeamidated [Q/N]	1.47987e-06	0.000218718	2	2	2	13	A0A7E5VT94; A0A7E5VU84	A0A7E5VT94 [127-143]; A0A7E5VU84 [128-144]		0	1878.89	High	High	3.582e-05	1.443e-11	5.22
	FALSE	High	[K].RFGLPFLLVGGGGYTIR.[N]		0.0012715	0.000218718	2	2	1	1	A0A7E5VT94; A0A7E5VU84	A0A7E5VT94 [290-306]; A0A7E5VU84 [291-307]		1	1823.03	High	High	3.582e-05	2.465e-06	3.86
	FALSE	High	[K].RVCYYYDSDIGNYYYGQGHPMKPHR.[I]	1xCarbamidomethyl [C3]	7.87917e-05	0.000218718	1	1	1	6	A0A7E5VT94	A0A7E5VT94 [10-34]		1	3139.39	High	High	3.582e-05	1.733e-08	4.67
	FALSE	High	[K].RVCYYYDSDIGNYYYGQGHPMKPHR.[I]	1xCarbamidomethyl [C3]; 1xDeamidated [N12]	0.00976355	0.000218718	1	1	1	1	A0A7E5VT94	A0A7E5VT94 [10-34]		1	3140.38	High	High	3.582e-05	9.5e-05	3.6
	FALSE	High	[K].SEASGFCYVNDIVLGILELLK.[Y]	1xCarbamidomethyl [C7]	3.71714e-08	0.000218718	2	2	1	3	A0A7E5VT94; A0A7E5VU84	A0A7E5VT94 [145-165]; A0A7E5VU84 [146-166]		0	2340.22	High	High	3.582e-05	2.022e-14	6.44
	FALSE	High	[K].SEASGFCYVNDIVLGILELLK.[Y]	1xCarbamidomethyl [C7]; 1xDeamidated [N10]	1.75911e-10	0.000218718	2	2	1	3	A0A7E5VT94; A0A7E5VU84	A0A7E5VT94 [145-165]; A0A7E5VU84 [146-166]		0	2341.2	High	High	3.582e-05	6.305e-16	7.2
	FALSE	High	[K].SEASGFCYVNDIVLGILELLK.[Y]	1xPhospho [S/Y]	0.284562	0.00838872	2	2	1	1	A0A7E5VT94; A0A7E5VU84	A0A7E5VT94 [145-165]; A0A7E5VU84 [146-166]		0	2363.16	High	High	0.00158	0.05416	1.67
	FALSE	High	[K].SEDTKDDVKNLSSVEEPK.[K]	1xDeamidated [N10]	2.27313e-05	0.000218718	2	2	1	2	A0A7E5VT94; A0A7E5VU84	A0A7E5VT94 [461-478]; A0A7E5VU84 [462-479]		2	2020.96	High	High	3.582e-05	1.874e-09	6.08
	FALSE	High	[K].SEDTKDDVKNLSSVEEPK.[K]	1xDSSO Hydrolyzed [K9]	0.00109961	0.000218718	2	2	1	4	A0A7E5VT94; A0A7E5VU84	A0A7E5VT94 [461-478]; A0A7E5VU84 [462-479]		2	2195.99	High	High	3.582e-05	1.902e-06	4.11
	FALSE	High	[K].SEDTKDDVKNLSSVEEPK.[K]	1xDeamidated [N10]; 1xDSSO Hydrolyzed [K9]	0.211756	0.00489587	2	2	1	1	A0A7E5VT94; A0A7E5VU84	A0A7E5VT94 [461-478]; A0A7E5VU84 [462-479]		2	2196.97	High	High	0.000953	0.02937	2.3
	FALSE	High	[K].SEDTKDDVKNLSSVEEPK.[K]	1xDeamidated [N10]; 1xDSSO Tris [K9]	0.0257405	0.000218718	2	2	1	1	A0A7E5VT94; A0A7E5VU84	A0A7E5VT94 [461-478]; A0A7E5VU84 [462-479]		2	2300.03	High	High	3.582e-05	0.0005441	2.84
	FALSE	High	[R].SIRPDNMSEYNK.[Q]		2.53814e-05	0.000218718	2	2	1	21	A0A7E5VT94; A0A7E5VU84	A0A7E5VT94 [78-89]; A0A7E5VU84 [79-90]		0	1453.67	High	High	3.582e-05	2.3e-09	4.62
	FALSE	High	[R].SIRPDNMSEYNK.[Q]	1xDeamidated [N]	0.000266329	0.000218718	2	2	2	6	A0A7E5VT94; A0A7E5VU84	A0A7E5VT94 [78-89]; A0A7E5VU84 [79-90]		0	1454.66	High	High	3.582e-05	1.522e-07	4.37
	FALSE	High	[R].SIRPDNMSEYNKQMQR.[F]	1xDSSO Hydrolyzed [K12]	4.04541e-05	0.000218718	2	2	1	5	A0A7E5VT94; A0A7E5VU84	A0A7E5VT94 [78-93]; A0A7E5VU84 [79-94]		1	2172.95	High	High	3.582e-05	5.251e-09	4.31
	FALSE	High	[R].SIRPDNMSEYNKQMQR.[F]	1xDeamidated [N11]; 1xDSSO Hydrolyzed [K12]	0.000510911	0.000218718	2	2	1	5	A0A7E5VT94; A0A7E5VU84	A0A7E5VT94 [78-93]; A0A7E5VU84 [79-94]		1	2173.93	High	High	3.582e-05	4.84e-07	3.75
	FALSE	High	[R].SIRPDNMSEYNKQMQR.[F]	1xDSSO Tris [K12]	0.0696125	0.000871757	2	2	1	1	A0A7E5VT94; A0A7E5VU84	A0A7E5VT94 [78-93]; A0A7E5VU84 [79-94]		1	2276.01	High	High	0.0001378	0.003408	2.23
	FALSE	High	[R].VCYYYDSDIGNYYYGQGHPMKPHR.[I]	1xCarbamidomethyl [C2]	1.40389e-10	0.000218718	1	1	1	12	A0A7E5VT94	A0A7E5VT94 [11-34]		0	2983.29	High	High	3.582e-05	6.305e-16	6.56
	FALSE	High	[R].VCYYYDSDIGNYYYGQGHPMKPHR.[I]	1xCarbamidomethyl [C2]; 1xDeamidated [N/Q]	5.98431e-08	0.000218718	1	1	2	10	A0A7E5VT94	A0A7E5VT94 [11-34]		0	2984.28	High	High	3.582e-05	4.717e-14	5.32
	FALSE	High	[R].VCYYYDSDIGNYYYGQGHPMKPHR.[I]	1xCarbamidomethyl [C2]; 1xDSSO Hydrolyzed [K21]	0.00369163	0.000218718	1	1	1	1	A0A7E5VT94	A0A7E5VT94 [11-34]		0	3159.31	High	High	3.582e-05	1.655e-05	4.2
	FALSE	High	[R].VLYIDIDVHHGDGVEEAFYTTDR.[V]		4.94643e-08	0.000218718	2	2	1	161	A0A7E5VT94; A0A7E5VU84	A0A7E5VT94 [170-192]; A0A7E5VU84 [171-193]		0	2664.26	High	High	3.582e-05	3.355e-14	5.44
	FALSE	High	[K].VMETFQPSAVVLQCGADSLTGDR.[L]	1xCarbamidomethyl [C14]	1.5107e-09	0.000218718	2	2	1	26	A0A7E5VT94; A0A7E5VU84	A0A7E5VT94 [248-270]; A0A7E5VU84 [249-271]		0	2481.17	High	High	3.582e-05	6.305e-16	7.7
	FALSE	High	[K].VMETFQPSAVVLQCGADSLTGDR.[L]	1xCarbamidomethyl [C14]; 1xDeamidated [Q]	9.25557e-08	0.000218718	2	2	2	18	A0A7E5VT94; A0A7E5VU84	A0A7E5VT94 [248-270]; A0A7E5VU84 [249-271]		0	2482.16	High	High	3.582e-05	1.026e-13	5.34
	FALSE	High	[K].VMETFQPSAVVLQCGADSLTGDR.[L]	1xPhospho [S8(100)]	0.00071115	0.000218718	2	2	1	3	A0A7E5VT94; A0A7E5VU84	A0A7E5VT94 [248-270]; A0A7E5VU84 [249-271]	A0A7E5VT94 1xPhospho [S255(100)]; A0A7E5VU84 1xPhospho [S256(100)]	0	2504.12	High	High	3.582e-05	8.784e-07	5.59
	FALSE	High	[K].VMETFQPSAVVLQCGADSLTGDR.[L]	1xDeamidated [Q6]; 1xPhospho [S8(100)]	0.0586628	0.000658304	2	2	2	2	A0A7E5VT94; A0A7E5VU84	A0A7E5VT94 [248-270]; A0A7E5VU84 [249-271]	A0A7E5VT94 1xPhospho [S255(100)]; A0A7E5VU84 1xPhospho [S256(100)]	0	2505.1	High	High	0.0001047	0.002483	2.09
	FALSE	High	[K].VMETFQPSAVVLQCGADSLTGDRLGCFNLTVR.[G]	2xCarbamidomethyl [C14; C26]	6.13253e-05	0.000218718	2	2	1	2	A0A7E5VT94; A0A7E5VU84	A0A7E5VT94 [248-279]; A0A7E5VU84 [249-280]		1	3541.72	High	High	3.582e-05	1.104e-08	5.36
	FALSE	High	[R].VMTVSFHKYGEYFPGTGDLR.[D]	1xDSSO Hydrolyzed [K8]	0.00717072	0.000218718	3	3	1	1	A0A7E5VT94; Q92769; A0A7E5VU84	A0A7E5VT94 [193-212]; Q92769 [194-213]; A0A7E5VU84 [194-213]		1	2480.13	High	High	3.582e-05	5.454e-05	3.67
	FALSE	High	[R].VMTVSFHKYGEYFPGTGDLR.[D]	1xDSSO Tris [K8]	0.0012715	0.000218718	3	3	1	4	A0A7E5VT94; Q92769; A0A7E5VU84	A0A7E5VT94 [193-212]; Q92769 [194-213]; A0A7E5VU84 [194-213]		1	2583.19	High	High	3.582e-05	2.477e-06	3.46
	FALSE	High	[K].YGEYFPGTGDLR.[D]		0.0145238	0.000218718	3	3	1	1	A0A7E5VT94; Q92769; A0A7E5VU84	A0A7E5VT94 [201-212]; Q92769 [202-213]; A0A7E5VU84 [202-213]		0	1374.63	High	High	3.582e-05	0.0001943	2.84
	FALSE	High	[K].YGEYFPGTGDLRDIGAGK.[G]		9.50271e-06	0.000218718	3	3	1	1	A0A7E5VT94; Q92769; A0A7E5VU84	A0A7E5VT94 [201-218]; Q92769 [202-219]; A0A7E5VU84 [202-219]		1	1915.92	High	High	3.582e-05	3.979e-10	5.34
	FALSE	High	[K].YYAVNIPLRDGMDDDSYESIFVPIISK.[V]		1.79937e-06	0.000218718	2	2	1	3	A0A7E5VT94; A0A7E5VU84	A0A7E5VT94 [221-247]; A0A7E5VU84 [222-248]		1	3120.52	High	High	3.582e-05	2.038e-11	5.14
	FALSE	High	[K].YYAVNIPLRDGMDDDSYESIFVPIISK.[V]	1xDeamidated [N5]	3.12887e-07	0.000218718	2	2	1	2	A0A7E5VT94; A0A7E5VU84	A0A7E5VT94 [221-247]; A0A7E5VU84 [222-248]		1	3121.51	High	High	3.582e-05	9.021e-13	4.71
FALSE	High	Master Protein	A0A7E5VJV7	Tubulin beta chain OS=Trichoplusia ni OX=7111 GN=LOC113494444 PE=3 SV=1	0	468.126	76	27	52	0	0	271	2	447	50.2	4.86	1116.18	27	High	1	Phospho [S126(97); T196(93.8)]
	Checked	Confidence	Annotated Sequence	Modifications	Qvality PEP	Qvality q-value	# Protein Groups	# Proteins	# Isoforms	# PSMs	Master Protein Accessions	Positions in Master Proteins	Modifications in Master Proteins	# Missed Cleavages	Theo. MH+ [Da]	Found in Sample: [S1] F1: Sample	Confidence (by Search Engine): Sequest HT	Percolator q-Value (by Search Engine): Sequest HT	Percolator PEP (by Search Engine): Sequest HT	XCorr (by Search Engine): Sequest HT
	FALSE	High	[R].AILVDLEPGTMDSVR.[S]		2.33082e-05	0.000218718	3	3	1	4	A0A7E5VK44; A0A7E5X115; A0A7E5VJV7	A0A7E5VK44 [63-77]; A0A7E5X115 [63-77]; A0A7E5VJV7 [63-77]		0	1615.84	High	High	3.582e-05	1.963e-09	4.39
	FALSE	High	[R].ALTVPELTQQMFDAK.[N]		2.72264e-05	0.000218718	4	7	1	6	A0A7E5VK44; A0A7E5VJS6; A0A7E5X115; A0A7E5VJV7	A0A7E5VK44 [283-297]; A0A7E5VJS6 [289-303]; A0A7E5X115 [283-297]; A0A7E5VJV7 [283-297]		0	1691.87	High	High	3.582e-05	2.598e-09	3.9
	FALSE	High	[R].ALTVPELTQQMFDAKNMMAACDPR.[H]	1xCarbamidomethyl [C21]; 1xDSSO Hydrolyzed [K15]	0.000868942	0.000218718	4	7	1	2	A0A7E5VK44; A0A7E5VJS6; A0A7E5X115; A0A7E5VJV7	A0A7E5VK44 [283-306]; A0A7E5VJS6 [289-312]; A0A7E5X115 [283-306]; A0A7E5VJV7 [283-306]		1	2914.29	High	High	3.582e-05	1.252e-06	3.44
	FALSE	High	[K].EAESCDCLQGFQLTHSLGGGTGSGMGTLLISK.[I]		0.0364092	0.000218718	1	1	1	2	A0A7E5VJV7	A0A7E5VJV7 [123-154]		0	3197.49	High	High	3.582e-05	0.001029	2.4
	FALSE	High	[K].EAESCDCLQGFQLTHSLGGGTGSGMGTLLISK.[I]	2xCarbamidomethyl [C5; C7]	3.36448e-11	0.000218718	1	1	1	8	A0A7E5VJV7	A0A7E5VJV7 [123-154]		0	3311.53	High	High	3.582e-05	6.305e-16	8.58
	FALSE	High	[K].EAESCDCLQGFQLTHSLGGGTGSGMGTLLISK.[I]	1xCarbamidomethyl [C5]; 1xPhospho [S4(97)]	0.000830634	0.000218718	1	1	1	1	A0A7E5VJV7	A0A7E5VJV7 [123-154]	A0A7E5VJV7 1xPhospho [S126(97)]	0	3334.48	High	High	3.582e-05	1.152e-06	5.12
	FALSE	High	[R].EIVHIQAGQCGNQIGAK.[F]	1xCarbamidomethyl [C10]	1.12393e-09	0.000218718	4	5	1	9	A0A7E5VK44; A0A7E5VJS6; A0A7E5X115; A0A7E5VJV7	A0A7E5VK44 [3-19]; A0A7E5VJS6 [3-19]; A0A7E5X115 [3-19]; A0A7E5VJV7 [3-19]		0	1822.92	High	High	3.582e-05	6.305e-16	7.11
	FALSE	High	[R].EIVHLQAGQCGNQIGAK.[F]	1xCarbamidomethyl [C10]; 1xDeamidated [N/Q]	5.7384e-07	0.000218718	4	5	2	4	A0A7E5VK44; A0A7E5VJS6; A0A7E5X115; A0A7E5VJV7	A0A7E5VK44 [3-19]; A0A7E5VJS6 [3-19]; A0A7E5X115 [3-19]; A0A7E5VJV7 [3-19]		0	1823.91	High	High	3.582e-05	2.661e-12	6.32
	FALSE	High	[K].EVDEQMLNIQNK.[N]		0.0053963	0.000218718	2	3	1	1	A0A7E5VK44; A0A7E5VJV7	A0A7E5VK44 [325-336]; A0A7E5VJV7 [325-336]		0	1460.7	High	High	3.582e-05	3.276e-05	2.8
	FALSE	High	[K].EVDEQMLNIQNKNSSYFVEWIPNNVK.[T]	1xDSSO Hydrolyzed [K12]	2.3631e-07	0.000218718	2	2	1	2	A0A7E5VK44; A0A7E5VJV7	A0A7E5VK44 [325-350]; A0A7E5VJV7 [325-350]		1	3314.53	High	High	3.582e-05	5.438e-13	5.77
	FALSE	High	[K].EVDEQMLNIQNKNSSYFVEWIPNNVK.[T]	1xDeamidated [N13]; 1xDSSO Hydrolyzed [K12]	0.00141959	0.000218718	2	2	1	1	A0A7E5VK44; A0A7E5VJV7	A0A7E5VK44 [325-350]; A0A7E5VJV7 [325-350]		1	3315.52	High	High	3.582e-05	2.998e-06	3.36
	FALSE	High	[R].FPGQLNADLRK.[L]		0.00309898	0.000218718	6	11	1	1	A0A7E5X5Y1; A0A7E5VK44; A0A7E5V8B9; A0A7E5VJS6; A0A7E5X115; A0A7E5VJV7	A0A7E5X5Y1 [242-252]; A0A7E5VK44 [242-252]; A0A7E5V8B9 [243-253]; A0A7E5VJS6 [248-258]; A0A7E5X115 [242-252]; A0A7E5VJV7 [242-252]		1	1258.69	High	High	3.582e-05	1.217e-05	2.54
	FALSE	High	[K].FWEIISDEHGIDPTGAYHGDSDLQLER.[I]		2.59586e-09	0.000218718	2	2	1	38	A0A7E5VK44; A0A7E5VJV7	A0A7E5VK44 [20-46]; A0A7E5VJV7 [20-46]		0	3100.43	High	High	3.582e-05	6.305e-16	6.59
	FALSE	High	[K].FWEIISDEHGIDPTGAYHGDSDLQLER.[I]	1xDeamidated [Q24]	0.000389788	0.000218718	2	2	1	12	A0A7E5VK44; A0A7E5VJV7	A0A7E5VK44 [20-46]; A0A7E5VJV7 [20-46]		0	3101.41	High	High	3.582e-05	2.985e-07	3.44
	FALSE	High	[K].GHYTEGAELVDSVLDVVR.[K]		1.90846e-08	0.000218718	3	4	1	24	A0A7E5VK44; A0A7E5X115; A0A7E5VJV7	A0A7E5VK44 [104-121]; A0A7E5X115 [104-121]; A0A7E5VJV7 [104-121]		0	1958.98	High	High	3.582e-05	6.156e-15	6.34
	FALSE	High	[R].GLKMAATFIGNSTAIQELFK.[R]	1xDSSO Hydrolyzed [K3]	0.000100223	0.000218718	2	2	1	3	A0A7E5VK44; A0A7E5VJV7	A0A7E5VK44 [360-379]; A0A7E5VJV7 [360-379]		1	2316.16	High	High	3.582e-05	2.652e-08	4.14
	FALSE	High	[R].GLKMAATFIGNSTAIQELFK.[R]	1xDeamidated [N11]; 1xDSSO Hydrolyzed [K3]	0.0196374	0.000218718	2	2	1	1	A0A7E5VK44; A0A7E5VJV7	A0A7E5VK44 [360-379]; A0A7E5VJV7 [360-379]		1	2317.15	High	High	3.582e-05	0.0003349	2.24
	FALSE	High	[R].GLKMAATFIGNSTAIQELFK.[R]	1xDSSO Tris [K3]	0.000834806	0.000218718	2	2	1	1	A0A7E5VK44; A0A7E5VJV7	A0A7E5VK44 [360-379]; A0A7E5VJV7 [360-379]		1	2419.22	High	High	3.582e-05	1.166e-06	1.97
	FALSE	High	[R].KEAESCDCLQGFQLTHSLGGGTGSGMGTLLISK.[I]	1xDeamidated [Q10]	0.000946183	0.000218718	1	1	1	1	A0A7E5VJV7	A0A7E5VJV7 [122-154]		1	3326.57	High	High	3.582e-05	1.452e-06	4.39
	FALSE	High	[R].KEAESCDCLQGFQLTHSLGGGTGSGMGTLLISK.[I]	1xCarbamidomethyl [C8]; 1xDeamidated [Q10]	0.000113034	0.000218718	1	1	1	1	A0A7E5VJV7	A0A7E5VJV7 [122-154]		1	3383.59	High	High	3.582e-05	3.282e-08	5.28
	FALSE	High	[R].KEAESCDCLQGFQLTHSLGGGTGSGMGTLLISK.[I]	2xCarbamidomethyl [C6; C8]	3.97482e-09	0.000218718	1	1	1	5	A0A7E5VJV7	A0A7E5VJV7 [122-154]		1	3439.63	High	High	3.582e-05	6.309e-16	8.51
	FALSE	High	[R].KLAVNMVPFPR.[L]		0.0365866	0.000218718	6	11	1	2	A0A7E5X5Y1; A0A7E5VK44; A0A7E5V8B9; A0A7E5VJS6; A0A7E5X115; A0A7E5VJV7	A0A7E5X5Y1 [252-262]; A0A7E5VK44 [252-262]; A0A7E5V8B9 [253-263]; A0A7E5VJS6 [258-268]; A0A7E5X115 [252-262]; A0A7E5VJV7 [252-262]		1	1271.73	High	High	3.582e-05	0.001039	2.73
	FALSE	High	[R].KLAVNMVPFPR.[L]	1xDSSO Hydrolyzed [K1]	0.00570083	0.000218718	6	11	1	1	A0A7E5X5Y1; A0A7E5VK44; A0A7E5V8B9; A0A7E5VJS6; A0A7E5X115; A0A7E5VJV7	A0A7E5X5Y1 [252-262]; A0A7E5VK44 [252-262]; A0A7E5V8B9 [253-263]; A0A7E5VJS6 [258-268]; A0A7E5X115 [252-262]; A0A7E5VJV7 [252-262]		1	1447.74	High	High	3.582e-05	3.605e-05	2.54
	FALSE	High	[K].LAVNMVPFPR.[L]		0.293562	0.00877803	6	11	1	1	A0A7E5X5Y1; A0A7E5VK44; A0A7E5V8B9; A0A7E5VJS6; A0A7E5X115; A0A7E5VJV7	A0A7E5X5Y1 [253-262]; A0A7E5VK44 [253-262]; A0A7E5V8B9 [254-263]; A0A7E5VJS6 [259-268]; A0A7E5X115 [253-262]; A0A7E5VJV7 [253-262]		0	1143.63	High	High	0.001669	0.05752	1.68
	FALSE	High	[R].LHFFMPGFAPLTSR.[G]		2.51282e-05	0.000218718	3	6	1	19	A0A7E5VK44; A0A7E5VJS6; A0A7E5VJV7	A0A7E5VK44 [263-276]; A0A7E5VJS6 [269-282]; A0A7E5VJV7 [263-276]		0	1620.84	High	High	3.582e-05	2.249e-09	4.35
	FALSE	High	[R].INVYYNEASGGKYVPR.[AT]	1xDSSO Hydrolyzed [K12]	0.0053963	0.000218718	3	5	1	1	A0A7E5X5Y1; A0A7E5VK44; A0A7E5VJV7	A0A7E5X5Y1 [47-62]; A0A7E5VK44 [47-62]; A0A7E5VJV7 [47-62]		1	2005.93	High	High	3.582e-05	3.261e-05	3.41
	FALSE	High	[K].LSTPTYGDLNHLVSLTMSGVTTCLR.[F]	1xCarbamidomethyl [C23]	9.3958e-08	0.000218718	2	2	1	15	A0A7E5VK44; A0A7E5VJV7	A0A7E5VK44 [217-241]; A0A7E5VJV7 [217-241]		0	2736.37	High	High	3.582e-05	1.052e-13	7.57
	FALSE	High	[K].LSTPTYGDLNHLVSLTMSGVTTCLR.[F]	1xCarbamidomethyl [C23]; 1xDeamidated [N10]	1.18104e-06	0.000218718	2	2	1	7	A0A7E5VK44; A0A7E5VJV7	A0A7E5VK44 [217-241]; A0A7E5VJV7 [217-241]		0	2737.35	High	High	3.582e-05	9.598e-12	5.56
	FALSE	High	[K].LSTPTYGDLNHLVSLTMSGVTTCLRFPGQLNADLR.[K]	1xCarbamidomethyl [C23]; 1xDeamidated [N10]	0.00675439	0.000218718	2	2	1	1	A0A7E5VK44; A0A7E5VJV7	A0A7E5VK44 [217-251]; A0A7E5VJV7 [217-251]		1	3848.93	High	High	3.582e-05	4.875e-05	3.93
	FALSE	High	[K].MAATFIGNSTAIQELFK.[R]		1.36836e-07	0.000218718	2	2	1	7	A0A7E5VK44; A0A7E5VJV7	A0A7E5VK44 [363-379]; A0A7E5VJV7 [363-379]		0	1841.95	High	High	3.582e-05	2.065e-13	5.92
	FALSE	High	[K].MAATFIGNSTAIQELFK.[R]	1xDeamidated [N8]	0.000516057	0.000218718	2	2	1	2	A0A7E5VK44; A0A7E5VJV7	A0A7E5VK44 [363-379]; A0A7E5VJV7 [363-379]		0	1842.93	High	High	3.582e-05	4.919e-07	2.86
	FALSE	High	[K].MAATFIGNSTAIQELFKR.[I]		1.27966e-06	0.000218718	2	2	1	1	A0A7E5VK44; A0A7E5VJV7	A0A7E5VK44 [363-380]; A0A7E5VJV7 [363-380]		1	1998.05	High	High	3.582e-05	1.115e-11	4.3
	FALSE	High	[K].MAATFIGNSTAIQELFKR.[I]	1xDeamidated [N8]	0.000806038	0.000218718	2	2	1	1	A0A7E5VK44; A0A7E5VJV7	A0A7E5VK44 [363-380]; A0A7E5VJV7 [363-380]		1	1999.03	High	High	3.582e-05	1.094e-06	2
	FALSE	High	[K].MAATFIGNSTAIQELFKR.[I]	1xDSSO Hydrolyzed [K17]	0.000252044	0.000218718	2	2	1	1	A0A7E5VK44; A0A7E5VJV7	A0A7E5VK44 [363-380]; A0A7E5VJV7 [363-380]		1	2174.06	High	High	3.582e-05	1.379e-07	3.29
	FALSE	High	[R].MSMKEVDEQMLNIQNK.[N]	1xDSSO Hydrolyzed [K4]	0.000182883	0.000218718	2	3	1	1	A0A7E5VK44; A0A7E5VJV7	A0A7E5VK44 [321-336]; A0A7E5VJV7 [321-336]		1	2113.93	High	High	3.582e-05	7.756e-08	3.03
	FALSE	High	[R].MSMKEVDEQMLNIQNK.[N]	1xDeamidated [Q9]; 1xDSSO Hydrolyzed [K4]	0.0415021	0.000218718	2	3	1	1	A0A7E5VK44; A0A7E5VJV7	A0A7E5VK44 [321-336]; A0A7E5VJV7 [321-336]		1	2114.91	High	High	3.582e-05	0.00131	2.1
	FALSE	High	[K].NSSYFVEWIPNNVK.[TV]		5.04363e-05	0.000218718	4	4	1	3	A0A7E5VK44; A0A7E5V8B9; A0A7E5X115; A0A7E5VJV7	A0A7E5VK44 [337-350]; A0A7E5V8B9 [338-351]; A0A7E5X115 [337-350]; A0A7E5VJV7 [337-350]		0	1696.83	High	High	3.582e-05	7.766e-09	3.99
	FALSE	High	[K].NSSYFVEWIPNNVK.[TV]	1xDeamidated [N11]	0.000140924	0.000218718	4	4	1	1	A0A7E5VK44; A0A7E5V8B9; A0A7E5X115; A0A7E5VJV7	A0A7E5VK44 [337-350]; A0A7E5V8B9 [338-351]; A0A7E5X115 [337-350]; A0A7E5VJV7 [337-350]		0	1697.82	High	High	3.582e-05	4.882e-08	2.64
	FALSE	High	[K].NSSYFVEWIPNNVKTAVCDIPPR.[G]	1xCarbamidomethyl [C18]; 1xDSSO Hydrolyzed [K14]	7.38214e-05	0.000218718	3	3	1	11	A0A7E5VK44; A0A7E5X115; A0A7E5VJV7	A0A7E5VK44 [337-359]; A0A7E5X115 [337-359]; A0A7E5VJV7 [337-359]		1	2882.35	High	High	3.582e-05	1.536e-08	4.31
	FALSE	High	[K].NSSYFVEWIPNNVKTAVCDIPPR.[G]	1xCarbamidomethyl [C18]; 1xDSSO Tris [K14]	0.000633747	0.000218718	3	3	1	4	A0A7E5VK44; A0A7E5X115; A0A7E5VJV7	A0A7E5VK44 [337-359]; A0A7E5X115 [337-359]; A0A7E5VJV7 [337-359]		1	2985.41	High	High	3.582e-05	7.118e-07	3.3
	FALSE	High	[R].SGPFGQIFRPDNFVFGQSGAGNNWAK.[G]		2.16045e-10	0.000218718	3	4	1	11	A0A7E5VK44; A0A7E5X115; A0A7E5VJV7	A0A7E5VK44 [78-103]; A0A7E5X115 [78-103]; A0A7E5VJV7 [78-103]		0	2798.34	High	High	3.582e-05	6.305e-16	7.88
	FALSE	High	[R].SGPFGQIFRPDNFVFGQSGAGNNWAK.[G]	1xDeamidated [N/Q]	6.65236e-11	0.000218718	3	4	4	17	A0A7E5VK44; A0A7E5X115; A0A7E5VJV7	A0A7E5VK44 [78-103]; A0A7E5X115 [78-103]; A0A7E5VJV7 [78-103]		0	2799.33	High	High	3.582e-05	6.305e-16	7.96
	FALSE	High	[R].SGPFGQIFRPDNFVFGQSGAGNNWAK.[G]	2xDeamidated [Q/N]	2.0204e-09	0.000218718	3	4	3	5	A0A7E5VK44; A0A7E5X115; A0A7E5VJV7	A0A7E5VK44 [78-103]; A0A7E5X115 [78-103]; A0A7E5VJV7 [78-103]		0	2800.31	High	High	3.582e-05	6.305e-16	6.06
	FALSE	High	[R].SGPFGQIFRPDNFVFGQSGAGNNWAKGHYTEGAELVDSVLDVVR.[K]	1xDeamidated [N23]; 1xDSSO Tris [K26]	0.283452	0.00838872	3	4	1	1	A0A7E5VK44; A0A7E5X115; A0A7E5VJV7	A0A7E5VK44 [78-121]; A0A7E5X115 [78-121]; A0A7E5VJV7 [78-121]		1	5018.37	High	High	0.00158	0.0535	3.25
	FALSE	High	[R].TLKLSTPTYGDLNHLVSLTMSGVTTCLR.[F]	1xCarbamidomethyl [C26]; 1xDSSO Hydrolyzed [K3]	2.58141e-06	0.000218718	2	2	1	6	A0A7E5VK44; A0A7E5VJV7	A0A7E5VK44 [214-241]; A0A7E5VJV7 [214-241]		1	3254.61	High	High	3.582e-05	3.895e-11	4.25
	FALSE	High	[K].VSDTVVEPYNATLSVHQLVENTDETYCIDNEALYDICFR.[T]	2xCarbamidomethyl [C27; C37]	5.43057e-07	0.000218718	2	3	1	25	A0A7E5VK44; A0A7E5VJV7	A0A7E5VK44 [175-213]; A0A7E5VJV7 [175-213]		0	4593.11	High	High	3.582e-05	2.399e-12	7.98
	FALSE	High	[K].VSDTVVEPYNATLSVHQLVENTDETYCIDNEALYDICFR.[T]	1xCarbamidomethyl [C37]; 1xPhospho [T22(93.8)]	0.000128123	0.000218718	2	3	1	4	A0A7E5VK44; A0A7E5VJV7	A0A7E5VK44 [175-213]; A0A7E5VJV7 [175-213]	A0A7E5VK44 1xPhospho [T196(93.8)]; A0A7E5VJV7 1xPhospho [T196(93.8)]	0	4616.05	High	High	3.582e-05	4.126e-08	4.71
FALSE	High	Master Protein	Q0MUU6	Heat shock cognate 70 protein OS=Trichoplusia ni OX=7111 GN=LOC113494618 PE=3 SV=1	0	467.928	60	35	62	5	8	156	31	659	73.1	5.3	600.24	35	High	1
	Checked	Confidence	Annotated Sequence	Modifications	Qvality PEP	Qvality q-value	# Protein Groups	# Proteins	# Isoforms	# PSMs	Master Protein Accessions	Positions in Master Proteins	Modifications in Master Proteins	# Missed Cleavages	Theo. MH+ [Da]	Found in Sample: [S1] F1: Sample	Confidence (by Search Engine): Sequest HT	Percolator q-Value (by Search Engine): Sequest HT	Percolator PEP (by Search Engine): Sequest HT	XCorr (by Search Engine): Sequest HT
	FALSE	High	[R].AKFEELNMDLFR.[S]		0.000146689	0.000218718	1	2	1	3	Q0MUU6	Q0MUU6 [327-338]		1	1512.75	High	High	3.582e-05	5.224e-08	4.9
	FALSE	High	[K].DNHLLGKFDLTGIPPAPR.[G]	1xDSSO Hydrolyzed [K7]	0.00234184	0.000218718	1	2	1	2	Q0MUU6	Q0MUU6 [477-494]		1	2137.07	High	High	3.582e-05	7.338e-06	2.84
	FALSE	High	[K].DNHLLGKFDLTGIPPAPR.[G]	1xDeamidated [N2]; 1xDSSO Hydrolyzed [K7]	0.0559261	0.000658304	1	2	1	2	Q0MUU6	Q0MUU6 [477-494]		1	2138.06	High	High	0.0001047	0.002275	2.45
	FALSE	High	[K].DVDEIVLVGGSTR.[I]		0.000156565	0.000218718	1	2	1	2	Q0MUU6	Q0MUU6 [357-369]		0	1359.71	High	High	3.582e-05	5.904e-08	3.17
	FALSE	High	[K].EFFNGKEPSR.[G]		0.0179675	0.000218718	1	2	1	2	Q0MUU6	Q0MUU6 [379-388]		1	1210.59	High	High	3.582e-05	0.0002842	2.75
	FALSE	High	[K].EFFNGKEPSR.[G]	1xDeamidated [N4]	0.00420388	0.000218718	1	2	1	5	Q0MUU6	Q0MUU6 [379-388]		1	1211.57	High	High	3.582e-05	2.092e-05	2.52
	FALSE	High	[R].EKIVITNDQNR.[L]		0.0395403	0.000218718	1	2	1	1	Q0MUU6	Q0MUU6 [524-534]		1	1329.71	High	High	3.582e-05	0.001194	3.22
	FALSE	High	[R].EWSDSTVQHDVK.[F]		0.000922779	0.000218718	1	2	1	4	Q0MUU6	Q0MUU6 [105-116]		0	1430.65	High	High	3.582e-05	1.394e-06	4.31
	FALSE	High	[R].EWSDSTVQHDVKFFPFK.[V]		0.00144831	0.000218718	1	2	1	1	Q0MUU6	Q0MUU6 [105-121]		1	2097.01	High	High	3.582e-05	3.104e-06	3.21
	FALSE	High	[R].GINPDEAVAYGAAVQAGVLSGEQDTDAIVLLDVNPLTMGIETVGGVMTK.[L]	1xDeamidated [N34]	7.33598e-07	0.000218718	1	1	1	1	Q0MUU6	Q0MUU6 [389-437]		0	4900.45	High	High	3.582e-05	4.107e-12	4.71
	FALSE	High	[R].GINPDEAVAYGAAVQAGVLSGEQDTDAIVLLDVNPLTMGIETVGGVMTK.[L]	2xDeamidated [Q15; Q23]	3.58231e-07	0.000218718	1	1	1	1	Q0MUU6	Q0MUU6 [389-437]		0	4901.43	High	High	3.582e-05	1.144e-12	6.08
	FALSE	High	[K].KSLEDVVQPIIAK.[L]		0.00738835	0.000218718	1	2	1	1	Q0MUU6	Q0MUU6 [623-635]		1	1439.85	High	High	3.582e-05	5.739e-05	2.65
	FALSE	High	[K].KVTHAVVTVPAYFNDAQR.[Q]		7.5459e-06	0.000218718	1	2	1	2	Q0MUU6	Q0MUU6 [166-183]		1	2016.07	High	High	3.582e-05	2.632e-10	5.68
	FALSE	High	[K].KVTHAVVTVPAYFNDAQR.[Q]	1xDeamidated [N14]	8.03874e-05	0.000218718	1	2	1	2	Q0MUU6	Q0MUU6 [166-183]		1	2017.05	High	High	3.582e-05	1.786e-08	3.32
	FALSE	High	[K].KVTHAVVTVPAYFNDAQR.[Q]	1xDSSO Hydrolyzed [K1]	0.00012125	0.000218718	1	2	1	1	Q0MUU6	Q0MUU6 [166-183]		1	2192.08	High	High	3.582e-05	3.728e-08	3.59
	FALSE	High	[K].KVTHAVVTVPAYFNDAQR.[Q]	1xDeamidated [N14]; 1xDSSO Hydrolyzed [K1]	0.0391589	0.000218718	1	2	1	1	Q0MUU6	Q0MUU6 [166-183]		1	2193.06	High	High	3.582e-05	0.001179	2.01
	FALSE	High	[K].IEIESFFEGEDFAETLTR.[A]		8.16547e-08	0.000218718	1	2	1	8	Q0MUU6	Q0MUU6 [309-326]		0	2133	High	High	3.582e-05	8.186e-14	5.51
	FALSE	High	[K].IFAPEEISAMVLTK.[M]		3.74762e-07	0.000218718	1	2	1	3	Q0MUU6	Q0MUU6 [141-154]		0	1548.83	High	High	3.582e-05	1.243e-12	4.9
	FALSE	High	[R].LIGDAAKNQLTTNPENTVFDAK.[R]	1xDeamidated [Q/N]; 1xDSSO Hydrolyzed [K7]	0.0103124	0.000218718	1	2	2	2	Q0MUU6	Q0MUU6 [78-99]		1	2537.21	High	High	3.582e-05	0.0001049	2.38
	FALSE	High	[R].LIGREWSDSTVQHDVK.[F]		0.0183261	0.000218718	1	2	1	1	Q0MUU6	Q0MUU6 [101-116]		1	1869.95	High	High	3.582e-05	0.0002949	3.27
	FALSE	High	[R].IINEPTAAALAYGLDK.[NKD]		2.84993e-08	0.000218718	7	11	1	15	A0A7E5WJ97; A0A7E5VU57; A0A7E5WHI3; A0A7E5VSB5; A0A7E5WY23; Q0MUU6; A0A7E5VPA1	A0A7E5WJ97 [169-184]; A0A7E5VU57 [170-185]; A0A7E5WHI3 [169-184]; A0A7E5VSB5 [169-184]; A0A7E5WY23 [174-189]; Q0MUU6 [200-215]; A0A7E5VPA1 [169-184]		0	1659.9	High	High	3.582e-05	1.249e-14	6.3
	FALSE	High	[R].IINEPTAAAIAYGLDKK.[GE]		2.51752e-06	0.000218718	2	5	1	2	A0A7E5WY23; Q0MUU6	A0A7E5WY23 [174-190]; Q0MUU6 [200-216]		1	1787.99	High	High	3.582e-05	3.702e-11	5.52
	FALSE	High	[R].IINEPTAAAIAYGLDKK.[GE]	1xDSSO Hydrolyzed [K16]	0.000579092	0.000218718	2	5	1	2	A0A7E5WY23; Q0MUU6	A0A7E5WY23 [174-190]; Q0MUU6 [200-216]		1	1964	High	High	3.582e-05	6.051e-07	4.88
	FALSE	High	[R].ITPSYVAFTADGER.[L]		0.000183801	0.000218718	1	2	1	4	Q0MUU6	Q0MUU6 [64-77]		0	1526.75	High	High	3.582e-05	7.811e-08	4.02
	FALSE	High	[K].LYQGQGGVPPPGAGGEEEDFKDEL.[-]		1.77582e-07	0.000218718	1	2	1	11	Q0MUU6	Q0MUU6 [636-659]		1	2489.15	High	High	3.582e-05	3.273e-13	5.8
	FALSE	High	[K].LYQGQGGVPPPGAGGEEEDFKDEL.[-]	1xDeamidated [Q5]	0.257752	0.00704989	1	2	1	1	Q0MUU6	Q0MUU6 [636-659]		1	2490.13	High	High	0.001345	0.04377	1.89
	FALSE	High	[K].LYQGQGGVPPPGAGGEEEDFKDEL.[-]	2xDeamidated [Q3; Q5]	0.0134164	0.000218718	1	2	1	1	Q0MUU6	Q0MUU6 [636-659]		1	2491.11	High	High	3.582e-05	0.0001679	3.68
	FALSE	High	[K].MKETAEAYLGK.[TK]		8.24274e-05	0.000218718	2	5	1	6	A0A7E5WY23; Q0MUU6	A0A7E5WY23 [129-139]; Q0MUU6 [155-165]		1	1240.62	High	High	3.582e-05	1.871e-08	4.51
	FALSE	High	[K].MKETAEAYLGKK.[V]		1.54816e-06	0.000218718	1	2	1	2	Q0MUU6	Q0MUU6 [155-166]		2	1368.72	High	High	3.582e-05	1.564e-11	5.4
	FALSE	High	[K].NGRVEIIANDQGNR.[I]		0.000766652	0.000218718	1	2	1	1	Q0MUU6	Q0MUU6 [50-63]		1	1555.79	High	High	3.582e-05	1.001e-06	3.84
	FALSE	High	[K].NQLTTNPENTVFDAK.[R]		1.67431e-05	0.000218718	1	2	1	1	Q0MUU6	Q0MUU6 [85-99]		0	1691.82	High	High	3.582e-05	1.094e-09	4.77
	FALSE	High	[K].NQLTTNPENTVFDAK.[R]	2xDeamidated [N1; N6]	0.0535679	0.000658304	1	2	1	1	Q0MUU6	Q0MUU6 [85-99]		0	1693.79	High	High	0.0001047	0.002093	2.35
	FALSE	High	[K].NQLTTNPENTVFDAKR.[L]		2.67857e-07	0.000218718	1	2	1	3	Q0MUU6	Q0MUU6 [85-100]		1	1847.92	High	High	3.582e-05	6.806e-13	5.66
	FALSE	High	[K].NQLTTNPENTVFDAKR.[L]	1xDeamidated [Q2]	0.000188466	0.000218718	1	2	1	1	Q0MUU6	Q0MUU6 [85-100]		1	1848.91	High	High	3.582e-05	8.205e-08	3.84
	FALSE	High	[K].NSKPHVSVMTSQGDK.[I]		1.04912e-07	0.000218718	1	2	1	8	Q0MUU6	Q0MUU6 [126-140]		0	1614.79	High	High	3.582e-05	1.278e-13	5.67
	FALSE	High	[K].NSKPHVSVMTSQGDK.[I]	1xDeamidated [N/Q]	0.000118249	0.000218718	1	2	2	6	Q0MUU6	Q0MUU6 [126-140]		0	1615.77	High	High	3.582e-05	3.571e-08	4.36
	FALSE	High	[K].NSKPHVSVMTSQGDK.[I]	2xDeamidated [N1; Q12]	0.0165191	0.000218718	1	2	1	2	Q0MUU6	Q0MUU6 [126-140]		0	1616.76	High	High	3.582e-05	0.0002436	2.08
	FALSE	High	[K].NSKPHVSVMTSQGDKIFAPEEISAMVLTK.[M]		0.00761253	0.000218718	1	2	1	1	Q0MUU6	Q0MUU6 [126-154]		1	3144.61	High	High	3.582e-05	6.088e-05	3.66
	FALSE	High	[R].QATKDAGAIAGLQVMR.[I]	1xDSSO Hydrolyzed [K4]	0.00832645	0.000218718	1	2	1	1	Q0MUU6	Q0MUU6 [184-199]		1	1805.89	High	High	3.582e-05	7.148e-05	2.97
	FALSE	High	[R].QATKDAGAIAGLQVMR.[I]	1xDeamidated [Q1]; 1xDSSO Hydrolyzed [K4]	0.0798177	0.00108235	1	2	1	1	Q0MUU6	Q0MUU6 [184-199]		1	1806.87	High	High	0.0001709	0.004408	2.04
	FALSE	High	[K].SQIFSTASDNQHTVTIQVYEGERPMTK.[D]		4.66635e-09	0.000218718	1	2	1	8	Q0MUU6	Q0MUU6 [450-476]		0	3067.48	High	High	3.582e-05	7.898e-16	6.4
	FALSE	High	[K].SQIFSTASDNQHTVTIQVYEGERPMTK.[D]	1xDeamidated [Q/N]	3.06676e-07	0.000218718	1	2	3	5	Q0MUU6	Q0MUU6 [450-476]		0	3068.46	High	High	3.582e-05	8.699e-13	5.6
	FALSE	High	[K].SQIFSTASDNQHTVTIQVYEGERPMTK.[D]	2xDeamidated [Q11; Q17]	0.000531808	0.000218718	1	2	1	1	Q0MUU6	Q0MUU6 [450-476]		0	3069.45	High	High	3.582e-05	5.2e-07	2.61
	FALSE	High	[KR].VEIIANDQGNR.[TI]		0.00222754	0.000218718	2	5	1	1	A0A7E5WY23; Q0MUU6	A0A7E5WY23 [28-38]; Q0MUU6 [53-63]		0	1228.63	High	High	3.582e-05	6.738e-06	2.92
	FALSE	High	[K].VLEDADMNKK.[D]		0.00136384	0.000218718	1	2	1	2	Q0MUU6	Q0MUU6 [347-356]		1	1162.58	High	High	3.582e-05	2.792e-06	2.93
	FALSE	High	[K].VLEDADMNKK.[D]	1xDeamidated [N8]	0.0279772	0.000218718	1	2	1	2	Q0MUU6	Q0MUU6 [347-356]		1	1163.56	High	High	3.582e-05	0.000634	2.2
	FALSE	High	[K].VLEDADMNKKDVDEIVLVGGSTR.[I]		1.89892e-08	0.000218718	1	2	1	2	Q0MUU6	Q0MUU6 [347-369]		2	2503.27	High	High	3.582e-05	6.101e-15	5.69
	FALSE	High	[K].VLEDADMNKKDVDEIVLVGGSTR.[I]	1xDSSO Hydrolyzed [K10]	0.00101492	0.000218718	1	2	1	1	Q0MUU6	Q0MUU6 [347-369]		2	2679.29	High	High	3.582e-05	1.652e-06	3.8
	FALSE	High	[K].VLEDADMNKKDVDEIVLVGGSTR.[I]	1xDeamidated [N8]; 1xDSSO Hydrolyzed [K10]	0.0328717	0.000218718	1	2	1	1	Q0MUU6	Q0MUU6 [347-369]		2	2680.27	High	High	3.582e-05	0.000855	3.35
	FALSE	High	[K].VQQLVKEFFNGKEPSR.[G]	1xDeamidated [N10]; 1xDSSO Hydrolyzed [K6]	0.00845173	0.000218718	1	2	1	1	Q0MUU6	Q0MUU6 [373-388]		2	2083.02	High	High	3.582e-05	7.342e-05	2.87
	FALSE	High	[K].VTHAVVTVPAYFNDAQR.[Q]		1.26689e-06	0.000218718	1	2	1	9	Q0MUU6	Q0MUU6 [167-183]		0	1887.97	High	High	3.582e-05	1.093e-11	5.52
	FALSE	High	[K].VTHAVVTVPAYFNDAQR.[Q]	1xDeamidated [N13]	7.35913e-06	0.000218718	1	2	1	7	Q0MUU6	Q0MUU6 [167-183]		0	1888.96	High	High	3.582e-05	2.508e-10	4.28
	FALSE	High	[K].VTHAVVTVPAYFNDAQR.[Q]	2xDeamidated [N13; Q16]	0.000448502	0.000218718	1	2	1	1	Q0MUU6	Q0MUU6 [167-183]		0	1889.94	High	High	3.582e-05	3.834e-07	2.33
	FALSE	High	[K].VVEKNSKPHVSVMTSQGDK.[I]	1xDSSO Hydrolyzed [K4]	0.000245806	0.000218718	1	2	1	2	Q0MUU6	Q0MUU6 [122-140]		1	2246.08	High	High	3.582e-05	1.318e-07	4.64
	FALSE	High	[K].VVEKNSKPHVSVMTSQGDKIFAPEEISAMVLTK.[M]	1xDSSO Hydrolyzed [K4]	0.00812172	0.000218718	1	2	1	1	Q0MUU6	Q0MUU6 [122-154]		2	3775.9	High	High	3.582e-05	6.828e-05	3.94
	FALSE	High	[K].VVEKNSKPHVSVMTSQGDKIFAPEEISAMVLTK.[M]	1xDeamidated [N5]; 1xDSSO Hydrolyzed [K19]	0.0189706	0.000218718	1	2	1	1	Q0MUU6	Q0MUU6 [122-154]		2	3776.88	High	High	3.582e-05	0.0003148	3.68
	FALSE	High	[K].WLEDNQDVDSEEYKK.[Q]		5.22682e-08	0.000218718	1	2	1	3	Q0MUU6	Q0MUU6 [606-620]		1	1897.85	High	High	3.582e-05	3.691e-14	5.26
	FALSE	High	[K].WLEDNQDVDSEEYKK.[Q]	1xDeamidated [Q6]	0.00345934	0.000218718	1	2	1	1	Q0MUU6	Q0MUU6 [606-620]		1	1898.83	High	High	3.582e-05	1.474e-05	3.45
FALSE	High	Master Protein	A0A7E5VK44	Tubulin beta chain OS=Trichoplusia ni OX=7111 GN=LOC113494443 PE=3 SV=1	0	462.481	75	28	53	0	0	260	3	448	50.4	4.97	1054.1	28	High	1	Phospho [T196(93.8)]
	Checked	Confidence	Annotated Sequence	Modifications	Qvality PEP	Qvality q-value	# Protein Groups	# Proteins	# Isoforms	# PSMs	Master Protein Accessions	Positions in Master Proteins	Modifications in Master Proteins	# Missed Cleavages	Theo. MH+ [Da]	Found in Sample: [S1] F1: Sample	Confidence (by Search Engine): Sequest HT	Percolator q-Value (by Search Engine): Sequest HT	Percolator PEP (by Search Engine): Sequest HT	XCorr (by Search Engine): Sequest HT
	FALSE	High	[R].AILVDLEPGTMDSVR.[S]		2.33082e-05	0.000218718	3	3	1	4	A0A7E5VK44; A0A7E5X115; A0A7E5VJV7	A0A7E5VK44 [63-77]; A0A7E5X115 [63-77]; A0A7E5VJV7 [63-77]		0	1615.84	High	High	3.582e-05	1.963e-09	4.39
	FALSE	High	[R].ALTVPELTQQMFDAK.[N]		2.72264e-05	0.000218718	4	7	1	6	A0A7E5VK44; A0A7E5VJS6; A0A7E5X115; A0A7E5VJV7	A0A7E5VK44 [283-297]; A0A7E5VJS6 [289-303]; A0A7E5X115 [283-297]; A0A7E5VJV7 [283-297]		0	1691.87	High	High	3.582e-05	2.598e-09	3.9
	FALSE	High	[R].ALTVPELTQQMFDAKNMMAACDPR.[H]	1xCarbamidomethyl [C21]; 1xDSSO Hydrolyzed [K15]	0.000868942	0.000218718	4	7	1	2	A0A7E5VK44; A0A7E5VJS6; A0A7E5X115; A0A7E5VJV7	A0A7E5VK44 [283-306]; A0A7E5VJS6 [289-312]; A0A7E5X115 [283-306]; A0A7E5VJV7 [283-306]		1	2914.29	High	High	3.582e-05	1.252e-06	3.44
	FALSE	High	[R].EIVHIQAGQCGNQIGAK.[F]	1xCarbamidomethyl [C10]	1.12393e-09	0.000218718	4	5	1	9	A0A7E5VK44; A0A7E5VJS6; A0A7E5X115; A0A7E5VJV7	A0A7E5VK44 [3-19]; A0A7E5VJS6 [3-19]; A0A7E5X115 [3-19]; A0A7E5VJV7 [3-19]		0	1822.92	High	High	3.582e-05	6.305e-16	7.11
	FALSE	High	[R].EIVHLQAGQCGNQIGAK.[F]	1xCarbamidomethyl [C10]; 1xDeamidated [N/Q]	5.7384e-07	0.000218718	4	5	2	4	A0A7E5VK44; A0A7E5VJS6; A0A7E5X115; A0A7E5VJV7	A0A7E5VK44 [3-19]; A0A7E5VJS6 [3-19]; A0A7E5X115 [3-19]; A0A7E5VJV7 [3-19]		0	1823.91	High	High	3.582e-05	2.661e-12	6.32
	FALSE	High	[R].EIVHLQAGQCGNQIGAKFWEIISDEHGIDPTGAYHGDSDLQLER.[I]	1xCarbamidomethyl [C10]; 1xDSSO Hydrolyzed [K17]	2.04339e-07	0.000218718	1	1	1	1	A0A7E5VK44	A0A7E5VK44 [3-46]		1	5080.35	High	High	3.582e-05	4.198e-13	8.69
	FALSE	High	[R].EIVHLQAGQCGNQIGAKFWEIISDEHGIDPTGAYHGDSDLQLER.[I]	1xCarbamidomethyl [C10]; 1xDSSO Tris [K17]	3.80926e-05	0.000218718	1	1	1	1	A0A7E5VK44	A0A7E5VK44 [3-46]		1	5183.41	High	High	3.582e-05	4.737e-09	6.64
	FALSE	High	[K].ESESCDCLQGFQLTHSLGGGTGSGMGTLLISK.[I]	2xCarbamidomethyl [C5; C7]	2.03959e-06	0.000218718	1	1	1	2	A0A7E5VK44	A0A7E5VK44 [123-154]		0	3327.53	High	High	3.582e-05	2.547e-11	5.91
	FALSE	High	[K].ESESCDCLQGFQLTHSLGGGTGSGMGTLLISK.[I]	1xCarbamidomethyl [C5]; 1xPhospho [T/S]	4.01258e-06	0.000218718	1	1	1	2	A0A7E5VK44	A0A7E5VK44 [123-154]		0	3350.47	High	High	3.582e-05	8.514e-11	6.79
	FALSE	High	[K].EVDEQMLNIQNK.[N]		0.0053963	0.000218718	2	3	1	1	A0A7E5VK44; A0A7E5VJV7	A0A7E5VK44 [325-336]; A0A7E5VJV7 [325-336]		0	1460.7	High	High	3.582e-05	3.276e-05	2.8
	FALSE	High	[K].EVDEQMLNIQNKNSSYFVEWIPNNVK.[T]	1xDSSO Hydrolyzed [K12]	2.3631e-07	0.000218718	2	2	1	2	A0A7E5VK44; A0A7E5VJV7	A0A7E5VK44 [325-350]; A0A7E5VJV7 [325-350]		1	3314.53	High	High	3.582e-05	5.438e-13	5.77
	FALSE	High	[K].EVDEQMLNIQNKNSSYFVEWIPNNVK.[T]	1xDeamidated [N13]; 1xDSSO Hydrolyzed [K12]	0.00141959	0.000218718	2	2	1	1	A0A7E5VK44; A0A7E5VJV7	A0A7E5VK44 [325-350]; A0A7E5VJV7 [325-350]		1	3315.52	High	High	3.582e-05	2.998e-06	3.36
	FALSE	High	[R].FPGQLNADLRK.[L]		0.00309898	0.000218718	6	11	1	1	A0A7E5X5Y1; A0A7E5VK44; A0A7E5V8B9; A0A7E5VJS6; A0A7E5X115; A0A7E5VJV7	A0A7E5X5Y1 [242-252]; A0A7E5VK44 [242-252]; A0A7E5V8B9 [243-253]; A0A7E5VJS6 [248-258]; A0A7E5X115 [242-252]; A0A7E5VJV7 [242-252]		1	1258.69	High	High	3.582e-05	1.217e-05	2.54
	FALSE	High	[K].FWEIISDEHGIDPTGAYHGDSDLQLER.[I]		2.59586e-09	0.000218718	2	2	1	38	A0A7E5VK44; A0A7E5VJV7	A0A7E5VK44 [20-46]; A0A7E5VJV7 [20-46]		0	3100.43	High	High	3.582e-05	6.305e-16	6.59
	FALSE	High	[K].FWEIISDEHGIDPTGAYHGDSDLQLER.[I]	1xDeamidated [Q24]	0.000389788	0.000218718	2	2	1	12	A0A7E5VK44; A0A7E5VJV7	A0A7E5VK44 [20-46]; A0A7E5VJV7 [20-46]		0	3101.41	High	High	3.582e-05	2.985e-07	3.44
	FALSE	High	[K].GHYTEGAELVDSVLDVVR.[K]		1.90846e-08	0.000218718	3	4	1	24	A0A7E5VK44; A0A7E5X115; A0A7E5VJV7	A0A7E5VK44 [104-121]; A0A7E5X115 [104-121]; A0A7E5VJV7 [104-121]		0	1958.98	High	High	3.582e-05	6.156e-15	6.34
	FALSE	High	[R].GLKMAATFIGNSTAIQELFK.[R]	1xDSSO Hydrolyzed [K3]	0.000100223	0.000218718	2	2	1	3	A0A7E5VK44; A0A7E5VJV7	A0A7E5VK44 [360-379]; A0A7E5VJV7 [360-379]		1	2316.16	High	High	3.582e-05	2.652e-08	4.14
	FALSE	High	[R].GLKMAATFIGNSTAIQELFK.[R]	1xDeamidated [N11]; 1xDSSO Hydrolyzed [K3]	0.0196374	0.000218718	2	2	1	1	A0A7E5VK44; A0A7E5VJV7	A0A7E5VK44 [360-379]; A0A7E5VJV7 [360-379]		1	2317.15	High	High	3.582e-05	0.0003349	2.24
	FALSE	High	[R].GLKMAATFIGNSTAIQELFK.[R]	1xDSSO Tris [K3]	0.000834806	0.000218718	2	2	1	1	A0A7E5VK44; A0A7E5VJV7	A0A7E5VK44 [360-379]; A0A7E5VJV7 [360-379]		1	2419.22	High	High	3.582e-05	1.166e-06	1.97
	FALSE	High	[R].KESESCDCLQGFQLTHSLGGGTGSGMGTLLISK.[I]	2xCarbamidomethyl [C6; C8]	1.99395e-10	0.000218718	1	1	1	3	A0A7E5VK44	A0A7E5VK44 [122-154]		1	3455.62	High	High	3.582e-05	6.305e-16	11.47
	FALSE	High	[R].KESESCDCLQGFQLTHSLGGGTGSGMGTLLISK.[I]	1xCarbamidomethyl [C6]; 1xPhospho [S/T]	0.0167661	0.000218718	1	1	1	1	A0A7E5VK44	A0A7E5VK44 [122-154]		1	3478.57	High	High	3.582e-05	0.000252	4.21
	FALSE	High	[R].KLAVNMVPFPR.[L]		0.0365866	0.000218718	6	11	1	2	A0A7E5X5Y1; A0A7E5VK44; A0A7E5V8B9; A0A7E5VJS6; A0A7E5X115; A0A7E5VJV7	A0A7E5X5Y1 [252-262]; A0A7E5VK44 [252-262]; A0A7E5V8B9 [253-263]; A0A7E5VJS6 [258-268]; A0A7E5X115 [252-262]; A0A7E5VJV7 [252-262]		1	1271.73	High	High	3.582e-05	0.001039	2.73
	FALSE	High	[R].KLAVNMVPFPR.[L]	1xDSSO Hydrolyzed [K1]	0.00570083	0.000218718	6	11	1	1	A0A7E5X5Y1; A0A7E5VK44; A0A7E5V8B9; A0A7E5VJS6; A0A7E5X115; A0A7E5VJV7	A0A7E5X5Y1 [252-262]; A0A7E5VK44 [252-262]; A0A7E5V8B9 [253-263]; A0A7E5VJS6 [258-268]; A0A7E5X115 [252-262]; A0A7E5VJV7 [252-262]		1	1447.74	High	High	3.582e-05	3.605e-05	2.54
	FALSE	High	[K].LAVNMVPFPR.[L]		0.293562	0.00877803	6	11	1	1	A0A7E5X5Y1; A0A7E5VK44; A0A7E5V8B9; A0A7E5VJS6; A0A7E5X115; A0A7E5VJV7	A0A7E5X5Y1 [253-262]; A0A7E5VK44 [253-262]; A0A7E5V8B9 [254-263]; A0A7E5VJS6 [259-268]; A0A7E5X115 [253-262]; A0A7E5VJV7 [253-262]		0	1143.63	High	High	0.001669	0.05752	1.68
	FALSE	High	[R].LHFFMPGFAPLTSR.[G]		2.51282e-05	0.000218718	3	6	1	19	A0A7E5VK44; A0A7E5VJS6; A0A7E5VJV7	A0A7E5VK44 [263-276]; A0A7E5VJS6 [269-282]; A0A7E5VJV7 [263-276]		0	1620.84	High	High	3.582e-05	2.249e-09	4.35
	FALSE	High	[R].INVYYNEASGGKYVPR.[AT]	1xDSSO Hydrolyzed [K12]	0.0053963	0.000218718	3	5	1	1	A0A7E5X5Y1; A0A7E5VK44; A0A7E5VJV7	A0A7E5X5Y1 [47-62]; A0A7E5VK44 [47-62]; A0A7E5VJV7 [47-62]		1	2005.93	High	High	3.582e-05	3.261e-05	3.41
	FALSE	High	[K].LSTPTYGDLNHLVSLTMSGVTTCLR.[F]	1xCarbamidomethyl [C23]	9.3958e-08	0.000218718	2	2	1	15	A0A7E5VK44; A0A7E5VJV7	A0A7E5VK44 [217-241]; A0A7E5VJV7 [217-241]		0	2736.37	High	High	3.582e-05	1.052e-13	7.57
	FALSE	High	[K].LSTPTYGDLNHLVSLTMSGVTTCLR.[F]	1xCarbamidomethyl [C23]; 1xDeamidated [N10]	1.18104e-06	0.000218718	2	2	1	7	A0A7E5VK44; A0A7E5VJV7	A0A7E5VK44 [217-241]; A0A7E5VJV7 [217-241]		0	2737.35	High	High	3.582e-05	9.598e-12	5.56
	FALSE	High	[K].LSTPTYGDLNHLVSLTMSGVTTCLRFPGQLNADLR.[K]	1xCarbamidomethyl [C23]; 1xDeamidated [N10]	0.00675439	0.000218718	2	2	1	1	A0A7E5VK44; A0A7E5VJV7	A0A7E5VK44 [217-251]; A0A7E5VJV7 [217-251]		1	3848.93	High	High	3.582e-05	4.875e-05	3.93
	FALSE	High	[K].MAATFIGNSTAIQELFK.[R]		1.36836e-07	0.000218718	2	2	1	7	A0A7E5VK44; A0A7E5VJV7	A0A7E5VK44 [363-379]; A0A7E5VJV7 [363-379]		0	1841.95	High	High	3.582e-05	2.065e-13	5.92
	FALSE	High	[K].MAATFIGNSTAIQELFK.[R]	1xDeamidated [N8]	0.000516057	0.000218718	2	2	1	2	A0A7E5VK44; A0A7E5VJV7	A0A7E5VK44 [363-379]; A0A7E5VJV7 [363-379]		0	1842.93	High	High	3.582e-05	4.919e-07	2.86
	FALSE	High	[K].MAATFIGNSTAIQELFKR.[I]		1.27966e-06	0.000218718	2	2	1	1	A0A7E5VK44; A0A7E5VJV7	A0A7E5VK44 [363-380]; A0A7E5VJV7 [363-380]		1	1998.05	High	High	3.582e-05	1.115e-11	4.3
	FALSE	High	[K].MAATFIGNSTAIQELFKR.[I]	1xDeamidated [N8]	0.000806038	0.000218718	2	2	1	1	A0A7E5VK44; A0A7E5VJV7	A0A7E5VK44 [363-380]; A0A7E5VJV7 [363-380]		1	1999.03	High	High	3.582e-05	1.094e-06	2
	FALSE	High	[K].MAATFIGNSTAIQELFKR.[I]	1xDSSO Hydrolyzed [K17]	0.000252044	0.000218718	2	2	1	1	A0A7E5VK44; A0A7E5VJV7	A0A7E5VK44 [363-380]; A0A7E5VJV7 [363-380]		1	2174.06	High	High	3.582e-05	1.379e-07	3.29
	FALSE	High	[R].MSMKEVDEQMLNIQNK.[N]	1xDSSO Hydrolyzed [K4]	0.000182883	0.000218718	2	3	1	1	A0A7E5VK44; A0A7E5VJV7	A0A7E5VK44 [321-336]; A0A7E5VJV7 [321-336]		1	2113.93	High	High	3.582e-05	7.756e-08	3.03
	FALSE	High	[R].MSMKEVDEQMLNIQNK.[N]	1xDeamidated [Q9]; 1xDSSO Hydrolyzed [K4]	0.0415021	0.000218718	2	3	1	1	A0A7E5VK44; A0A7E5VJV7	A0A7E5VK44 [321-336]; A0A7E5VJV7 [321-336]		1	2114.91	High	High	3.582e-05	0.00131	2.1
	FALSE	High	[K].NSSYFVEWIPNNVK.[TV]		5.04363e-05	0.000218718	4	4	1	3	A0A7E5VK44; A0A7E5V8B9; A0A7E5X115; A0A7E5VJV7	A0A7E5VK44 [337-350]; A0A7E5V8B9 [338-351]; A0A7E5X115 [337-350]; A0A7E5VJV7 [337-350]		0	1696.83	High	High	3.582e-05	7.766e-09	3.99
	FALSE	High	[K].NSSYFVEWIPNNVK.[TV]	1xDeamidated [N11]	0.000140924	0.000218718	4	4	1	1	A0A7E5VK44; A0A7E5V8B9; A0A7E5X115; A0A7E5VJV7	A0A7E5VK44 [337-350]; A0A7E5V8B9 [338-351]; A0A7E5X115 [337-350]; A0A7E5VJV7 [337-350]		0	1697.82	High	High	3.582e-05	4.882e-08	2.64
	FALSE	High	[K].NSSYFVEWIPNNVKTAVCDIPPR.[G]	1xCarbamidomethyl [C18]; 1xDSSO Hydrolyzed [K14]	7.38214e-05	0.000218718	3	3	1	11	A0A7E5VK44; A0A7E5X115; A0A7E5VJV7	A0A7E5VK44 [337-359]; A0A7E5X115 [337-359]; A0A7E5VJV7 [337-359]		1	2882.35	High	High	3.582e-05	1.536e-08	4.31
	FALSE	High	[K].NSSYFVEWIPNNVKTAVCDIPPR.[G]	1xCarbamidomethyl [C18]; 1xDSSO Tris [K14]	0.000633747	0.000218718	3	3	1	4	A0A7E5VK44; A0A7E5X115; A0A7E5VJV7	A0A7E5VK44 [337-359]; A0A7E5X115 [337-359]; A0A7E5VJV7 [337-359]		1	2985.41	High	High	3.582e-05	7.118e-07	3.3
	FALSE	High	[R].SGPFGQIFRPDNFVFGQSGAGNNWAK.[G]		2.16045e-10	0.000218718	3	4	1	11	A0A7E5VK44; A0A7E5X115; A0A7E5VJV7	A0A7E5VK44 [78-103]; A0A7E5X115 [78-103]; A0A7E5VJV7 [78-103]		0	2798.34	High	High	3.582e-05	6.305e-16	7.88
	FALSE	High	[R].SGPFGQIFRPDNFVFGQSGAGNNWAK.[G]	1xDeamidated [N/Q]	6.65236e-11	0.000218718	3	4	4	17	A0A7E5VK44; A0A7E5X115; A0A7E5VJV7	A0A7E5VK44 [78-103]; A0A7E5X115 [78-103]; A0A7E5VJV7 [78-103]		0	2799.33	High	High	3.582e-05	6.305e-16	7.96
	FALSE	High	[R].SGPFGQIFRPDNFVFGQSGAGNNWAK.[G]	2xDeamidated [Q/N]	2.0204e-09	0.000218718	3	4	3	5	A0A7E5VK44; A0A7E5X115; A0A7E5VJV7	A0A7E5VK44 [78-103]; A0A7E5X115 [78-103]; A0A7E5VJV7 [78-103]		0	2800.31	High	High	3.582e-05	6.305e-16	6.06
	FALSE	High	[R].SGPFGQIFRPDNFVFGQSGAGNNWAKGHYTEGAELVDSVLDVVR.[K]	1xDeamidated [N23]; 1xDSSO Tris [K26]	0.283452	0.00838872	3	4	1	1	A0A7E5VK44; A0A7E5X115; A0A7E5VJV7	A0A7E5VK44 [78-121]; A0A7E5X115 [78-121]; A0A7E5VJV7 [78-121]		1	5018.37	High	High	0.00158	0.0535	3.25
	FALSE	High	[R].TLKLSTPTYGDLNHLVSLTMSGVTTCLR.[F]	1xCarbamidomethyl [C26]; 1xDSSO Hydrolyzed [K3]	2.58141e-06	0.000218718	2	2	1	6	A0A7E5VK44; A0A7E5VJV7	A0A7E5VK44 [214-241]; A0A7E5VJV7 [214-241]		1	3254.61	High	High	3.582e-05	3.895e-11	4.25
	FALSE	High	[K].VSDTVVEPYNATLSVHQLVENTDETYCIDNEALYDICFR.[T]	2xCarbamidomethyl [C27; C37]	5.43057e-07	0.000218718	2	3	1	25	A0A7E5VK44; A0A7E5VJV7	A0A7E5VK44 [175-213]; A0A7E5VJV7 [175-213]		0	4593.11	High	High	3.582e-05	2.399e-12	7.98
	FALSE	High	[K].VSDTVVEPYNATLSVHQLVENTDETYCIDNEALYDICFR.[T]	1xCarbamidomethyl [C37]; 1xPhospho [T22(93.8)]	0.000128123	0.000218718	2	3	1	4	A0A7E5VK44; A0A7E5VJV7	A0A7E5VK44 [175-213]; A0A7E5VJV7 [175-213]	A0A7E5VK44 1xPhospho [T196(93.8)]; A0A7E5VJV7 1xPhospho [T196(93.8)]	0	4616.05	High	High	3.582e-05	4.126e-08	4.71
FALSE	High	Master Protein	A0A7E5VSB5	heat shock protein 68-like OS=Trichoplusia ni OX=7111 GN=LOC113496267 PE=3 SV=1	0	394.137	59	29	53	2	2	148	2	649	70.8	5.82	525.56	29	High	1	Phospho [S135(100); T155(100)]
	Checked	Confidence	Annotated Sequence	Modifications	Qvality PEP	Qvality q-value	# Protein Groups	# Proteins	# Isoforms	# PSMs	Master Protein Accessions	Positions in Master Proteins	Modifications in Master Proteins	# Missed Cleavages	Theo. MH+ [Da]	Found in Sample: [S1] F1: Sample	Confidence (by Search Engine): Sequest HT	Percolator q-Value (by Search Engine): Sequest HT	Percolator PEP (by Search Engine): Sequest HT	XCorr (by Search Engine): Sequest HT
	FALSE	High	[R].ARFEELCADLFR.[G]	1xCarbamidomethyl [C7]	0.000877691	0.000218718	2	2	1	1	A0A7E5VSB5; A0A7E5VPA1	A0A7E5VSB5 [298-309]; A0A7E5VPA1 [298-309]		1	1526.74	High	High	3.582e-05	1.273e-06	3.81
	FALSE	High	[R].ATAGDTHLGGEDFDNR.[L]		0.000295886	0.000218718	3	4	1	4	A0A7E5WHI3; A0A7E5VSB5; A0A7E5VPA1	A0A7E5WHI3 [219-234]; A0A7E5VSB5 [219-234]; A0A7E5VPA1 [219-234]		0	1675.73	High	High	3.582e-05	1.826e-07	3.85
	FALSE	High	[KR].DAVITVPAYFNDSQR.[Q]		0.000790047	0.000218718	4	5	1	1	A0A7E5VU57; A0A7E5WHI3; A0A7E5VSB5; A0A7E5VPA1	A0A7E5VU57 [139-153]; A0A7E5WHI3 [138-152]; A0A7E5VSB5 [138-152]; A0A7E5VPA1 [138-152]		0	1695.83	High	High	3.582e-05	1.061e-06	2.97
	FALSE	High	[K].DNNLLGTFDLTGIPPAPR.[G]		7.4099e-07	0.000218718	3	3	1	19	A0A7E5WJ97; A0A7E5VSB5; A0A7E5VPA1	A0A7E5WJ97 [450-467]; A0A7E5VSB5 [450-467]; A0A7E5VPA1 [450-467]		0	1911	High	High	3.582e-05	4.2e-12	4.9
	FALSE	High	[K].DNNLLGTFDLTGIPPAPR.[G]	1xDeamidated [N3]	0.00071115	0.000218718	3	3	1	6	A0A7E5WJ97; A0A7E5VSB5; A0A7E5VPA1	A0A7E5WJ97 [450-467]; A0A7E5VSB5 [450-467]; A0A7E5VPA1 [450-467]		0	1911.98	High	High	3.582e-05	8.788e-07	2.55
	FALSE	High	[K].ETAEAYLGASVR.[D]		0.00556035	0.000218718	2	2	1	2	A0A7E5VSB5; A0A7E5VPA1	A0A7E5VSB5 [126-137]; A0A7E5VPA1 [126-137]		0	1266.63	High	High	3.582e-05	3.454e-05	3.15
	FALSE	High	[K].KLNLSINPDEAVAYGAAVQAAILSGEQDAK.[I]		4.01196e-14	0.000218718	2	2	1	7	A0A7E5VSB5; A0A7E5VPA1	A0A7E5VSB5 [356-385]; A0A7E5VPA1 [356-385]		1	3056.59	High	High	3.582e-05	6.305e-16	6.23
	FALSE	High	[K].KLNLSINPDEAVAYGAAVQAAILSGEQDAK.[I]	1xDeamidated [Q/N]	3.95269e-06	0.000218718	2	2	2	8	A0A7E5VSB5; A0A7E5VPA1	A0A7E5VSB5 [356-385]; A0A7E5VPA1 [356-385]		1	3057.57	High	High	3.582e-05	8.304e-11	4.75
	FALSE	High	[K].KLNLSINPDEAVAYGAAVQAAILSGEQDAK.[I]	2xDeamidated [N3; N7]	0.145474	0.00229922	2	2	1	2	A0A7E5VSB5; A0A7E5VPA1	A0A7E5VSB5 [356-385]; A0A7E5VPA1 [356-385]		1	3058.56	High	High	0.0003919	0.01383	1.62
	FALSE	High	[R].LIGDAAKNQVALNPNNTVFDAK.[R]	1xDSSO Tris [K7]	0.000181968	0.000218718	2	2	1	1	A0A7E5VSB5; A0A7E5VPA1	A0A7E5VSB5 [47-68]; A0A7E5VPA1 [47-68]		1	2592.3	High	High	3.582e-05	7.677e-08	3.85
	FALSE	High	[R].LIGDAAKNQVALNPNNTVFDAK.[R]	1xDeamidated [N8]; 1xDSSO Tris [K7]	0.119379	0.00167905	2	2	1	1	A0A7E5VSB5; A0A7E5VPA1	A0A7E5VSB5 [47-68]; A0A7E5VPA1 [47-68]		1	2593.28	High	High	0.0002957	0.009447	2.73
	FALSE	High	[R].IINEPTAAALAYGLDK.[NKD]		2.84993e-08	0.000218718	7	11	1	15	A0A7E5WJ97; A0A7E5VU57; A0A7E5WHI3; A0A7E5VSB5; A0A7E5WY23; Q0MUU6; A0A7E5VPA1	A0A7E5WJ97 [169-184]; A0A7E5VU57 [170-185]; A0A7E5WHI3 [169-184]; A0A7E5VSB5 [169-184]; A0A7E5WY23 [174-189]; Q0MUU6 [200-215]; A0A7E5VPA1 [169-184]		0	1659.9	High	High	3.582e-05	1.249e-14	6.3
	FALSE	High	[R].IINEPTAAALAYGLDK.[ND]	1xDeamidated [N3]	0.000826483	0.000218718	5	6	1	1	A0A7E5WJ97; A0A7E5VU57; A0A7E5WHI3; A0A7E5VSB5; A0A7E5VPA1	A0A7E5WJ97 [169-184]; A0A7E5VU57 [170-185]; A0A7E5WHI3 [169-184]; A0A7E5VSB5 [169-184]; A0A7E5VPA1 [169-184]		0	1660.88	High	High	3.582e-05	1.148e-06	2.47
	FALSE	High	[R].IINEPTAAALAYGLDKNLK.[G]	1xDSSO Hydrolyzed [K16]	0.000500773	0.000218718	2	2	1	2	A0A7E5VSB5; A0A7E5VPA1	A0A7E5VSB5 [169-187]; A0A7E5VPA1 [169-187]		1	2191.13	High	High	3.582e-05	4.677e-07	3.77
	FALSE	High	[R].IINEPTAAALAYGLDKNLK.[G]	1xDeamidated [N17]; 1xDSSO Hydrolyzed [K16]	0.0333559	0.000218718	2	2	1	2	A0A7E5VSB5; A0A7E5VPA1	A0A7E5VSB5 [169-187]; A0A7E5VPA1 [169-187]		1	2192.12	High	High	3.582e-05	0.00088	3.48
	FALSE	High	[R].IINEPTAAALAYGLDKNLK.[G]	1xDeamidated [N17]; 1xDSSO Tris [K16]	0.122119	0.00167905	2	2	1	1	A0A7E5VSB5; A0A7E5VPA1	A0A7E5VSB5 [169-187]; A0A7E5VPA1 [169-187]		1	2295.18	High	High	0.0002957	0.009879	2.28
	FALSE	High	[K].LNLSINPDEAVAYGAAVQAAILSGEQDAK.[I]		1.11687e-11	0.000218718	2	2	1	2	A0A7E5VSB5; A0A7E5VPA1	A0A7E5VSB5 [357-385]; A0A7E5VPA1 [357-385]		0	2928.49	High	High	3.582e-05	6.305e-16	9.1
	FALSE	High	[K].LNLSINPDEAVAYGAAVQAAILSGEQDAK.[I]	1xDeamidated [N6]	0.00742525	0.000218718	2	2	1	1	A0A7E5VSB5; A0A7E5VPA1	A0A7E5VSB5 [357-385]; A0A7E5VPA1 [357-385]		0	2929.48	High	High	3.582e-05	5.789e-05	2.63
	FALSE	High	[K].LNLSINPDEAVAYGAAVQAAILSGEQDAK.[I]	2xDeamidated [N6; Q18]	0.000132698	0.000218718	2	2	1	1	A0A7E5VSB5; A0A7E5VPA1	A0A7E5VSB5 [357-385]; A0A7E5VPA1 [357-385]		0	2930.46	High	High	3.582e-05	4.39e-08	3.19
	FALSE	High	[K].IPCKQSQTFTTYSDNQPAVTIQVYEGER.[A]	1xCarbamidomethyl [C3]; 1xDSSO Hydrolyzed [K4]	0.0129586	0.000218718	3	4	1	1	A0A7E5WHI3; A0A7E5VSB5; A0A7E5VPA1	A0A7E5WHI3 [418-445]; A0A7E5VSB5 [418-445]; A0A7E5VPA1 [418-445]		1	3436.57	High	High	3.582e-05	0.0001574	2.58
	FALSE	High	[R].IPKVQALLQNLFCGK.[K]	1xCarbamidomethyl [C13]; 1xDSSO Hydrolyzed [K3]	0.00361855	0.000218718	2	2	1	1	A0A7E5VSB5; A0A7E5VPA1	A0A7E5VSB5 [341-355]; A0A7E5VPA1 [341-355]		1	1905	High	High	3.582e-05	1.606e-05	3.64
	FALSE	High	[K].IQDVLLVDVSPLSLGIETAGGVMTK.[I]		3.38576e-09	0.000218718	2	2	1	8	A0A7E5VSB5; A0A7E5VPA1	A0A7E5VSB5 [386-410]; A0A7E5VPA1 [386-410]		0	2555.4	High	High	3.582e-05	6.305e-16	7.7
	FALSE	High	[K].IQDVLLVDVSPLSLGIETAGGVMTK.[I]	1xDeamidated [Q2]	7.27196e-05	0.000218718	2	2	1	5	A0A7E5VSB5; A0A7E5VPA1	A0A7E5VSB5 [386-410]; A0A7E5VPA1 [386-410]		0	2556.38	High	High	3.582e-05	1.499e-08	3.57
	FALSE	High	[R].LVNHLTEEFK.[R]		0.00191699	0.000218718	2	2	1	5	A0A7E5VSB5; A0A7E5VPA1	A0A7E5VSB5 [235-244]; A0A7E5VPA1 [235-244]		0	1229.65	High	High	3.582e-05	5.139e-06	3.11
	FALSE	High	[R].LVNHLTEEFK.[R]	1xDeamidated [N3]	0.0104673	0.000218718	2	2	1	5	A0A7E5VSB5; A0A7E5VPA1	A0A7E5VSB5 [235-244]; A0A7E5VPA1 [235-244]		0	1230.64	High	High	3.582e-05	0.0001078	3.13
	FALSE	High	[R].LVNHLTEEFKR.[K]		0.00219435	0.000218718	2	2	1	2	A0A7E5VSB5; A0A7E5VPA1	A0A7E5VSB5 [235-245]; A0A7E5VPA1 [235-245]		1	1385.75	High	High	3.582e-05	6.531e-06	3.59
	FALSE	High	[K].MDKSQIHDVVLVGGSTR.[I]	1xDSSO Hydrolyzed [K3]	0.0192536	0.000218718	2	2	1	2	A0A7E5VSB5; A0A7E5VPA1	A0A7E5VSB5 [324-340]; A0A7E5VPA1 [324-340]		1	2017.97	High	High	3.582e-05	0.0003224	3.12
	FALSE	High	[K].MDKSQIHDVVLVGGSTR.[I]	1xDSSO Tris [K3]	0.00397904	0.000218718	2	2	1	2	A0A7E5VSB5; A0A7E5VPA1	A0A7E5VSB5 [324-340]; A0A7E5VPA1 [324-340]		1	2121.03	High	High	3.582e-05	1.902e-05	2.85
	FALSE	High	[K].MDKSQIHDVVLVGGSTR.[I]	1xDeamidated [Q5]; 1xDSSO Tris [K3]	0.0283911	0.000218718	2	2	1	2	A0A7E5VSB5; A0A7E5VPA1	A0A7E5VSB5 [324-340]; A0A7E5VPA1 [324-340]		1	2122.02	High	High	3.582e-05	0.0006502	3.05
	FALSE	High	[K].MHTGGAGAAPGGGMPGGYPGGMPGGMPGGYQQGGYGGPTVEEVD.[-]		7.53617e-08	0.000218718	1	1	1	2	A0A7E5VSB5	A0A7E5VSB5 [606-649]		0	4020.7	High	High	3.582e-05	7.078e-14	5.8
	FALSE	High	[K].MHTGGAGAAPGGGMPGGYPGGMPGGMPGGYQQGGYGGPTVEEVD.[-]	1xDeamidated [Q]	2.9759e-07	0.000218718	1	1	2	3	A0A7E5VSB5	A0A7E5VSB5 [606-649]		0	4021.69	High	High	3.582e-05	8.239e-13	6.25
	FALSE	High	[K].MHTGGAGAAPGGGMPGGYPGGMPGGMPGGYQQGGYGGPTVEEVD.[-]	2xDeamidated [Q31; Q32]	0.0277045	0.000218718	1	1	1	1	A0A7E5VSB5	A0A7E5VSB5 [606-649]		0	4022.67	High	High	3.582e-05	0.0006259	2.77
	FALSE	High	[K].MKETAEAYLGASVRDAVITVPAYFNDSQR.[Q]	1xPhospho [S12(100)]	0.282344	0.00838872	2	2	1	1	A0A7E5VSB5; A0A7E5VPA1	A0A7E5VSB5 [124-152]; A0A7E5VPA1 [124-152]	A0A7E5VSB5 1xPhospho [S135(100)]; A0A7E5VPA1 1xPhospho [S135(100)]	2	3282.55	High	High	0.00158	0.0532	1.65
	FALSE	High	[R].NQLEAYVFSVK.[Q]		0.00145558	0.000218718	2	2	1	1	A0A7E5VSB5; A0A7E5VPA1	A0A7E5VSB5 [538-548]; A0A7E5VPA1 [538-548]		0	1297.68	High	High	3.582e-05	3.134e-06	3.22
	FALSE	High	[R].NQLEAYVFSVKQALDEAGDK.[L]	1xDSSO Hydrolyzed [K11]	0.00233015	0.000218718	2	2	1	1	A0A7E5VSB5; A0A7E5VPA1	A0A7E5VSB5 [538-557]; A0A7E5VPA1 [538-557]		1	2401.12	High	High	3.582e-05	7.266e-06	2.96
	FALSE	High	[K].NQVALNPNNTVFDAK.[R]		0.000208336	0.000218718	2	2	1	1	A0A7E5VSB5; A0A7E5VPA1	A0A7E5VSB5 [54-68]; A0A7E5VPA1 [54-68]		0	1644.83	High	High	3.582e-05	9.775e-08	3.67
	FALSE	High	[K].QALDEAGDKLSEQDK.[G]		0.000195195	0.000218718	1	1	1	1	A0A7E5VSB5	A0A7E5VSB5 [549-563]		1	1646.79	High	High	3.582e-05	8.685e-08	3.29
	FALSE	High	[R].QATKDAGAIAGLNVLR.[I]	1xDSSO Hydrolyzed [K4]	1.7168e-05	0.000218718	3	4	1	1	A0A7E5WHI3; A0A7E5VSB5; A0A7E5VPA1	A0A7E5WHI3 [153-168]; A0A7E5VSB5 [153-168]; A0A7E5VPA1 [153-168]		1	1773.92	High	High	3.582e-05	1.142e-09	5.23
	FALSE	High	[R].QATKDAGAIAGLNVLRIINEPTAAALAYGLDK.[DN]	1xPhospho [T3(100)]	0.00143388	0.000218718	3	4	1	2	A0A7E5WHI3; A0A7E5VSB5; A0A7E5VPA1	A0A7E5WHI3 [153-184]; A0A7E5VSB5 [153-184]; A0A7E5VPA1 [153-184]	A0A7E5WHI3 1xPhospho [T155(100)]; A0A7E5VSB5 1xPhospho [T155(100)]; A0A7E5VPA1 1xPhospho [T155(100)]	2	3318.75	High	High	3.582e-05	3.051e-06	4.2
	FALSE	High	[R].QATKDAGAIAGLNVLRIINEPTAAALAYGLDK.[DN]	1xDeamidated [N/Q]; 1xPhospho [T3(100)]	0.00561612	0.000218718	3	4	2	2	A0A7E5WHI3; A0A7E5VSB5; A0A7E5VPA1	A0A7E5WHI3 [153-184]; A0A7E5VSB5 [153-184]; A0A7E5VPA1 [153-184]	A0A7E5WHI3 1xPhospho [T155(100)]; A0A7E5VSB5 1xPhospho [T155(100)]; A0A7E5VPA1 1xPhospho [T155(100)]	2	3319.73	High	High	3.582e-05	3.511e-05	4.44
	FALSE	High	[K].QSQTFTTYSDNQPAVTIQVYEGER.[A]		1.1051e-08	0.000218718	3	4	1	7	A0A7E5WHI3; A0A7E5VSB5; A0A7E5VPA1	A0A7E5WHI3 [422-445]; A0A7E5VSB5 [422-445]; A0A7E5VPA1 [422-445]		0	2762.29	High	High	3.582e-05	2.588e-15	5.58
	FALSE	High	[K].QSQTFTTYSDNQPAVTIQVYEGER.[A]	1xDeamidated [N/Q]	6.86041e-06	0.000218718	3	4	2	2	A0A7E5WHI3; A0A7E5VSB5; A0A7E5VPA1	A0A7E5WHI3 [422-445]; A0A7E5VSB5 [422-445]; A0A7E5VPA1 [422-445]		0	2763.27	High	High	3.582e-05	2.223e-10	5.92
	FALSE	High	[K].SQIHDVVLVGGSTR.[I]		4.60851e-05	0.000218718	2	2	1	3	A0A7E5VSB5; A0A7E5VPA1	A0A7E5VSB5 [327-340]; A0A7E5VPA1 [327-340]		0	1467.79	High	High	3.582e-05	6.66e-09	4.54
	FALSE	High	[R].TLSSSTEATIEIDALYEGIDFYTR.[V]		8.81947e-09	0.000218718	2	2	1	1	A0A7E5VSB5; A0A7E5VPA1	A0A7E5VSB5 [271-294]; A0A7E5VPA1 [271-294]		0	2695.3	High	High	3.582e-05	1.894e-15	6.95
	FALSE	High	[R].TTPSYVAFTDTER.[L]		0.000266329	0.000218718	6	9	1	4	A0A7E5WJ97; A0A7E5VU57; A0A7E5WHI3; A0A7E5VSB5; A0A7E5WY23; A0A7E5VPA1	A0A7E5WJ97 [34-46]; A0A7E5VU57 [35-47]; A0A7E5WHI3 [34-46]; A0A7E5VSB5 [34-46]; A0A7E5WY23 [39-51]; A0A7E5VPA1 [34-46]		0	1487.7	High	High	3.582e-05	1.518e-07	3.59
	FALSE	High	[R].WLDNNSLADTDEYEHK.[L]		4.49709e-08	0.000218718	2	2	1	4	A0A7E5VSB5; A0A7E5VPA1	A0A7E5VSB5 [576-591]; A0A7E5VPA1 [576-591]		0	1949.85	High	High	3.582e-05	2.818e-14	6.75
	FALSE	High	[R].WLDNNSLADTDEYEHK.[L]	1xDeamidated [N]	1.83345e-08	0.000218718	2	2	2	7	A0A7E5VSB5; A0A7E5VPA1	A0A7E5VSB5 [576-591]; A0A7E5VPA1 [576-591]		0	1950.84	High	High	3.582e-05	5.708e-15	7.26
	FALSE	High	[R].WLDNNSLADTDEYEHK.[L]	2xDeamidated [N4; N5]	6.44775e-05	0.000218718	2	2	1	1	A0A7E5VSB5; A0A7E5VPA1	A0A7E5VSB5 [576-591]; A0A7E5VPA1 [576-591]		0	1951.82	High	High	3.582e-05	1.204e-08	4.78
FALSE	High	Master Protein	A0A2H4WW89	Tubulin alpha chain OS=Trichoplusia ni OX=7111 GN=LOC113498276 PE=2 SV=1	0	383.427	79	22	47	0	0	196	4	450	49.9	5.14	785.34	22	High	1	Phospho [T292(100); S379(99.2)]
	Checked	Confidence	Annotated Sequence	Modifications	Qvality PEP	Qvality q-value	# Protein Groups	# Proteins	# Isoforms	# PSMs	Master Protein Accessions	Positions in Master Proteins	Modifications in Master Proteins	# Missed Cleavages	Theo. MH+ [Da]	Found in Sample: [S1] F1: Sample	Confidence (by Search Engine): Sequest HT	Percolator q-Value (by Search Engine): Sequest HT	Percolator PEP (by Search Engine): Sequest HT	XCorr (by Search Engine): Sequest HT
	FALSE	High	[R].AFVHWYVGEGMEEGEFSEAR.[E]		3.23642e-09	0.000218718	3	6	1	25	A0A7E5WLV3; A0A2H4WW89; A0A7E5WBW2	A0A7E5WLV3 [403-422]; A0A2H4WW89 [403-422]; A0A7E5WBW2 [403-422]		0	2330.02	High	High	3.582e-05	6.305e-16	6.74
	FALSE	High	[R].AVCMLSNTTAIAEAWAR.[L]	1xCarbamidomethyl [C3]	1.4315e-07	0.000218718	2	3	1	13	A0A2H4WW89; A0A7E5WBW2	A0A2H4WW89 [374-390]; A0A7E5WBW2 [374-390]		0	1864.9	High	High	3.582e-05	2.234e-13	5.15
	FALSE	High	[R].AVCMLSNTTAIAEAWAR.[L]	1xCarbamidomethyl [C3]; 1xDeamidated [N7]	4.23208e-05	0.000218718	2	3	1	2	A0A2H4WW89; A0A7E5WBW2	A0A2H4WW89 [374-390]; A0A7E5WBW2 [374-390]		0	1865.89	High	High	3.582e-05	5.684e-09	3.81
	FALSE	High	[R].AVCMLSNTTAIAEAWAR.[L]	1xPhospho [S6(99.2)]	0.00879506	0.000218718	2	3	2	2	A0A2H4WW89; A0A7E5WBW2	A0A2H4WW89 [374-390]; A0A7E5WBW2 [374-390]	A0A2H4WW89 1xPhospho [S379(99.2)]; A0A7E5WBW2 1xPhospho [S379(99.2)]	0	1887.85	High	High	3.582e-05	7.882e-05	2.64
	FALSE	High	[K].AYHEQLSVAEITNACFEPANQMVK.[C]	1xCarbamidomethyl [C15]	5.04009e-10	0.000218718	2	2	1	6	A0A7E5WLV3; A0A2H4WW89	A0A7E5WLV3 [281-304]; A0A2H4WW89 [281-304]		0	2750.29	High	High	3.582e-05	6.305e-16	7.08
	FALSE	High	[K].AYHEQLSVAEITNACFEPANQMVK.[C]	1xCarbamidomethyl [C15]; 1xDeamidated [N]	5.85795e-10	0.000218718	2	2	2	8	A0A7E5WLV3; A0A2H4WW89	A0A7E5WLV3 [281-304]; A0A2H4WW89 [281-304]		0	2751.28	High	High	3.582e-05	6.305e-16	7.48
	FALSE	High	[K].AYHEQLSVAEITNACFEPANQMVK.[C]	1xPhospho [T12(100)]	2.68201e-05	0.000218718	2	2	1	1	A0A7E5WLV3; A0A2H4WW89	A0A7E5WLV3 [281-304]; A0A2H4WW89 [281-304]	A0A7E5WLV3 1xPhospho [T292(100)]; A0A2H4WW89 1xPhospho [T292(100)]	0	2773.24	High	High	3.582e-05	2.529e-09	5.69
	FALSE	High	[K].AYHEQLSVAEITNACFEPANQMVK.[C]	1xDeamidated [N13]; 1xPhospho [T12(100)]	0.000138821	0.000218718	2	2	1	1	A0A7E5WLV3; A0A2H4WW89	A0A7E5WLV3 [281-304]; A0A2H4WW89 [281-304]	A0A7E5WLV3 1xPhospho [T292(100)]; A0A2H4WW89 1xPhospho [T292(100)]	0	2774.22	High	High	3.582e-05	4.754e-08	4.62
	FALSE	High	[R].EDLAALEKDYEEVGMDSAEGEGEGAEEY.[-]		1.76466e-09	0.000218718	1	1	1	2	A0A2H4WW89	A0A2H4WW89 [423-450]		1	3035.25	High	High	3.582e-05	6.305e-16	7.96
	FALSE	High	[R].EDLAALEKDYEEVGMDSAEGEGEGAEEY.[-]	1xDSSO Hydrolyzed [K8]	0.007922	0.000218718	1	1	1	1	A0A2H4WW89	A0A2H4WW89 [423-450]		1	3211.26	High	High	3.582e-05	6.535e-05	3.29
	FALSE	High	[R].FDGALNVDLTEFQTNLVPYPR.[I]		4.43822e-09	0.000218718	3	6	1	6	A0A7E5WLV3; A0A2H4WW89; A0A7E5WBW2	A0A7E5WLV3 [244-264]; A0A2H4WW89 [244-264]; A0A7E5WBW2 [244-264]		0	2409.21	High	High	3.582e-05	7.375e-16	7.24
	FALSE	High	[R].FDGALNVDLTEFQTNLVPYPR.[I]	1xDeamidated [N/Q]	3.58231e-07	0.000218718	3	6	2	4	A0A7E5WLV3; A0A2H4WW89; A0A7E5WBW2	A0A7E5WLV3 [244-264]; A0A2H4WW89 [244-264]; A0A7E5WBW2 [244-264]		0	2410.19	High	High	3.582e-05	1.15e-12	4.79
	FALSE	High	[R].FDGALNVDLTEFQTNLVPYPR.[I]	2xDeamidated [Q13; N15]	7.80058e-05	0.000218718	3	6	1	2	A0A7E5WLV3; A0A2H4WW89; A0A7E5WBW2	A0A7E5WLV3 [244-264]; A0A2H4WW89 [244-264]; A0A7E5WBW2 [244-264]		0	2411.18	High	High	3.582e-05	1.702e-08	3.6
	FALSE	High	[R].GDVVPKDVNAAIATIK.[T]	1xDSSO Tris [K6]	0.049609	0.000443929	2	3	1	1	A0A2H4WW89; A0A7E5WBW2	A0A2H4WW89 [321-336]; A0A7E5WBW2 [321-336]		1	1889.99	High	High	7.128e-05	0.001818	1.85
	FALSE	High	[R].GHYTIGKEIVDLVLDR.[VI]		2.77065e-09	0.000218718	2	2	1	1	A0A7E5WLV3; A0A2H4WW89	A0A7E5WLV3 [106-121]; A0A2H4WW89 [106-121]		1	1828	High	High	3.582e-05	6.305e-16	5.68
	FALSE	High	[R].GHYTIGKEIVDLVLDR.[VI]	1xDSSO Hydrolyzed [K7]	0.000561942	0.000218718	2	2	1	4	A0A7E5WLV3; A0A2H4WW89	A0A7E5WLV3 [106-121]; A0A2H4WW89 [106-121]		1	2004.01	High	High	3.582e-05	5.775e-07	3.62
	FALSE	High	[R].GHYTIGKEIVDLVLDR.[VI]	1xDSSO Tris [K7]	0.00221642	0.000218718	2	2	1	2	A0A7E5WLV3; A0A2H4WW89	A0A7E5WLV3 [106-121]; A0A2H4WW89 [106-121]		1	2107.07	High	High	3.582e-05	6.643e-06	2.54
	FALSE	High	[R].KLADQCTGLQGFLIFHSFGGGTGSGFTSLLMER.[L]	1xCarbamidomethyl [C6]	0.000291471	0.000218718	1	1	1	1	A0A2H4WW89	A0A2H4WW89 [124-156]		1	3532.74	High	High	3.582e-05	1.785e-07	4.88
	FALSE	High	[K].LADQCTGLQGFLIFHSFGGGTGSGFTSLLMER.[L]	1xCarbamidomethyl [C5]	1.94349e-07	0.000218718	1	1	1	8	A0A2H4WW89	A0A2H4WW89 [125-156]		0	3404.64	High	High	3.582e-05	3.852e-13	4.79
	FALSE	High	[K].LADQCTGLQGFLIFHSFGGGTGSGFTSLLMER.[L]	1xCarbamidomethyl [C5]; 1xDeamidated [Q9]	4.40523e-05	0.000218718	1	1	1	4	A0A2H4WW89	A0A2H4WW89 [125-156]		0	3405.62	High	High	3.582e-05	6.118e-09	4.05
	FALSE	High	[K].LADQCTGLQGFLIFHSFGGGTGSGFTSLLMER.[L]	1xPhospho [T/S]	0.00306813	0.000218718	1	1	1	1	A0A2H4WW89	A0A2H4WW89 [125-156]		0	3427.59	High	High	3.582e-05	1.19e-05	3.26
	FALSE	High	[R].LDHKFDLMYAK.[R]	1xDSSO Hydrolyzed [K4]	0.221673	0.00528725	2	3	1	1	A0A2H4WW89; A0A7E5WBW2	A0A2H4WW89 [391-401]; A0A7E5WBW2 [391-401]		1	1556.71	High	High	0.001014	0.03215	2.61
	FALSE	High	[K].LEFAIYPAPQVSTAVVEPYNSILTTHTTLEHSDCAFMVDNEAIYDICR.[R]	2xCarbamidomethyl [C34; C47]	2.10849e-05	0.000218718	1	1	1	8	A0A2H4WW89	A0A2H4WW89 [167-214]		0	5501.6	High	High	3.582e-05	1.651e-09	5.61
	FALSE	High	[K].LEFAIYPAPQVSTAVVEPYNSILTTHTTLEHSDCAFMVDNEAIYDICR.[R]	1xCarbamidomethyl [C47]; 1xPhospho [S/T/Y]	0.000707596	0.000218718	1	1	1	2	A0A2H4WW89	A0A2H4WW89 [167-214]		0	5524.55	High	High	3.582e-05	8.655e-07	3.38
	FALSE	High	[R].IHFPLVTYAPVISAEK.[A]		3.03052e-06	0.000218718	2	2	1	26	A0A7E5WLV3; A0A2H4WW89	A0A7E5WLV3 [265-280]; A0A2H4WW89 [265-280]		0	1784.99	High	High	3.582e-05	5.159e-11	4.68
	FALSE	High	[R].LIGQIVSSITASLR.[F]		4.83023e-06	0.000218718	3	4	1	11	A0A7E5WLV3; A0A2H4WW89; A0A7E5WBW2	A0A7E5WLV3 [230-243]; A0A2H4WW89 [230-243]; A0A7E5WBW2 [230-243]		0	1457.87	High	High	3.582e-05	1.185e-10	4.37
	FALSE	High	[R].NLDIERPTYTNLNR.[L]		0.00192661	0.000218718	3	4	1	10	A0A7E5WLV3; A0A2H4WW89; A0A7E5WBW2	A0A7E5WLV3 [216-229]; A0A2H4WW89 [216-229]; A0A7E5WBW2 [216-229]		0	1718.88	High	High	3.582e-05	5.199e-06	4.27
	FALSE	High	[R].NLDIERPTYTNLNR.[L]	1xDeamidated [N11]	0.00108321	0.000218718	3	4	1	5	A0A7E5WLV3; A0A2H4WW89; A0A7E5WBW2	A0A7E5WLV3 [216-229]; A0A2H4WW89 [216-229]; A0A7E5WBW2 [216-229]		0	1719.87	High	High	3.582e-05	1.848e-06	3.85
	FALSE	High	[R].NLDIERPTYTNLNR.[L]	2xDeamidated [N1; N11]	0.0191588	0.000218718	3	4	1	1	A0A7E5WLV3; A0A2H4WW89; A0A7E5WBW2	A0A7E5WLV3 [216-229]; A0A2H4WW89 [216-229]; A0A7E5WBW2 [216-229]		0	1720.85	High	High	3.582e-05	0.0003204	2.45
	FALSE	High	[R].QLFHPEQLITGK.[E]		0.000277224	0.000218718	3	3	1	11	A0A7E5WLV3; A0A2H4WW89; A0A7E5WBW2	A0A7E5WLV3 [85-96]; A0A2H4WW89 [85-96]; A0A7E5WBW2 [85-96]		0	1410.77	High	High	3.582e-05	1.626e-07	4.51
	FALSE	High	[R].QLFHPEQLITGKEDAANNYAR.[G]	1xDSSO Hydrolyzed [K12]	6.04101e-05	0.000218718	3	3	1	2	A0A7E5WLV3; A0A2H4WW89; A0A7E5WBW2	A0A7E5WLV3 [85-105]; A0A2H4WW89 [85-105]; A0A7E5WBW2 [85-105]		1	2591.22	High	High	3.582e-05	1.08e-08	5.85
	FALSE	High	[R].QLFHPEQLITGKEDAANNYAR.[G]	1xDeamidated [N17]; 1xDSSO Hydrolyzed [K12]	0.000483512	0.000218718	3	3	1	1	A0A7E5WLV3; A0A2H4WW89; A0A7E5WBW2	A0A7E5WLV3 [85-105]; A0A2H4WW89 [85-105]; A0A7E5WBW2 [85-105]		1	2592.2	High	High	3.582e-05	4.407e-07	3.4
	FALSE	High	[R].QLFHPEQLITGKEDAANNYAR.[G]	1xDSSO Tris [K12]	0.0023654	0.000218718	3	3	1	1	A0A7E5WLV3; A0A2H4WW89; A0A7E5WBW2	A0A7E5WLV3 [85-105]; A0A2H4WW89 [85-105]; A0A7E5WBW2 [85-105]		1	2694.28	High	High	3.582e-05	7.474e-06	3.54
	FALSE	High	[R].QLFHPEQLITGKEDAANNYAR.[G]	1xDeamidated [Q7]; 1xDSSO Tris [K12]	0.0391589	0.000218718	3	3	1	1	A0A7E5WLV3; A0A2H4WW89; A0A7E5WBW2	A0A7E5WLV3 [85-105]; A0A2H4WW89 [85-105]; A0A7E5WBW2 [85-105]		1	2695.27	High	High	3.582e-05	0.001173	2.29
	FALSE	High	[R].RNLDIERPTYTNLNR.[L]		0.0246281	0.000218718	3	4	1	2	A0A7E5WLV3; A0A2H4WW89; A0A7E5WBW2	A0A7E5WLV3 [215-229]; A0A2H4WW89 [215-229]; A0A7E5WBW2 [215-229]		1	1874.98	High	High	3.582e-05	0.0005025	3.87
	FALSE	High	[R].TIQFVDWCPTGFK.[V]	1xCarbamidomethyl [C8]	0.000413946	0.000218718	3	4	1	2	A0A7E5WLV3; A0A2H4WW89; A0A7E5WBW2	A0A7E5WLV3 [340-352]; A0A2H4WW89 [340-352]; A0A7E5WBW2 [340-352]		0	1598.77	High	High	3.582e-05	3.344e-07	2.97
	FALSE	High	[R].TIQFVDWCPTGFKVGINYQPPTVVPGGDLAK.[V]	1xCarbamidomethyl [C8]; 1xDSSO Hydrolyzed [K13]	8.23241e-07	0.000218718	3	4	1	4	A0A7E5WLV3; A0A2H4WW89; A0A7E5WBW2	A0A7E5WLV3 [340-370]; A0A2H4WW89 [340-370]; A0A7E5WBW2 [340-370]		1	3580.75	High	High	3.582e-05	5.078e-12	4.98
	FALSE	High	[R].TIQFVDWCPTGFKVGINYQPPTVVPGGDLAK.[V]	1xDSSO Hydrolyzed [K13]; 1xPhospho [T/Y]	0.0689563	0.000871757	3	4	1	1	A0A7E5WLV3; A0A2H4WW89; A0A7E5WBW2	A0A7E5WLV3 [340-370]; A0A2H4WW89 [340-370]; A0A7E5WBW2 [340-370]		1	3603.69	High	High	0.0001378	0.003362	3.21
	FALSE	High	[R].TIQFVDWCPTGFKVGINYQPPTVVPGGDLAK.[V]	1xCarbamidomethyl [C8]; 1xDSSO Tris [K13]	4.9188e-05	0.000218718	3	4	1	2	A0A7E5WLV3; A0A2H4WW89; A0A7E5WBW2	A0A7E5WLV3 [340-370]; A0A2H4WW89 [340-370]; A0A7E5WBW2 [340-370]		1	3683.81	High	High	3.582e-05	7.427e-09	4.13
	FALSE	High	[R].TIQFVDWCPTGFKVGINYQPPTVVPGGDLAK.[V]	1xDSSO Tris [K13]; 1xPhospho [T/Y]	0.150056	0.00229922	3	4	1	1	A0A7E5WLV3; A0A2H4WW89; A0A7E5WBW2	A0A7E5WLV3 [340-370]; A0A2H4WW89 [340-370]; A0A7E5WBW2 [340-370]		1	3706.76	High	High	0.0003919	0.01473	2.05
	FALSE	High	[K].TVGGGDDSFNTFFSETGAGK.[H]		6.63622e-07	0.000218718	2	2	1	2	A0A7E5WLV3; A0A2H4WW89	A0A7E5WLV3 [41-60]; A0A2H4WW89 [41-60]		0	1993.88	High	High	3.582e-05	3.455e-12	4.76
	FALSE	High	[K].TVGGGDDSFNTFFSETGAGK.[H]	1xDeamidated [N10]	0.000729189	0.000218718	2	2	1	1	A0A7E5WLV3; A0A2H4WW89	A0A7E5WLV3 [41-60]; A0A2H4WW89 [41-60]		0	1994.86	High	High	3.582e-05	9.155e-07	2.61
	FALSE	High	[K].VGINYQPPTVVPGGDLAK.[V]		2.69549e-05	0.000218718	3	4	1	5	A0A7E5WLV3; A0A2H4WW89; A0A7E5WBW2	A0A7E5WLV3 [353-370]; A0A2H4WW89 [353-370]; A0A7E5WBW2 [353-370]		0	1824.99	High	High	3.582e-05	2.545e-09	3.62
	FALSE	High	[K].VGINYQPPTVVPGGDLAKVQR.[A]	1xDSSO Hydrolyzed [K18]	0.0609439	0.000658304	3	4	1	1	A0A7E5WLV3; A0A2H4WW89; A0A7E5WBW2	A0A7E5WLV3 [353-373]; A0A2H4WW89 [353-373]; A0A7E5WBW2 [353-373]		1	2384.23	High	High	0.0001047	0.002664	3.54
FALSE	High	Master Protein	A0A7E5WHI3	heat shock protein 70 A1-like OS=Trichoplusia ni OX=7111 GN=LOC113502297 PE=3 SV=1	0	350.025	58	30	49	1	1	92	21	630	69.6	5.91	367.17	30	High	1	Phospho [T155(100)]
	Checked	Confidence	Annotated Sequence	Modifications	Qvality PEP	Qvality q-value	# Protein Groups	# Proteins	# Isoforms	# PSMs	Master Protein Accessions	Positions in Master Proteins	Modifications in Master Proteins	# Missed Cleavages	Theo. MH+ [Da]	Found in Sample: [S1] F1: Sample	Confidence (by Search Engine): Sequest HT	Percolator q-Value (by Search Engine): Sequest HT	Percolator PEP (by Search Engine): Sequest HT	XCorr (by Search Engine): Sequest HT
	FALSE	High	[R].ARFEELNADLFR.[SG]		5.57545e-05	0.000218718	2	5	1	1	A0A7E5WHI3; A0A7E5WY23	A0A7E5WHI3 [298-309]; A0A7E5WY23 [302-313]		1	1480.75	High	High	3.582e-05	9.305e-09	4.87
	FALSE	High	[R].ATAGDTHLGGEDFDNR.[L]		0.000295886	0.000218718	3	4	1	4	A0A7E5WHI3; A0A7E5VSB5; A0A7E5VPA1	A0A7E5WHI3 [219-234]; A0A7E5VSB5 [219-234]; A0A7E5VPA1 [219-234]		0	1675.73	High	High	3.582e-05	1.826e-07	3.85
	FALSE	High	[KR].DAVITVPAYFNDSQR.[Q]		0.000790047	0.000218718	4	5	1	1	A0A7E5VU57; A0A7E5WHI3; A0A7E5VSB5; A0A7E5VPA1	A0A7E5VU57 [139-153]; A0A7E5WHI3 [138-152]; A0A7E5VSB5 [138-152]; A0A7E5VPA1 [138-152]		0	1695.83	High	High	3.582e-05	1.061e-06	2.97
	FALSE	High	[K].DNNLLGRFDLTGIPPAPR.[G]	1xDeamidated [N3]	0.208239	0.00489587	1	2	1	1	A0A7E5WHI3	A0A7E5WHI3 [450-467]		1	1967.03	High	High	0.000953	0.02827	2.03
	FALSE	High	[K].DNNLLGRFDLTGIPPAPR.[G]	2xDeamidated [N2; N3]	0.054604	0.000658304	1	2	1	2	A0A7E5WHI3	A0A7E5WHI3 [450-467]		1	1968.02	High	High	0.0001047	0.00217	1.95
	FALSE	High	[K].ETAEAYLGNSIR.[D]		0.0111103	0.000218718	1	1	1	1	A0A7E5WHI3	A0A7E5WHI3 [126-137]		0	1323.65	High	High	3.582e-05	0.0001195	2.03
	FALSE	High	[K].FDDPKIQQDMQHWPFR.[V]	1xDSSO Hydrolyzed [K5]	0.000826483	0.000218718	1	2	1	1	A0A7E5WHI3	A0A7E5WHI3 [75-90]		1	2263.99	High	High	3.582e-05	1.147e-06	4.11
	FALSE	High	[R].KFDDPKIQQDMQHWPFR.[V]	1xDSSO Hydrolyzed [K6]	0.0191588	0.000218718	1	2	1	1	A0A7E5WHI3	A0A7E5WHI3 [74-90]		2	2392.08	High	High	3.582e-05	0.0003207	2.55
	FALSE	High	[R].KFDDPKIQQDMQHWPFR.[V]	1xDeamidated [Q8]; 1xDSSO Hydrolyzed [K6]	0.247582	0.00626348	1	2	1	1	A0A7E5WHI3	A0A7E5WHI3 [74-90]		2	2393.07	High	High	0.001254	0.04032	2.03
	FALSE	High	[K].KLNLSINPDEAVAYGAAVQAAILSGEQHSK.[I]		1.38036e-09	0.000218718	1	2	1	6	A0A7E5WHI3	A0A7E5WHI3 [356-385]		1	3094.62	High	High	3.582e-05	6.305e-16	7.29
	FALSE	High	[K].KLNLSINPDEAVAYGAAVQAAILSGEQHSK.[I]	1xDeamidated [N7]	2.62877e-05	0.000218718	1	2	1	2	A0A7E5WHI3	A0A7E5WHI3 [356-385]		1	3095.6	High	High	3.582e-05	2.428e-09	4.53
	FALSE	High	[K].KLNLSINPDEAVAYGAAVQAAILSGEQHSK.[I]	1xDSSO Hydrolyzed [K1]	0.00127788	0.000218718	1	2	1	1	A0A7E5WHI3	A0A7E5WHI3 [356-385]		1	3270.63	High	High	3.582e-05	2.484e-06	2.96
	FALSE	High	[K].KLNLSINPDEAVAYGAAVQAAILSGEQHSK.[I]	1xDeamidated [N]; 1xDSSO Hydrolyzed [K1]	3.42868e-05	0.000218718	1	2	2	2	A0A7E5WHI3	A0A7E5WHI3 [356-385]		1	3271.62	High	High	3.582e-05	3.928e-09	4.65
	FALSE	High	[K].KTFAPEEISSMVLTK.[M]		0.0158779	0.000218718	1	2	1	1	A0A7E5WHI3	A0A7E5WHI3 [109-123]		1	1680.89	High	High	3.582e-05	0.0002275	2.49
	FALSE	High	[K].LDKSSIHDVVLVGGSTR.[I]	1xDSSO Hydrolyzed [K3]	5.54758e-05	0.000218718	1	2	1	1	A0A7E5WHI3	A0A7E5WHI3 [324-340]		1	1958.99	High	High	3.582e-05	9.276e-09	4.67
	FALSE	High	[K].LDKSSIHDVVLVGGSTR.[I]	1xDSSO Tris [K3]	0.0106245	0.000218718	1	2	1	1	A0A7E5WHI3	A0A7E5WHI3 [324-340]		1	2062.05	High	High	3.582e-05	0.0001107	3.29
	FALSE	High	[R].IINEPTAAALAYGLDK.[NKD]		2.84993e-08	0.000218718	7	11	1	15	A0A7E5WJ97; A0A7E5VU57; A0A7E5WHI3; A0A7E5VSB5; A0A7E5WY23; Q0MUU6; A0A7E5VPA1	A0A7E5WJ97 [169-184]; A0A7E5VU57 [170-185]; A0A7E5WHI3 [169-184]; A0A7E5VSB5 [169-184]; A0A7E5WY23 [174-189]; Q0MUU6 [200-215]; A0A7E5VPA1 [169-184]		0	1659.9	High	High	3.582e-05	1.249e-14	6.3
	FALSE	High	[R].IINEPTAAALAYGLDK.[ND]	1xDeamidated [N3]	0.000826483	0.000218718	5	6	1	1	A0A7E5WJ97; A0A7E5VU57; A0A7E5WHI3; A0A7E5VSB5; A0A7E5VPA1	A0A7E5WJ97 [169-184]; A0A7E5VU57 [170-185]; A0A7E5WHI3 [169-184]; A0A7E5VSB5 [169-184]; A0A7E5VPA1 [169-184]		0	1660.88	High	High	3.582e-05	1.148e-06	2.47
	FALSE	High	[R].IINEPTAAALAYGLDKDLK.[G]	1xDSSO Hydrolyzed [K16]	9.50271e-06	0.000218718	1	2	1	1	A0A7E5WHI3	A0A7E5WHI3 [169-187]		1	2192.12	High	High	3.582e-05	3.987e-10	5.13
	FALSE	High	[K].LNLSINPDEAVAYGAAVQAAILSGEQHSK.[I]		9.77316e-13	0.000218718	1	2	1	4	A0A7E5WHI3	A0A7E5WHI3 [357-385]		0	2966.52	High	High	3.582e-05	6.305e-16	9.15
	FALSE	High	[K].LNLSINPDEAVAYGAAVQAAILSGEQHSK.[I]	1xDeamidated [Q18]	0.00288941	0.000218718	1	2	1	2	A0A7E5WHI3	A0A7E5WHI3 [357-385]		0	2967.51	High	High	3.582e-05	1.075e-05	2.63
	FALSE	High	[K].LNLSINPDEAVAYGAAVQAAILSGEQHSK.[I]	2xDeamidated [N6; Q18]	0.0905656	0.00128429	1	2	1	1	A0A7E5WHI3	A0A7E5WHI3 [357-385]		0	2968.49	High	High	0.0002034	0.005595	1.73
	FALSE	High	[K].IPCKQSQTFTTYSDNQPAVTIQVYEGER.[A]	1xCarbamidomethyl [C3]; 1xDSSO Hydrolyzed [K4]	0.0129586	0.000218718	3	4	1	1	A0A7E5WHI3; A0A7E5VSB5; A0A7E5VPA1	A0A7E5WHI3 [418-445]; A0A7E5VSB5 [418-445]; A0A7E5VPA1 [418-445]		1	3436.57	High	High	3.582e-05	0.0001574	2.58
	FALSE	High	[R].IPKIQNMLQNFFCGK.[K]	1xCarbamidomethyl [C13]; 1xDSSO Hydrolyzed [K3]	0.000466847	0.000218718	1	1	1	1	A0A7E5WHI3	A0A7E5WHI3 [341-355]		1	2013.96	High	High	3.582e-05	4.139e-07	3.35
	FALSE	High	[K].IQDVLLVDVAPLSLGIETAGGVMTK.[I]		1.15032e-08	0.000218718	1	2	1	2	A0A7E5WHI3	A0A7E5WHI3 [386-410]		0	2539.41	High	High	3.582e-05	2.72e-15	7.6
	FALSE	High	[K].IQQDMQHWPFR.[V]		0.00550512	0.000218718	1	2	1	2	A0A7E5WHI3	A0A7E5WHI3 [80-90]		0	1485.71	High	High	3.582e-05	3.387e-05	3.24
	FALSE	High	[K].IQQDMQHWPFR.[V]	1xDeamidated [Q2]	0.047279	0.000218718	1	2	1	1	A0A7E5WHI3	A0A7E5WHI3 [80-90]		0	1486.69	High	High	3.582e-05	0.001665	2.26
	FALSE	High	[R].LVNHLAEEFK.[R]		0.000370736	0.000218718	1	2	1	3	A0A7E5WHI3	A0A7E5WHI3 [235-244]		0	1199.64	High	High	3.582e-05	2.749e-07	3.76
	FALSE	High	[K].MHGAAAGQAPGGRPGNAGPTVEEVD.[-]		8.05398e-06	0.000218718	1	2	1	4	A0A7E5WHI3	A0A7E5WHI3 [606-630]		0	2346.09	High	High	3.582e-05	2.954e-10	5.62
	FALSE	High	[K].MHGAAAGQAPGGRPGNAGPTVEEVD.[-]	1xDeamidated [N16]	0.00203565	0.000218718	1	2	1	1	A0A7E5WHI3	A0A7E5WHI3 [606-630]		0	2347.07	High	High	3.582e-05	5.717e-06	3.59
	FALSE	High	[K].MKETAEAYLGNSIR.[D]		0.00561612	0.000218718	1	1	1	1	A0A7E5WHI3	A0A7E5WHI3 [124-137]		1	1582.79	High	High	3.582e-05	3.514e-05	2.67
	FALSE	High	[K].QALDDAGDKLSEQDK.[Q]		4.70184e-05	0.000218718	1	2	1	1	A0A7E5WHI3	A0A7E5WHI3 [549-563]		1	1632.77	High	High	3.582e-05	6.867e-09	4.73
	FALSE	High	[K].QALDDAGDKLSEQDKQEAR.[R]	1xDSSO Hydrolyzed [K9]	0.0411023	0.000218718	1	2	1	1	A0A7E5WHI3	A0A7E5WHI3 [549-567]		2	2293.02	High	High	3.582e-05	0.001284	2.94
	FALSE	High	[K].QALDDAGDKLSEQDKQEAR.[R]	1xDeamidated [Q13]; 1xDSSO Hydrolyzed [K9]	0.0897255	0.00128429	1	2	1	1	A0A7E5WHI3	A0A7E5WHI3 [549-567]		2	2294.01	High	High	0.0002034	0.005502	3.35
	FALSE	High	[R].QATKDAGAIAGLNVLR.[I]	1xDSSO Hydrolyzed [K4]	1.7168e-05	0.000218718	3	4	1	1	A0A7E5WHI3; A0A7E5VSB5; A0A7E5VPA1	A0A7E5WHI3 [153-168]; A0A7E5VSB5 [153-168]; A0A7E5VPA1 [153-168]		1	1773.92	High	High	3.582e-05	1.142e-09	5.23
	FALSE	High	[R].QATKDAGAIAGLNVLRIINEPTAAALAYGLDK.[DN]	1xPhospho [T3(100)]	0.00143388	0.000218718	3	4	1	2	A0A7E5WHI3; A0A7E5VSB5; A0A7E5VPA1	A0A7E5WHI3 [153-184]; A0A7E5VSB5 [153-184]; A0A7E5VPA1 [153-184]	A0A7E5WHI3 1xPhospho [T155(100)]; A0A7E5VSB5 1xPhospho [T155(100)]; A0A7E5VPA1 1xPhospho [T155(100)]	2	3318.75	High	High	3.582e-05	3.051e-06	4.2
	FALSE	High	[R].QATKDAGAIAGLNVLRIINEPTAAALAYGLDK.[DN]	1xDeamidated [N/Q]; 1xPhospho [T3(100)]	0.00561612	0.000218718	3	4	2	2	A0A7E5WHI3; A0A7E5VSB5; A0A7E5VPA1	A0A7E5WHI3 [153-184]; A0A7E5VSB5 [153-184]; A0A7E5VPA1 [153-184]	A0A7E5WHI3 1xPhospho [T155(100)]; A0A7E5VSB5 1xPhospho [T155(100)]; A0A7E5VPA1 1xPhospho [T155(100)]	2	3319.73	High	High	3.582e-05	3.511e-05	4.44
	FALSE	High	[K].QSQTFTTYSDNQPAVTIQVYEGER.[A]		1.1051e-08	0.000218718	3	4	1	7	A0A7E5WHI3; A0A7E5VSB5; A0A7E5VPA1	A0A7E5WHI3 [422-445]; A0A7E5VSB5 [422-445]; A0A7E5VPA1 [422-445]		0	2762.29	High	High	3.582e-05	2.588e-15	5.58
	FALSE	High	[K].QSQTFTTYSDNQPAVTIQVYEGER.[A]	1xDeamidated [N/Q]	6.86041e-06	0.000218718	3	4	2	2	A0A7E5WHI3; A0A7E5VSB5; A0A7E5VPA1	A0A7E5WHI3 [422-445]; A0A7E5VSB5 [422-445]; A0A7E5VPA1 [422-445]		0	2763.27	High	High	3.582e-05	2.223e-10	5.92
	FALSE	High	[K].SSIHDVVLVGGSTR.[I]		0.0158779	0.000218718	1	2	1	1	A0A7E5WHI3	A0A7E5WHI3 [327-340]		0	1426.76	High	High	3.582e-05	0.0002275	4.07
	FALSE	High	[K].TFAPEEISSMVLTK.[M]		1.66905e-06	0.000218718	1	2	1	1	A0A7E5WHI3	A0A7E5WHI3 [110-123]		0	1552.79	High	High	3.582e-05	1.781e-11	4.03
	FALSE	High	[R].TLSSSTEASIEIDALHEGIDFYTR.[V]		1.60137e-08	0.000218718	1	2	1	1	A0A7E5WHI3	A0A7E5WHI3 [271-294]		0	2655.28	High	High	3.582e-05	4.465e-15	7.58
	FALSE	High	[R].TTPSYVAFTDTER.[L]		0.000266329	0.000218718	6	9	1	4	A0A7E5WJ97; A0A7E5VU57; A0A7E5WHI3; A0A7E5VSB5; A0A7E5WY23; A0A7E5VPA1	A0A7E5WJ97 [34-46]; A0A7E5VU57 [35-47]; A0A7E5WHI3 [34-46]; A0A7E5VSB5 [34-46]; A0A7E5WY23 [39-51]; A0A7E5VPA1 [34-46]		0	1487.7	High	High	3.582e-05	1.518e-07	3.59
	FALSE	High	[R].WLDNNTLAEKDEYEHR.[L]		2.34691e-06	0.000218718	1	2	1	6	A0A7E5WHI3	A0A7E5WHI3 [576-591]		1	2032.94	High	High	3.582e-05	3.288e-11	4.72
	FALSE	High	[R].WLDNNTLAEKDEYEHR.[L]	1xDeamidated [N4]	2.12973e-05	0.000218718	1	2	1	1	A0A7E5WHI3	A0A7E5WHI3 [576-591]		1	2033.92	High	High	3.582e-05	1.676e-09	5.66
	FALSE	High	[R].WLDNNTLAEKDEYEHR.[L]	1xDSSO Hydrolyzed [K10]	0.0609439	0.000658304	1	2	1	1	A0A7E5WHI3	A0A7E5WHI3 [576-591]		1	2208.95	High	High	0.0001047	0.002673	2.34
FALSE	High	Master Protein	A0A7E5WEV0	FACT complex subunit SSRP1 OS=Trichoplusia ni OX=7111 GN=LOC113501845 PE=3 SV=1	0	344.879	48	30	51	3	3	113	30	724	81.3	7.08	381.91	30	High	1	Phospho [Y6(100); T155(99.1); S444(100); T446(100)]
	Checked	Confidence	Annotated Sequence	Modifications	Qvality PEP	Qvality q-value	# Protein Groups	# Proteins	# Isoforms	# PSMs	Master Protein Accessions	Positions in Master Proteins	Modifications in Master Proteins	# Missed Cleavages	Theo. MH+ [Da]	Found in Sample: [S1] F1: Sample	Confidence (by Search Engine): Sequest HT	Percolator q-Value (by Search Engine): Sequest HT	Percolator PEP (by Search Engine): Sequest HT	XCorr (by Search Engine): Sequest HT
	FALSE	High	[K].AAAGYLYPLEKGFIYVHKPPVHIR.[F]	1xDSSO Hydrolyzed [K11]	0.000287122	0.000218718	1	1	1	2	A0A7E5WEV0	A0A7E5WEV0 [347-370]		1	2915.53	High	High	3.582e-05	1.733e-07	3.98
	FALSE	High	[K].ALYDDDFGDSDTEKEPDAYLER.[V]		4.94352e-05	0.000218718	1	1	1	1	A0A7E5WEV0	A0A7E5WEV0 [435-456]		1	2564.09	High	High	3.582e-05	7.538e-09	4.32
	FALSE	High	[K].ALYDDDFGDSDTEKEPDAYLER.[V]	1xPhospho [S10(100)]	4.26134e-06	0.000218718	1	1	1	5	A0A7E5WEV0	A0A7E5WEV0 [435-456]	A0A7E5WEV0 1xPhospho [S444(100)]	1	2644.06	High	High	3.582e-05	9.46e-11	6.26
	FALSE	High	[K].ALYDDDFGDSDTEKEPDAYLER.[V]	2xPhospho [S10(100); T12(100)]	4.16892e-05	0.000218718	1	1	1	1	A0A7E5WEV0	A0A7E5WEV0 [435-456]	A0A7E5WEV0 2xPhospho [S444(100); T446(100)]	1	2724.03	High	High	3.582e-05	5.556e-09	6.22
	FALSE	High	[K].ASVISVSGDAIAIFR.[E]		5.15546e-06	0.000218718	1	1	1	4	A0A7E5WEV0	A0A7E5WEV0 [189-203]		0	1505.83	High	High	3.582e-05	1.339e-10	3.94
	FALSE	High	[K].ELSGPTYEVLAKIMK.[V]	1xDSSO Hydrolyzed [K12]	0.147423	0.00229922	1	1	1	1	A0A7E5WEV0	A0A7E5WEV0 [305-319]		1	1854.92	High	High	0.0003919	0.01419	2.05
	FALSE	High	[R].FHIPTSEVGGDMDAVEAFHQQVMNK.[A]		4.90621e-09	0.000218718	1	1	1	6	A0A7E5WEV0	A0A7E5WEV0 [164-188]		0	2787.29	High	High	3.582e-05	8.458e-16	8.27
	FALSE	High	[R].FHIPTSEVGGDMDAVEAFHQQVMNK.[A]	1xDeamidated [Q]	4.00506e-05	0.000218718	1	1	2	5	A0A7E5WEV0	A0A7E5WEV0 [164-188]		0	2788.27	High	High	3.582e-05	5.16e-09	3.64
	FALSE	High	[R].FHIPTSEVGGDMDAVEAFHQQVMNK.[A]	2xDeamidated [Q20; Q21]	0.021779	0.000218718	1	1	1	1	A0A7E5WEV0	A0A7E5WEV0 [164-188]		0	2789.25	High	High	3.582e-05	0.0004028	1.71
	FALSE	High	[R].FHIPTSEVGGDMDAVEAFHQQVMNKASVISVSGDAIAIFR.[E]	1xDSSO Hydrolyzed [K25]	0.0348502	0.000218718	1	1	1	2	A0A7E5WEV0	A0A7E5WEV0 [164-203]		1	4450.12	High	High	3.582e-05	0.000951	3.51
	FALSE	High	[R].FHIPTSEVGGDMDAVEAFHQQVMNKASVISVSGDAIAIFR.[E]	1xDeamidated [N24]; 1xDSSO Hydrolyzed [K25]	0.00113315	0.000218718	1	1	1	1	A0A7E5WEV0	A0A7E5WEV0 [164-203]		1	4451.1	High	High	3.582e-05	2.006e-06	3.54
	FALSE	High	[K].FNGAVLSFNVGSNTAFEIPLHYVSQCNTGK.[N]	1xCarbamidomethyl [C26]	1.94098e-09	0.000218718	1	1	1	1	A0A7E5WEV0	A0A7E5WEV0 [113-142]		0	3271.58	High	High	3.582e-05	6.305e-16	8.09
	FALSE	High	[K].FNGAVLSFNVGSNTAFEIPLHYVSQCNTGK.[N]	1xCarbamidomethyl [C26]; 1xDeamidated [N]	1.32118e-07	0.000218718	1	1	2	4	A0A7E5WEV0	A0A7E5WEV0 [113-142]		0	3272.57	High	High	3.582e-05	1.931e-13	5.65
	FALSE	High	[K].GFIYVHKPPVHIR.[F]		4.56254e-05	0.000218718	1	1	1	8	A0A7E5WEV0	A0A7E5WEV0 [358-370]		0	1562.9	High	High	3.582e-05	6.501e-09	2.95
	FALSE	High	[K].GFIYVHKPPVHIR.[F]	1xDSSO Hydrolyzed [K7]	0.00668738	0.000218718	1	1	1	4	A0A7E5WEV0	A0A7E5WEV0 [358-370]		0	1738.91	High	High	3.582e-05	4.796e-05	2.6
	FALSE	High	[R].GRYDIKVFQTFFQLHGK.[T]	1xDSSO Hydrolyzed [K6]	0.00268055	0.000218718	1	1	1	1	A0A7E5WEV0	A0A7E5WEV0 [212-228]		2	2260.12	High	High	3.582e-05	9.397e-06	3.45
	FALSE	High	[R].GRYDIKVFQTFFQLHGK.[T]	1xDeamidated [Q9]; 1xDSSO Hydrolyzed [K6]	0.0129586	0.000218718	1	1	1	1	A0A7E5WEV0	A0A7E5WEV0 [212-228]		2	2261.11	High	High	3.582e-05	0.0001575	2.36
	FALSE	High	[R].LFLLPHKDTR.[Q]		0.00476308	0.000218718	1	1	1	2	A0A7E5WEV0	A0A7E5WEV0 [242-251]		1	1239.72	High	High	3.582e-05	2.623e-05	3.16
	FALSE	High	[K].ISKELSGPTYEVLAK.[I]		5.64224e-06	0.000218718	1	1	1	1	A0A7E5WEV0	A0A7E5WEV0 [302-316]		1	1634.9	High	High	3.582e-05	1.563e-10	4.3
	FALSE	High	[-].MEFLEYNDVQAEIK.[G]	1xPhospho [Y6(100)]	0.13485	0.00167905	1	1	1	1	A0A7E5WEV0	A0A7E5WEV0 [1-14]	A0A7E5WEV0 1xPhospho [Y6(100)]	0	1808.78	High	High	0.0002957	0.01198	2.15
	FALSE	High	[K].NEVTLEFHQNDDTPVSLMEMR.[F]		6.48402e-08	0.000218718	1	1	1	3	A0A7E5WEV0	A0A7E5WEV0 [143-163]		0	2505.14	High	High	3.582e-05	5.435e-14	6.83
	FALSE	High	[K].NEVTLEFHQNDDTPVSLMEMR.[F]	1xDeamidated [N]	0.000139518	0.000218718	1	1	2	2	A0A7E5WEV0	A0A7E5WEV0 [143-163]		0	2506.12	High	High	3.582e-05	4.796e-08	3.76
	FALSE	High	[K].NEVTLEFHQNDDTPVSLMEMR.[F]	2xDeamidated [Q9; N10]	0.000124952	0.000218718	1	1	1	1	A0A7E5WEV0	A0A7E5WEV0 [143-163]		0	2507.11	High	High	3.582e-05	3.929e-08	3.67
	FALSE	High	[K].NEVTLEFHQNDDTPVSLMEMR.[F]	1xPhospho [T13(99.1)]	0.00116772	0.000218718	1	1	1	1	A0A7E5WEV0	A0A7E5WEV0 [143-163]	A0A7E5WEV0 1xPhospho [T155(99.1)]	0	2585.1	High	High	3.582e-05	2.116e-06	3.99
	FALSE	High	[R].QMFFVVSLDPPIKQGQTR.[Y]	1xDSSO Hydrolyzed [K13]	0.0189706	0.000218718	1	1	1	2	A0A7E5WEV0	A0A7E5WEV0 [252-269]		1	2267.12	High	High	3.582e-05	0.000315	2.87
	FALSE	High	[K].RPATAFMLWLNENR.[K]		0.00115031	0.000218718	1	1	1	1	A0A7E5WEV0	A0A7E5WEV0 [551-564]		0	1718.88	High	High	3.582e-05	2.06e-06	3.52
	FALSE	High	[K].SGSIHTFSSIEK.[G]		0.00189789	0.000218718	1	1	1	4	A0A7E5WEV0	A0A7E5WEV0 [398-409]		0	1292.65	High	High	3.582e-05	5.073e-06	3.74
	FALSE	High	[K].SGSIHTFSSIEKGEYDK.[L]		0.0258671	0.000218718	1	1	1	1	A0A7E5WEV0	A0A7E5WEV0 [398-414]		1	1884.9	High	High	3.582e-05	0.0005506	2.82
	FALSE	High	[K].SGSIHTFSSIEKGEYDK.[L]	1xDSSO Hydrolyzed [K12]	0.0015075	0.000218718	1	1	1	3	A0A7E5WEV0	A0A7E5WEV0 [398-414]		1	2060.91	High	High	3.582e-05	3.339e-06	3.43
	FALSE	High	[K].SGSIHTFSSIEKGEYDK.[L]	1xDSSO Tris [K12]	0.228175	0.00528725	1	1	1	1	A0A7E5WEV0	A0A7E5WEV0 [398-414]		1	2163.98	High	High	0.001043	0.03405	1.93
	FALSE	High	[K].SGSIHTFSSIEKGEYDKLFDYITSK.[K]		6.50449e-07	0.000218718	1	1	1	1	A0A7E5WEV0	A0A7E5WEV0 [398-422]		2	2852.4	High	High	3.582e-05	3.318e-12	6.02
	FALSE	High	[K].SGSIHTFSSIEKGEYDKLFDYITSK.[K]	1xDSSO Hydrolyzed [K12]	1.67431e-05	0.000218718	1	1	1	1	A0A7E5WEV0	A0A7E5WEV0 [398-422]		2	3028.41	High	High	3.582e-05	1.092e-09	6.48
	FALSE	High	[K].SKEEYNIAMK.[K]		0.0146684	0.000218718	1	1	1	4	A0A7E5WEV0	A0A7E5WEV0 [603-612]		1	1212.59	High	High	3.582e-05	0.0001971	3.76
	FALSE	High	[K].TFDYKIPMSTVLR.[L]		2.42618e-05	0.000218718	1	1	1	2	A0A7E5WEV0	A0A7E5WEV0 [229-241]		1	1570.83	High	High	3.582e-05	2.121e-09	3.34
	FALSE	High	[K].TGKVEQIPANEIELVNFQK.[F]	1xDSSO Hydrolyzed [K3]	0.000194219	0.000218718	1	1	1	1	A0A7E5WEV0	A0A7E5WEV0 [36-54]		1	2333.17	High	High	3.582e-05	8.659e-08	4.58
	FALSE	High	[K].TPAIACSYKAAAGYLYPLEK.[G]	1xCarbamidomethyl [C6]; 1xDSSO Hydrolyzed [K9]	4.53973e-05	0.000218718	1	1	1	2	A0A7E5WEV0	A0A7E5WEV0 [338-357]		1	2363.13	High	High	3.582e-05	6.483e-09	4.43
	FALSE	High	[K].TPAIACSYKAAAGYLYPLEK.[G]	1xDSSO Hydrolyzed [K9]; 1xPhospho [S/Y/T]	0.00513354	0.000218718	1	1	1	1	A0A7E5WEV0	A0A7E5WEV0 [338-357]		1	2386.07	High	High	3.582e-05	2.991e-05	3.07
	FALSE	High	[K].VEQIPANEIELVNFQK.[F]		2.00656e-08	0.000218718	1	1	1	2	A0A7E5WEV0	A0A7E5WEV0 [39-54]		0	1870.99	High	High	3.582e-05	6.695e-15	6.25
	FALSE	High	[K].VEQIPANEIELVNFQK.[F]	1xDeamidated [N7]	0.000151927	0.000218718	1	1	1	1	A0A7E5WEV0	A0A7E5WEV0 [39-54]		0	1871.97	High	High	3.582e-05	5.594e-08	3.04
	FALSE	High	[R].VFLKNGTLHR.[Y]	1xDSSO Hydrolyzed [K4]	0.174118	0.00371697	1	1	1	1	A0A7E5WEV0	A0A7E5WEV0 [63-72]		1	1360.7	High	High	0.0006793	0.01979	1.98
	FALSE	High	[R].VFLKNGTLHR.[Y]	1xDeamidated [N5]; 1xDSSO Hydrolyzed [K4]	0.126049	0.00167905	1	1	1	2	A0A7E5WEV0	A0A7E5WEV0 [63-72]		1	1361.69	High	High	0.0002957	0.01053	2.24
	FALSE	High	[K].VFQTFFQLHGK.[T]		0.000868942	0.000218718	1	1	1	6	A0A7E5WEV0	A0A7E5WEV0 [218-228]		0	1351.72	High	High	3.582e-05	1.254e-06	3.18
	FALSE	High	[K].VFQTFFQLHGK.[T]	1xDeamidated [Q3]	0.00185098	0.000218718	1	1	1	2	A0A7E5WEV0	A0A7E5WEV0 [218-228]		0	1352.7	High	High	3.582e-05	4.843e-06	2.84
	FALSE	High	[R].VTGPGDFLGHHK.[T]		0.000548038	0.000218718	1	1	1	6	A0A7E5WEV0	A0A7E5WEV0 [326-337]		0	1264.64	High	High	3.582e-05	5.488e-07	3.98
	FALSE	High	[R].VTGPGDFLGHHKTPAIACSYK.[A]	1xCarbamidomethyl [C18]; 1xDSSO Hydrolyzed [K12]	0.0237955	0.000218718	1	1	1	3	A0A7E5WEV0	A0A7E5WEV0 [326-346]		1	2432.14	High	High	3.582e-05	0.0004746	3.76
	FALSE	High	[R].YDIKVFQTFFQLHGK.[T]	1xDSSO Hydrolyzed [K4]	6.98614e-05	0.000218718	1	1	1	3	A0A7E5WEV0	A0A7E5WEV0 [214-228]		1	2047	High	High	3.582e-05	1.399e-08	4.45
	FALSE	High	[R].YGGFKDGEQEK.[V]		0.076149	0.000871757	1	1	1	1	A0A7E5WEV0	A0A7E5WEV0 [73-83]		1	1257.57	High	High	0.0001378	0.004043	2.53
	FALSE	High	[K].YKDSGAADEFK.[Q]		0.067983	0.000871757	1	1	1	3	A0A7E5WEV0	A0A7E5WEV0 [614-624]		1	1230.56	High	High	0.0001378	0.003265	2.29
FALSE	High	Master Protein	A0A7E5VPA1	heat shock protein 68-like OS=Trichoplusia ni OX=7111 GN=LOC113495560 PE=3 SV=1	0	344.857	59	29	50	2	2	143	2	657	71.4	5.92	501.7	29	High	1	Phospho [S135(100); T155(100)]
	Checked	Confidence	Annotated Sequence	Modifications	Qvality PEP	Qvality q-value	# Protein Groups	# Proteins	# Isoforms	# PSMs	Master Protein Accessions	Positions in Master Proteins	Modifications in Master Proteins	# Missed Cleavages	Theo. MH+ [Da]	Found in Sample: [S1] F1: Sample	Confidence (by Search Engine): Sequest HT	Percolator q-Value (by Search Engine): Sequest HT	Percolator PEP (by Search Engine): Sequest HT	XCorr (by Search Engine): Sequest HT
	FALSE	High	[R].ARFEELCADLFR.[G]	1xCarbamidomethyl [C7]	0.000877691	0.000218718	2	2	1	1	A0A7E5VSB5; A0A7E5VPA1	A0A7E5VSB5 [298-309]; A0A7E5VPA1 [298-309]		1	1526.74	High	High	3.582e-05	1.273e-06	3.81
	FALSE	High	[R].ATAGDTHLGGEDFDNR.[L]		0.000295886	0.000218718	3	4	1	4	A0A7E5WHI3; A0A7E5VSB5; A0A7E5VPA1	A0A7E5WHI3 [219-234]; A0A7E5VSB5 [219-234]; A0A7E5VPA1 [219-234]		0	1675.73	High	High	3.582e-05	1.826e-07	3.85
	FALSE	High	[KR].DAVITVPAYFNDSQR.[Q]		0.000790047	0.000218718	4	5	1	1	A0A7E5VU57; A0A7E5WHI3; A0A7E5VSB5; A0A7E5VPA1	A0A7E5VU57 [139-153]; A0A7E5WHI3 [138-152]; A0A7E5VSB5 [138-152]; A0A7E5VPA1 [138-152]		0	1695.83	High	High	3.582e-05	1.061e-06	2.97
	FALSE	High	[K].DNNLLGTFDLTGIPPAPR.[G]		7.4099e-07	0.000218718	3	3	1	19	A0A7E5WJ97; A0A7E5VSB5; A0A7E5VPA1	A0A7E5WJ97 [450-467]; A0A7E5VSB5 [450-467]; A0A7E5VPA1 [450-467]		0	1911	High	High	3.582e-05	4.2e-12	4.9
	FALSE	High	[K].DNNLLGTFDLTGIPPAPR.[G]	1xDeamidated [N3]	0.00071115	0.000218718	3	3	1	6	A0A7E5WJ97; A0A7E5VSB5; A0A7E5VPA1	A0A7E5WJ97 [450-467]; A0A7E5VSB5 [450-467]; A0A7E5VPA1 [450-467]		0	1911.98	High	High	3.582e-05	8.788e-07	2.55
	FALSE	High	[K].ETAEAYLGASVR.[D]		0.00556035	0.000218718	2	2	1	2	A0A7E5VSB5; A0A7E5VPA1	A0A7E5VSB5 [126-137]; A0A7E5VPA1 [126-137]		0	1266.63	High	High	3.582e-05	3.454e-05	3.15
	FALSE	High	[K].KLNLSINPDEAVAYGAAVQAAILSGEQDAK.[I]		4.01196e-14	0.000218718	2	2	1	7	A0A7E5VSB5; A0A7E5VPA1	A0A7E5VSB5 [356-385]; A0A7E5VPA1 [356-385]		1	3056.59	High	High	3.582e-05	6.305e-16	6.23
	FALSE	High	[K].KLNLSINPDEAVAYGAAVQAAILSGEQDAK.[I]	1xDeamidated [Q/N]	3.95269e-06	0.000218718	2	2	2	8	A0A7E5VSB5; A0A7E5VPA1	A0A7E5VSB5 [356-385]; A0A7E5VPA1 [356-385]		1	3057.57	High	High	3.582e-05	8.304e-11	4.75
	FALSE	High	[K].KLNLSINPDEAVAYGAAVQAAILSGEQDAK.[I]	2xDeamidated [N3; N7]	0.145474	0.00229922	2	2	1	2	A0A7E5VSB5; A0A7E5VPA1	A0A7E5VSB5 [356-385]; A0A7E5VPA1 [356-385]		1	3058.56	High	High	0.0003919	0.01383	1.62
	FALSE	High	[K].IHTGGAGAAPGGGMPGGYPGGMPGGMPGGMPGGMPGGYQQGGYGGPTVEEVD.[-]	2xDeamidated [Q39; Q40]	0.0373043	0.000218718	1	1	1	1	A0A7E5VPA1	A0A7E5VPA1 [606-657]		0	4688.99	High	High	3.582e-05	0.001072	3.33
	FALSE	High	[R].LIGDAAKNQVALNPNNTVFDAK.[R]	1xDSSO Tris [K7]	0.000181968	0.000218718	2	2	1	1	A0A7E5VSB5; A0A7E5VPA1	A0A7E5VSB5 [47-68]; A0A7E5VPA1 [47-68]		1	2592.3	High	High	3.582e-05	7.677e-08	3.85
	FALSE	High	[R].LIGDAAKNQVALNPNNTVFDAK.[R]	1xDeamidated [N8]; 1xDSSO Tris [K7]	0.119379	0.00167905	2	2	1	1	A0A7E5VSB5; A0A7E5VPA1	A0A7E5VSB5 [47-68]; A0A7E5VPA1 [47-68]		1	2593.28	High	High	0.0002957	0.009447	2.73
	FALSE	High	[R].IINEPTAAALAYGLDK.[NKD]		2.84993e-08	0.000218718	7	11	1	15	A0A7E5WJ97; A0A7E5VU57; A0A7E5WHI3; A0A7E5VSB5; A0A7E5WY23; Q0MUU6; A0A7E5VPA1	A0A7E5WJ97 [169-184]; A0A7E5VU57 [170-185]; A0A7E5WHI3 [169-184]; A0A7E5VSB5 [169-184]; A0A7E5WY23 [174-189]; Q0MUU6 [200-215]; A0A7E5VPA1 [169-184]		0	1659.9	High	High	3.582e-05	1.249e-14	6.3
	FALSE	High	[R].IINEPTAAALAYGLDK.[ND]	1xDeamidated [N3]	0.000826483	0.000218718	5	6	1	1	A0A7E5WJ97; A0A7E5VU57; A0A7E5WHI3; A0A7E5VSB5; A0A7E5VPA1	A0A7E5WJ97 [169-184]; A0A7E5VU57 [170-185]; A0A7E5WHI3 [169-184]; A0A7E5VSB5 [169-184]; A0A7E5VPA1 [169-184]		0	1660.88	High	High	3.582e-05	1.148e-06	2.47
	FALSE	High	[R].IINEPTAAALAYGLDKNLK.[G]	1xDSSO Hydrolyzed [K16]	0.000500773	0.000218718	2	2	1	2	A0A7E5VSB5; A0A7E5VPA1	A0A7E5VSB5 [169-187]; A0A7E5VPA1 [169-187]		1	2191.13	High	High	3.582e-05	4.677e-07	3.77
	FALSE	High	[R].IINEPTAAALAYGLDKNLK.[G]	1xDeamidated [N17]; 1xDSSO Hydrolyzed [K16]	0.0333559	0.000218718	2	2	1	2	A0A7E5VSB5; A0A7E5VPA1	A0A7E5VSB5 [169-187]; A0A7E5VPA1 [169-187]		1	2192.12	High	High	3.582e-05	0.00088	3.48
	FALSE	High	[R].IINEPTAAALAYGLDKNLK.[G]	1xDeamidated [N17]; 1xDSSO Tris [K16]	0.122119	0.00167905	2	2	1	1	A0A7E5VSB5; A0A7E5VPA1	A0A7E5VSB5 [169-187]; A0A7E5VPA1 [169-187]		1	2295.18	High	High	0.0002957	0.009879	2.28
	FALSE	High	[K].LNLSINPDEAVAYGAAVQAAILSGEQDAK.[I]		1.11687e-11	0.000218718	2	2	1	2	A0A7E5VSB5; A0A7E5VPA1	A0A7E5VSB5 [357-385]; A0A7E5VPA1 [357-385]		0	2928.49	High	High	3.582e-05	6.305e-16	9.1
	FALSE	High	[K].LNLSINPDEAVAYGAAVQAAILSGEQDAK.[I]	1xDeamidated [N6]	0.00742525	0.000218718	2	2	1	1	A0A7E5VSB5; A0A7E5VPA1	A0A7E5VSB5 [357-385]; A0A7E5VPA1 [357-385]		0	2929.48	High	High	3.582e-05	5.789e-05	2.63
	FALSE	High	[K].LNLSINPDEAVAYGAAVQAAILSGEQDAK.[I]	2xDeamidated [N6; Q18]	0.000132698	0.000218718	2	2	1	1	A0A7E5VSB5; A0A7E5VPA1	A0A7E5VSB5 [357-385]; A0A7E5VPA1 [357-385]		0	2930.46	High	High	3.582e-05	4.39e-08	3.19
	FALSE	High	[K].IPCKQSQTFTTYSDNQPAVTIQVYEGER.[A]	1xCarbamidomethyl [C3]; 1xDSSO Hydrolyzed [K4]	0.0129586	0.000218718	3	4	1	1	A0A7E5WHI3; A0A7E5VSB5; A0A7E5VPA1	A0A7E5WHI3 [418-445]; A0A7E5VSB5 [418-445]; A0A7E5VPA1 [418-445]		1	3436.57	High	High	3.582e-05	0.0001574	2.58
	FALSE	High	[R].IPKVQALLQNLFCGK.[K]	1xCarbamidomethyl [C13]; 1xDSSO Hydrolyzed [K3]	0.00361855	0.000218718	2	2	1	1	A0A7E5VSB5; A0A7E5VPA1	A0A7E5VSB5 [341-355]; A0A7E5VPA1 [341-355]		1	1905	High	High	3.582e-05	1.606e-05	3.64
	FALSE	High	[K].IQDVLLVDVSPLSLGIETAGGVMTK.[I]		3.38576e-09	0.000218718	2	2	1	8	A0A7E5VSB5; A0A7E5VPA1	A0A7E5VSB5 [386-410]; A0A7E5VPA1 [386-410]		0	2555.4	High	High	3.582e-05	6.305e-16	7.7
	FALSE	High	[K].IQDVLLVDVSPLSLGIETAGGVMTK.[I]	1xDeamidated [Q2]	7.27196e-05	0.000218718	2	2	1	5	A0A7E5VSB5; A0A7E5VPA1	A0A7E5VSB5 [386-410]; A0A7E5VPA1 [386-410]		0	2556.38	High	High	3.582e-05	1.499e-08	3.57
	FALSE	High	[R].LVNHLTEEFK.[R]		0.00191699	0.000218718	2	2	1	5	A0A7E5VSB5; A0A7E5VPA1	A0A7E5VSB5 [235-244]; A0A7E5VPA1 [235-244]		0	1229.65	High	High	3.582e-05	5.139e-06	3.11
	FALSE	High	[R].LVNHLTEEFK.[R]	1xDeamidated [N3]	0.0104673	0.000218718	2	2	1	5	A0A7E5VSB5; A0A7E5VPA1	A0A7E5VSB5 [235-244]; A0A7E5VPA1 [235-244]		0	1230.64	High	High	3.582e-05	0.0001078	3.13
	FALSE	High	[R].LVNHLTEEFKR.[K]		0.00219435	0.000218718	2	2	1	2	A0A7E5VSB5; A0A7E5VPA1	A0A7E5VSB5 [235-245]; A0A7E5VPA1 [235-245]		1	1385.75	High	High	3.582e-05	6.531e-06	3.59
	FALSE	High	[K].MDKSQIHDVVLVGGSTR.[I]	1xDSSO Hydrolyzed [K3]	0.0192536	0.000218718	2	2	1	2	A0A7E5VSB5; A0A7E5VPA1	A0A7E5VSB5 [324-340]; A0A7E5VPA1 [324-340]		1	2017.97	High	High	3.582e-05	0.0003224	3.12
	FALSE	High	[K].MDKSQIHDVVLVGGSTR.[I]	1xDSSO Tris [K3]	0.00397904	0.000218718	2	2	1	2	A0A7E5VSB5; A0A7E5VPA1	A0A7E5VSB5 [324-340]; A0A7E5VPA1 [324-340]		1	2121.03	High	High	3.582e-05	1.902e-05	2.85
	FALSE	High	[K].MDKSQIHDVVLVGGSTR.[I]	1xDeamidated [Q5]; 1xDSSO Tris [K3]	0.0283911	0.000218718	2	2	1	2	A0A7E5VSB5; A0A7E5VPA1	A0A7E5VSB5 [324-340]; A0A7E5VPA1 [324-340]		1	2122.02	High	High	3.582e-05	0.0006502	3.05
	FALSE	High	[K].MKETAEAYLGASVRDAVITVPAYFNDSQR.[Q]	1xPhospho [S12(100)]	0.282344	0.00838872	2	2	1	1	A0A7E5VSB5; A0A7E5VPA1	A0A7E5VSB5 [124-152]; A0A7E5VPA1 [124-152]	A0A7E5VSB5 1xPhospho [S135(100)]; A0A7E5VPA1 1xPhospho [S135(100)]	2	3282.55	High	High	0.00158	0.0532	1.65
	FALSE	High	[R].NQLEAYVFSVK.[Q]		0.00145558	0.000218718	2	2	1	1	A0A7E5VSB5; A0A7E5VPA1	A0A7E5VSB5 [538-548]; A0A7E5VPA1 [538-548]		0	1297.68	High	High	3.582e-05	3.134e-06	3.22
	FALSE	High	[R].NQLEAYVFSVKQALDEAGDK.[L]	1xDSSO Hydrolyzed [K11]	0.00233015	0.000218718	2	2	1	1	A0A7E5VSB5; A0A7E5VPA1	A0A7E5VSB5 [538-557]; A0A7E5VPA1 [538-557]		1	2401.12	High	High	3.582e-05	7.266e-06	2.96
	FALSE	High	[K].NQVALNPNNTVFDAK.[R]		0.000208336	0.000218718	2	2	1	1	A0A7E5VSB5; A0A7E5VPA1	A0A7E5VSB5 [54-68]; A0A7E5VPA1 [54-68]		0	1644.83	High	High	3.582e-05	9.775e-08	3.67
	FALSE	High	[K].QALDEAGDKLSEQAK.[G]	1xDSSO Hydrolyzed [K9]	0.114585	0.00167905	1	1	1	1	A0A7E5VPA1	A0A7E5VPA1 [549-563]		1	1778.81	High	High	0.0002957	0.008744	2.26
[truncated: 5,420 more rows]

## Sheet: crosslinks
Crosslinks Peptide Group ID	Crosslinks	Crosslink Sequence	Max. XlinkX Score	Crosslinker	Crosslink Type	# CSMs	# Proteins	Sequence A	Modifications A	Accession A	Position A	Sequence B	Modifications B	Accession B	Position B	Protein Descriptions A	Protein Descriptions B	ProteinA is Trichoplusia ni?	ProteinB is Trichoplusia ni?
520	2142	SFLEILHTYQKEQLNTR; |; SFLGVKELSFAPPMSDR	215.39	DSSO	Intra	1	1	SFLEILHTYQ[K]EQLNTR	1xDSSO [K11]	O75182-2	195	SFLGV[K]ELSFAPPMSDR	1xDSSO [K6]	O75182-2	369	SIN3B_HUMAN Isoform 2 of Paired amphipathic helix protein Sin3b OS=Homo sapiens OX=9606 GN=SIN3B	SIN3B_HUMAN Isoform 2 of Paired amphipathic helix protein Sin3b OS=Homo sapiens OX=9606 GN=SIN3B	no	no
707	2142	SKSLLNEIESVYDEHQEQHSEGR; |; KTQHELDHNGLVPLPVK	214.64	DSSO	Inter	4	2	S[K]SLLNEIESVYDEHQEQHSEGR	1xDSSO [K2]	O75182-2	590	[K]TQHELDHNGLVPLPVK	1xDSSO [K1]	Q96QT6	256	SIN3B_HUMAN Isoform 2 of Paired amphipathic helix protein Sin3b OS=Homo sapiens OX=9606 GN=SIN3B	PHF12_HUMAN PHD finger protein 12 OS=Homo sapiens OX=9606 GN=PHF12 PE=1 SV=2	no	no
110	2142	YLAKNSATLFSASDYEVAPPEYHR; |;NVDSILEDYANYKK	214.59	DSSO	Intra	11	1	YLA[K]NSATLFSASDYEVAPPEYHR	1xDSSO [K4]	Q9UBU8	339	NVDSILEDYANY[K]K	1xDSSO [K13]	Q9UBU8	240	MO4L1_HUMAN Mortality factor 4-like protein 1 OS=Homo sapiens OX=9606 GN=MORF4L1 PE=1 SV=2	MO4L1_HUMAN Mortality factor 4-like protein 1 OS=Homo sapiens OX=9606 GN=MORF4L1 PE=1 SV=2	no	no
524	2142	SGSAGHEKLPVHVEDALTYLDQVK; |;GQEDLLSEFGQFLPEAKR	207.95	DSSO	Intra	2	1	SGSAGHE[K]LPVHVEDALTYLDQVK	1xDSSO [K8]	O75182-2	36	GQEDLLSEFGQFLPEA[K]R	1xDSSO [K17]	O75182-2	239	SIN3B_HUMAN Isoform 2 of Paired amphipathic helix protein Sin3b OS=Homo sapiens OX=9606 GN=SIN3B	SIN3B_HUMAN Isoform 2 of Paired amphipathic helix protein Sin3b OS=Homo sapiens OX=9606 GN=SIN3B	no	no
715	2142	GNTDNKEYAVNEVVAGIK; |;KNVDSILEDYANYKK	204.27	DSSO	Intra	50	1	GNTDN[K]EYAVNEVVAGIK	1xDSSO [K6]	Q9UBU8	249	KNVDSILEDYANY[K]K	1xDSSO [K14]	Q9UBU8	240	MO4L1_HUMAN Mortality factor 4-like protein 1 OS=Homo sapiens OX=9606 GN=MORF4L1 PE=1 SV=2	MO4L1_HUMAN Mortality factor 4-like protein 1 OS=Homo sapiens OX=9606 GN=MORF4L1 PE=1 SV=2	no	no
245	2142	DLSIAAVGKYGTLQEFSFFDK; |; SFLGVKELSFAPPMSDR	202.45	DSSO	Intra	2	1	DLSIAAVG[K]YGTLQEFSFFDK	1xDSSO [K9]	O75182-2	301	SFLGV[K]ELSFAPPMSDR	1xDSSO [K6]	O75182-2	369	SIN3B_HUMAN Isoform 2 of Paired amphipathic helix protein Sin3b OS=Homo sapiens OX=9606 GN=SIN3B	SIN3B_HUMAN Isoform 2 of Paired amphipathic helix protein Sin3b OS=Homo sapiens OX=9606 GN=SIN3B	no	no
1352	2142	SFLEILHTYQKEQLNTR; |;GQEDLLSEFGQFLPEAKR	202.45	DSSO	Intra	3	1	SFLEILHTYQ[K]EQLNTR	1xDSSO [K11]	O75182-2	195	GQEDLLSEFGQFLPEA[K]R	1xDSSO [K17]	O75182-2	239	SIN3B_HUMAN Isoform 2 of Paired amphipathic helix protein Sin3b OS=Homo sapiens OX=9606 GN=SIN3B	SIN3B_HUMAN Isoform 2 of Paired amphipathic helix protein Sin3b OS=Homo sapiens OX=9606 GN=SIN3B	no	no
233	2142	SFLEILHTYQKEQLNTR; |; VLKSQEVYENFLR	201.39	DSSO	Intra	1	1	SFLEILHTYQ[K]EQLNTR	1xDSSO [K11]	O75182-2	195	VL[K]SQEVYENFLR	1xDSSO [K3]	O75182-2	319	SIN3B_HUMAN Isoform 2 of Paired amphipathic helix protein Sin3b OS=Homo sapiens OX=9606 GN=SIN3B	SIN3B_HUMAN Isoform 2 of Paired amphipathic helix protein Sin3b OS=Homo sapiens OX=9606 GN=SIN3B	no	no
1013	2142	HWPFEVVSDGGKPK; |; KFEDATVQADMK	191.91	DSSO	Intra	8	3	HWPFEVVSDGG[K]PK	1xDSSO [K12]	A0A7E5WY23	102	[K]FEDATVQADMK	1xDSSO [K1]	A0A7E5WY23	79	A0A7E5WY23_TRINI Heat shock protein 70 OS=Trichoplusia ni OX=7111 GN=LOC113506423 PE=2 SV=1;Q0MUU8_TRINI HSP 70 OS=Trichoplusia ni OX=7111 PE=2 SV=1;Q94805_TRINI HSC70 OS=Trichoplusia ni OX=7111 PE=2 SV=1	A0A7E5WY23_TRINI Heat shock protein 70 OS=Trichoplusia ni OX=7111 GN=LOC113506423 PE=2 SV=1;Q0MUU8_TRINI HSP 70 OS=Trichoplusia ni OX=7111 PE=2 SV=1;Q94805_TRINI HSC70 OS=Trichoplusia ni OX=7111 PE=2 SV=1	yes	yes
1235	2142	SFLEILHTYQKEQLNTR; |; GTKDLSIAAVGK	191.91	DSSO	Intra	3	1	SFLEILHTYQ[K]EQLNTR	1xDSSO [K11]	O75182-2	195	GT[K]DLSIAAVGK	1xDSSO [K3]	O75182-2	292	SIN3B_HUMAN Isoform 2 of Paired amphipathic helix protein Sin3b OS=Homo sapiens OX=9606 GN=SIN3B	SIN3B_HUMAN Isoform 2 of Paired amphipathic helix protein Sin3b OS=Homo sapiens OX=9606 GN=SIN3B	no	no
586	2142	DGIDDESYGQIFKPIISK; |; GHAKCVEVVK	190.73	DSSO	Intra	27	1	DGIDDESYGQIF[K]PIISK	1xDSSO [K13]	Q92769	243	GHA[K]CVEVVK	1xCarbamidomethyl [C5]; 1xDSSO [K4]	Q92769	284	HDAC2_HUMAN Histone deacetylase 2 OS=Homo sapiens OX=9606 GN=HDAC2 PE=1 SV=2	HDAC2_HUMAN Histone deacetylase 2 OS=Homo sapiens OX=9606 GN=HDAC2 PE=1 SV=2	no	no
65	2142	VHIPNDDAQFDASHCDSDKGEFGGFGSVTGK; |; IECEIKINHEGEVNR	190.54	DSSO	Intra	7	1	VHIPNDDAQFDASHCDSD[K]GEFGGFGSVTGK	1xCarbamidomethyl [C15]; 1xDSSO [K19]	Q16576	101	IECEI[K]INHEGEVNR	1xCarbamidomethyl [C3]; 1xDSSO [K6]	Q16576	119	RBBP7_HUMAN Histone-binding protein RBBP7 OS=Homo sapiens OX=9606 GN=RBBP7 PE=1 SV=1	RBBP7_HUMAN Histone-binding protein RBBP7 OS=Homo sapiens OX=9606 GN=RBBP7 PE=1 SV=1	no	no
804	2142	SEDTKDDVKNLSSVEEPK; |; LDKDGSQIKDEIK	189.88	DSSO	Intra	3	1	SEDTKDDV[K]NLSSVEEPK	1xDSSO [K9]	A0A7E5VU84	470	LD[K]DGSQIKDEIK	1xDSSO [K3]	A0A7E5VU84	451	A0A7E5VU84_TRINI Histone deacetylase OS=Trichoplusia ni OX=7111 GN=LOC113496752 PE=3 SV=1	A0A7E5VU84_TRINI Histone deacetylase OS=Trichoplusia ni OX=7111 GN=LOC113496752 PE=3 SV=1	yes	yes
711	2142	VLKSQEVYENFLR; |;VINEEYKIWK	189.88	DSSO	Inter	1	3	VL[K]SQEVYENFLR	1xDSSO [K3]	O75182-2	319	VINEEY[K]IWK	1xDSSO [K7]	Q16576	21	SIN3B_HUMAN Isoform 2 of Paired amphipathic helix protein Sin3b OS=Homo sapiens OX=9606 GN=SIN3B	RBBP7_HUMAN Histone-binding protein RBBP7 OS=Homo sapiens OX=9606 GN=RBBP7 PE=1 SV=1;A0A7E5X604_TRINI probable histone-binding protein Caf1 OS=Trichoplusia ni OX=7111 GN=LOC113509042 PE=4 SV=1	no	yes
864	2142	DGIDDESYGQIFKPIISK; |; LGCFNLTVKGHAK	187.78	DSSO	Intra	2	1	DGIDDESYGQIF[K]PIISK	1xDSSO [K13]	Q92769	243	LGCFNLTV[K]GHAK	1xCarbamidomethyl [C3]; 1xDSSO [K9]	Q92769	280	HDAC2_HUMAN Histone deacetylase 2 OS=Homo sapiens OX=9606 GN=HDAC2 PE=1 SV=2	HDAC2_HUMAN Histone deacetylase 2 OS=Homo sapiens OX=9606 GN=HDAC2 PE=1 SV=2	no	no
207	2142	SKSLLNEIESVYDEHQEQHSEGR; |;TSGLQQKNVEVK	187.72	DSSO	Inter	3	2	S[K]SLLNEIESVYDEHQEQHSEGR	1xDSSO [K2]	O75182-2	590	TSGLQQ[K]NVEVK	1xDSSO [K7]	Q9UBU8	143	SIN3B_HUMAN Isoform 2 of Paired amphipathic helix protein Sin3b OS=Homo sapiens OX=9606 GN=SIN3B	MO4L1_HUMAN Mortality factor 4-like protein 1 OS=Homo sapiens OX=9606 GN=MORF4L1 PE=1 SV=2	no	no
1344	2142	QQVPYKEDKPQVPLESDSVEFNNAISYVNK; |;GQEDLLSEFGQFLPEAKR	186.91	DSSO	Intra	1	1	QQVPY[K]EDKPQVPLESDSVEFNNAISYVNK	1xDSSO [K6]	O75182-2	147	GQEDLLSEFGQFLPEA[K]R	1xDSSO [K17]	O75182-2	239	SIN3B_HUMAN Isoform 2 of Paired amphipathic helix protein Sin3b OS=Homo sapiens OX=9606 GN=SIN3B	SIN3B_HUMAN Isoform 2 of Paired amphipathic helix protein Sin3b OS=Homo sapiens OX=9606 GN=SIN3B	no	no
609	2142	ADIKPVIVTDSSVTTSLQTADK; |;SFLGVKELSFAPPMSDR	186.3	DSSO	Inter	1	2	ADI[K]PVIVTDSSVTTSLQTADK	1xDSSO [K4]	Q96QT6	467	SFLGV[K]ELSFAPPMSDR	1xDSSO [K6]	O75182-2	369	PHF12_HUMAN PHD finger protein 12 OS=Homo sapiens OX=9606 GN=PHF12 PE=1 SV=2	SIN3B_HUMAN Isoform 2 of Paired amphipathic helix protein Sin3b OS=Homo sapiens OX=9606 GN=SIN3B	no	no
1189	2142	SFLEILHTYQKEQLNTR; |;DGIDDESYGQIFKPIISK	186.3	DSSO	Inter	1	2	SFLEILHTYQ[K]EQLNTR	1xDSSO [K11]	O75182-2	195	DGIDDESYGQIF[K]PIISK	1xDSSO [K13]	Q92769	243	SIN3B_HUMAN Isoform 2 of Paired amphipathic helix protein Sin3b OS=Homo sapiens OX=9606 GN=SIN3B	HDAC2_HUMAN Histone deacetylase 2 OS=Homo sapiens OX=9606 GN=HDAC2 PE=1 SV=2	no	no
1054	2142	SGSAGHEKLPVHVEDALTYLDQVK; |;SFLEILHTYQKEQLNTR	185.55	DSSO	Intra	4	1	SGSAGHE[K]LPVHVEDALTYLDQVK	1xDSSO [K8]	O75182-2	36	SFLEILHTYQ[K]EQLNTR	1xDSSO [K11]	O75182-2	195	SIN3B_HUMAN Isoform 2 of Paired amphipathic helix protein Sin3b OS=Homo sapiens OX=9606 GN=SIN3B	SIN3B_HUMAN Isoform 2 of Paired amphipathic helix protein Sin3b OS=Homo sapiens OX=9606 GN=SIN3B	no	no
59	2142	VHIPNDDAQFDASHCDSDKGEFGGFGSVTGK; |; HPAKPDPSGECNPDLR	182.39	DSSO	Intra	5	1	VHIPNDDAQFDASHCDSD[K]GEFGGFGSVTGK	1xCarbamidomethyl [C15]; 1xDSSO [K19]	Q16576	101	HPA[K]PDPSGECNPDLR	1xCarbamidomethyl [C11]; 1xDSSO [K4]	Q16576	159	RBBP7_HUMAN Histone-binding protein RBBP7 OS=Homo sapiens OX=9606 GN=RBBP7 PE=1 SV=1	RBBP7_HUMAN Histone-binding protein RBBP7 OS=Homo sapiens OX=9606 GN=RBBP7 PE=1 SV=1	no	no
31	2142	TPSSDVLVFDYTKHPAKPDPSGECNPDLR; |; IECEIKINHEGEVNR	181.33	DSSO	Intra	33	1	TPSSDVLVFDYTKHPA[K]PDPSGECNPDLR	1xCarbamidomethyl [C24]; 1xDSSO [K17]	Q16576	159	IECEI[K]INHEGEVNR	1xCarbamidomethyl [C3]; 1xDSSO [K6]	Q16576	119	RBBP7_HUMAN Histone-binding protein RBBP7 OS=Homo sapiens OX=9606 GN=RBBP7 PE=1 SV=1	RBBP7_HUMAN Histone-binding protein RBBP7 OS=Homo sapiens OX=9606 GN=RBBP7 PE=1 SV=1	no	no
683	2142	YLAKNSATLFSASDYEVAPPEYHR; |;ELQKANQEQYAEGK	180.2	DSSO	Intra	1	1	YLA[K]NSATLFSASDYEVAPPEYHR	1xDSSO [K4]	Q9UBU8	339	ELQ[K]ANQEQYAEGK	1xDSSO [K4]	Q9UBU8	117	MO4L1_HUMAN Mortality factor 4-like protein 1 OS=Homo sapiens OX=9606 GN=MORF4L1 PE=1 SV=2	MO4L1_HUMAN Mortality factor 4-like protein 1 OS=Homo sapiens OX=9606 GN=MORF4L1 PE=1 SV=2	no	no
603	2142	LPVHVEDALTYLDQVKIR; |; EFKSQSIDTPGVIR	180.18	DSSO	Intra	6	1	LPVHVEDALTYLDQV[K]IR	1xDSSO [K16]	O75182-2	52	EF[K]SQSIDTPGVIR	1xDSSO [K3]	O75182-2	73	SIN3B_HUMAN Isoform 2 of Paired amphipathic helix protein Sin3b OS=Homo sapiens OX=9606 GN=SIN3B	SIN3B_HUMAN Isoform 2 of Paired amphipathic helix protein Sin3b OS=Homo sapiens OX=9606 GN=SIN3B	no	no
885	2142	NPTQFQLPNELTCTTALPGSSKR; |; IPEELKPWLVDDWDLITR	178.94	DSSO	Inter	2	2	NPTQFQLPNELTCTTALPGSS[K]R	1xCarbamidomethyl [C13]; 1xDSSO [K22]	Q96QT6	242	IPEEL[K]PWLVDDWDLITR	1xDSSO [K6]	Q9UBU8	204	PHF12_HUMAN PHD finger protein 12 OS=Homo sapiens OX=9606 GN=PHF12 PE=1 SV=2	MO4L1_HUMAN Mortality factor 4-like protein 1 OS=Homo sapiens OX=9606 GN=MORF4L1 PE=1 SV=2	no	no
736	2142	VKIPEELKPWLVDDWDLITR; |;GNTDNKEYAVNEVVAGIK	178.94	DSSO	Intra	3	1	V[K]IPEELKPWLVDDWDLITR	1xDSSO [K2]	Q9UBU8	198	GNTDN[K]EYAVNEVVAGIK	1xDSSO [K6]	Q9UBU8	249	MO4L1_HUMAN Mortality factor 4-like protein 1 OS=Homo sapiens OX=9606 GN=MORF4L1 PE=1 SV=2	MO4L1_HUMAN Mortality factor 4-like protein 1 OS=Homo sapiens OX=9606 GN=MORF4L1 PE=1 SV=2	no	no
433	2142	GQEDLLSEFGQFLPEAKR; |; DGIDDESYGQIFKPIISK	178.94	DSSO	Inter	1	2	GQEDLLSEFGQFLPEA[K]R	1xDSSO [K17]	O75182-2	239	DGIDDESYGQIF[K]PIISK	1xDSSO [K13]	Q92769	243	SIN3B_HUMAN Isoform 2 of Paired amphipathic helix protein Sin3b OS=Homo sapiens OX=9606 GN=SIN3B	HDAC2_HUMAN Histone deacetylase 2 OS=Homo sapiens OX=9606 GN=HDAC2 PE=1 SV=2	no	no
222	2142	SGSAGHEKLPVHVEDALTYLDQVK; |; GTKDLSIAAVGK	178.24	DSSO	Intra	2	1	SGSAGHE[K]LPVHVEDALTYLDQVK	1xDSSO [K8]	O75182-2	36	GT[K]DLSIAAVGK	1xDSSO [K3]	O75182-2	292	SIN3B_HUMAN Isoform 2 of Paired amphipathic helix protein Sin3b OS=Homo sapiens OX=9606 GN=SIN3B	SIN3B_HUMAN Isoform 2 of Paired amphipathic helix protein Sin3b OS=Homo sapiens OX=9606 GN=SIN3B	no	no
377	2142	FQDTVSQHVVKVDFLNR; |; YVDTNLQKQR	177.91	DSSO	Inter	2	2	FQDTVSQHVV[K]VDFLNR	1xDSSO [K11]	Q96QT6	351	YVDTNLQ[K]QR	1xDSSO [K8]	Q9UBU8	111	PHF12_HUMAN PHD finger protein 12 OS=Homo sapiens OX=9606 GN=PHF12 PE=1 SV=2	MO4L1_HUMAN Mortality factor 4-like protein 1 OS=Homo sapiens OX=9606 GN=MORF4L1 PE=1 SV=2	no	no
240	2142	ADIKPVIVTDSSVTTSLQTADK; |;GQEDLLSEFGQFLPEAKR	176.6	DSSO	Inter	1	2	ADI[K]PVIVTDSSVTTSLQTADK	1xDSSO [K4]	Q96QT6	467	GQEDLLSEFGQFLPEA[K]R	1xDSSO [K17]	O75182-2	239	PHF12_HUMAN PHD finger protein 12 OS=Homo sapiens OX=9606 GN=PHF12 PE=1 SV=2	SIN3B_HUMAN Isoform 2 of Paired amphipathic helix protein Sin3b OS=Homo sapiens OX=9606 GN=SIN3B	no	no
502	2142	SFLEILHTYQKEQLNTR; |; ELQKANQEQYAEGK	175.44	DSSO	Inter	2	2	SFLEILHTYQ[K]EQLNTR	1xDSSO [K11]	O75182-2	195	ELQ[K]ANQEQYAEGK	1xDSSO [K4]	Q9UBU8	117	SIN3B_HUMAN Isoform 2 of Paired amphipathic helix protein Sin3b OS=Homo sapiens OX=9606 GN=SIN3B	MO4L1_HUMAN Mortality factor 4-like protein 1 OS=Homo sapiens OX=9606 GN=MORF4L1 PE=1 SV=2	no	no
735	2142	NPTQFQLPNELTCTTALPGSSKR; |; GQEDLLSEFGQFLPEAKR	175.41	DSSO	Inter	1	2	NPTQFQLPNELTCTTALPGSS[K]R	1xCarbamidomethyl [C13]; 1xDSSO [K22]	Q96QT6	242	GQEDLLSEFGQFLPEA[K]R	1xDSSO [K17]	O75182-2	239	PHF12_HUMAN PHD finger protein 12 OS=Homo sapiens OX=9606 GN=PHF12 PE=1 SV=2	SIN3B_HUMAN Isoform 2 of Paired amphipathic helix protein Sin3b OS=Homo sapiens OX=9606 GN=SIN3B	no	no
86	2142	YLAKNSATLFSASDYEVAPPEYHR; |;YVDTNLQKQR	172.15	DSSO	Intra	4	1	YLA[K]NSATLFSASDYEVAPPEYHR	1xDSSO [K4]	Q9UBU8	339	YVDTNLQ[K]QR	1xDSSO [K8]	Q9UBU8	111	MO4L1_HUMAN Mortality factor 4-like protein 1 OS=Homo sapiens OX=9606 GN=MORF4L1 PE=1 SV=2	MO4L1_HUMAN Mortality factor 4-like protein 1 OS=Homo sapiens OX=9606 GN=MORF4L1 PE=1 SV=2	no	no
227	2142	SFLEILHTYQKEQLNTR; |;FQDTVSQHVVKVDFLNR	171.73	DSSO	Inter	1	2	SFLEILHTYQ[K]EQLNTR	1xDSSO [K11]	O75182-2	195	FQDTVSQHVV[K]VDFLNR	1xDSSO [K11]	Q96QT6	351	SIN3B_HUMAN Isoform 2 of Paired amphipathic helix protein Sin3b OS=Homo sapiens OX=9606 GN=SIN3B	PHF12_HUMAN PHD finger protein 12 OS=Homo sapiens OX=9606 GN=PHF12 PE=1 SV=2	no	no
1008	2142	VLCFHGPLLYEAKCVK; |; TSGLQQKNVEVK	170.44	DSSO	Intra	3	1	VLCFHGPLLYEA[K]CVK	2xCarbamidomethyl [C3; C14]; 1xDSSO [K13]	Q9UBU8	29	TSGLQQ[K]NVEVK	1xDSSO [K7]	Q9UBU8	143	MO4L1_HUMAN Mortality factor 4-like protein 1 OS=Homo sapiens OX=9606 GN=MORF4L1 PE=1 SV=2	MO4L1_HUMAN Mortality factor 4-like protein 1 OS=Homo sapiens OX=9606 GN=MORF4L1 PE=1 SV=2	no	no
[truncated: 1,318 more rows]

## Sheet: xiView no RBBP7
Protein1	AbsPos1	Protein2	AbsPos2	Score
O75182-2	195	O75182-2	369	215.39
O75182-2	590	Q96QT6	256	214.64
Q9UBU8	339	Q9UBU8	240	214.59
O75182-2	36	O75182-2	239	207.95
[truncated: 823 more rows]

## Sheet: 3D distances
Protein1	SeqPos1	Protein2	SeqPos2	Highest Score	Self	3D Distance	From Chain	To Chain	#CSMs
[truncated: 44 more rows]
