# Supplementary material for: Mechanism of assembly, activation and lysine selection by the SIN3B histone deacetylase complex
Source: Nat Commun. 2023 May 3;14:2556. doi: 10.1038/s41467-023-38276-0 (PMC10156912; doi:10.1038/s41467-023-38276-0)
Supplement: Supplementary file 7 — Source Data [file 41467_2023_38276_MOESM7_ESM.xlsx]

## Sheet: Fig. 2
Figure 2
	Raw (background removed)					Normalised
Fig. 2e	Repeat	WT	SIN3B E456R/D457R/E461R			Repeat	WT	SIN3B E456R/D457R/E461R
	1	128178	51545.2			1	0.66008	0.265444
	2	149796	83443.8			2	0.771409	0.429712
	3	194185	95869.2			3	1	0.4937
	4	127061	91602.2			4	0.654328	0.471726
	5	180786	64039.2			5	0.930999	0.329784
	6	182391	66085.8			6	0.939264	0.340323
						Average	0.826013	0.388448
						SD	0.15107	0.0901148
Fig. 2d	Raw (background removed)						Normalised
	Repeat	WT -IP4	WT + IP4	HDAC2 -IP4	HDAC2 +IP4		Repeat	WT -IP4	WT + IP4	HDAC2 -IP4	HDAC2 +IP4
	1	173485	167965	88086.2	78432.8		1	0.968341	0.93753	0.491671	0.437788
	2	132956	159495	82669.2	42479.8		2	0.742122	0.890255	0.461435	0.237109
	3	152885	147159	87007.2	46636.8		3	0.85336	0.821399	0.485649	0.260313
	4	159366	179157	62183.8	47851.8		4	0.889532	1	0.347091	0.267094
							Average	0.863339	0.912296	0.446462	0.300576
							SD	0.0939937	0.0754469	0.0675234	0.0923714

## Sheet: Fig. 3
Figure 3
Fig. 3e	WT SIN3B incubated with H3K27ac nucleosome					SIN3B E436A/D437A incubated with H3K27ac nucleosome
	Anti-H3K27ac		Anti-H4			Anti-H3K27ac		Anti-H4
Fig. 3f	Western blot quantification of fig. 3e
	WT with H3K27ac					SIN3B E436A/D437A mutant with H3K27ac
	Time (min)	Repeat				Time (min)	Repeat
		1	2	3			1	2	3
	0 (nucleosome alone)	1	1	1		0 (nucleosome alone)	1	1	1
	1	1.04487	0.689079	0.702171		1	1.07289	1.01249	1.21688
	5	0.391548	0.40503	0.312703		5	0.867345	0.667069	1.04531
	10	0.236566	0.191807	0.283002		10	0.749701	0.721071	1.13794
	20	0.0464756	0.10691	0.0935049		20	0.914541	0.905818	1.18683
Fig. 3g	Raw (background removed)					Normalised
	Repeat	WT	SIN3B E436A/D437A			Repeat	WT	SIN3B E436A/D437A
	1	121580	111814			1	0.862386	0.793114
	2	125850	124564			2	0.892677	0.883548
	3	83553	140981			3	0.592654	1
	4	124374	123683			4	0.894587	0.877303
	5	130461	139029			5	0.938373	0.986154
	6	127683	134152			6	0.951459	0.951561
	7	116619	134197			7	0.869013	0.95188
						Average	0.857307	0.920509
						SD	0.121299	0.073074

## Sheet: Fig. 5
Figure 5
Fig. 5e	SIN3B WT incubated with H3K9ac nucleosome					SIN3B WT incubated with H3K27ac nucleosome
	Anti-H3K9ac		Anti-H4			Anti-H3K27ac		Anti-H4
Fig. 5f	HDAC2 incubated with H3K27ac nucleosome					SIN3BPHF12D57A incubated with H3K27ac nucleosome
	Anti-H3K27ac		Anti-H4			Anti-H3K27ac		Anti-H4
Fig. 5g	SIN3B WT incubated with H3K14ac nucleosome					SIN3BPHF12D57A incubated with H3K14ac nucleosome
	Anti-H3K14ac		Anti-H4			Anti-H3K14ac		Anti-H4
Fig. 5h	Western blot quantification of figs. 5e-h
	SIN3B WT with H3K9ac					SIN3B WT with H3K27ac					SIN3B WT with H3K14ac
	Time (min)	Repeat				Time (min)	Repeat				Time (min)	Repeat
		1	2	3			1	2	3			1	2	3
	0 (nucleosome alone)	1	1	1		0 (nucleosome alone)	1	1	1		0 (nucleosome alone)	1	1	1
	1	1.0316	0.979907	0.760943		1	1.06374	0.968169	0.702171		1	0.155179	0.144656	0.375787
	5	0.800873	0.809865	0.572105		5	0.67947	0.568876	0.312703		5	0.0171315	0.0250831	0.031479
	10	0.774949	0.722609	0.524583		10	0.248712	0.311672	0.283002		10	0.0200199	0.0118868	0.00918567
	20	0.628431	0.514194	0.431118		20	0.0563938	0.226788	0.0935049		20	0	0	0
	HDAC2 with H3K27ac					SIN3BPHF12D57A with H3K27ac					SIN3BPHF12D57A with H3K14ac
	Time (min)	Repeat				Time (min)	Repeat				Time (min)	Repeat
		1	2	3			1	2	3			1	2	3
	0 (nucleosome alone)	1	1	1		0 (nucleosome alone)	1	1	1		0 (nucleosome alone)	1	1	1
	1	0.661002	1.23498	1.21103		1	0.887749	0.992523	0.900227		1	0.876361	0.876361	0.876361
	5	0.593828	1.04447	1.19163		5	0.760189	1.03349	0.760242		5	0.946208	0.946208	0.946208
	10	0.708889	0.806062	1.18138		10	0.776508	1.14335	0.604762		10	0.977943	0.977943	0.977943
	20	0.511433	0.42468	0.927414		20	0.614856	1.02274	0.514097		20	0.852815	0.852815	0.852815

## Sheet: S. Fig 1
Supplementary Figure 1
S. fig. 1a							S. fig. 1b	SIN3B complex
SIN3B FL complex
S. fig. 1c							S. fig. 1d
SIN3B E436A/D437A							SIN3B PHF12D57A
complex							complex
S. fig. 1e	Raw (background removed)					Normalised
	SIN3B WT					SIN3B WT
	Concentration	Repeat				Concentration	Repeat
	(nM)	1	2	3		(nM)	1	2	3
	0	0	0	0		0	0	0	0
	1	4041	3836	3889		1	0.0176678	0.0167715	0.0170032
	10	16304	44256	8267		10	0.0712834	0.193493	0.0361445
	100	228721	176955	194921		100	1	0.773672	0.852222
	1000	213439	222583	181145		1000	0.933185	0.973164	0.791991
	2000	213505	207610	188096		2000	0.933474	0.9077	0.822382
	Raw (background removed)					Normalised
	Negative control					Negative control
	Concentration	Repeat				Concentration	Repeat
	(nM)	1	2	3		(nM)	1	2	3
	0	0	0	0		0	0	0	0
	1	3573	3057	3283.6		1	0.0156217	0.0133656	0.0143564
	10	3570	2192	3086.04		10	0.0156085	0.00958373	0.0134926
	100	2158	2305	2280.46		100	0.00943508	0.0100778	0.00997048
	1000	2023	1539	168.849		1000	0.00884484	0.00672872	0.000738232
	2000	1842	1439	1919.62		2000	0.00805348	0.00629151	0.00839283
